# Supplementary material for: Iron regulatory pathways differentially expressed during Madurella mycetomatis grain development in Galleria mellonella
Source: Nat Commun. 2025 Jun 25;16:5324. doi: 10.1038/s41467-025-60875-2 (PMC12198395; doi:10.1038/s41467-025-60875-2)
Supplement: Supplementary file 3 — Supplementary Data 1 [file 41467_2025_60875_MOESM3_ESM.xlsx]

## Sheet: Legend
Iron regulatory pathways differentially expressed during Madurella mycetomatis grain development in Galleria mellonella
Imad Abugessaisa1,2,3,¶,§,*, Mickey Konings4,¶, Ri-Ichiroh Manabe5, Cathal M. Murphy6, Tsugumi Kawashima5, Akira Hasegawa1, Chitose Takahashi5, Michihira Tagami5, Yasushi Okazaki5, Kimberly Eadie4, Wilson Lim4, Sean Doyle6, Annelies Verbon4,7, Ahmed H. Fahal8, Takeya Kasukawa1, Wendy W.J. van de Sande4, §,*
1Laboratory for Large-Scale Biomedical Data Technology, RIKEN Center for Integrative Medical Sciences, 1-7-22 Suehiro-cho, Tsurumi-ku, Yokohama City, Kanagawa, 230-0045, Japan.
2Premium Research Institute for Human Metaverse Medicine (WPI-PRIMe), The University of Osaka, 2-2, Yamadaoka, Suita, Osaka, 565-0871, Japan
3Graduate School of Medicine and Faculty of Medicine, The University of Osaka, 2-2, Yamadaoka, Suita, Osaka, 565-0871, Japan
4Department of Medical Microbiology and Infectious Diseases, Erasmus MC, University Medical Center Rotterdam, Dr. Molewaterplein 40, 3015GD Rotterdam, The Netherlands.
5Laboratory for Comprehensive Genomic Analysis, RIKEN Center for Integrative Medical Sciences, 1-7-22 Suehiro-cho, Tsurumi-ku, Yokohama City, Kanagawa, 230-0045, Japan
6Department of Biology, Maynooth University, Maynooth, Co. Kildare, W23 F2H6, Ireland.
7Department of Internal medicine, University Medical Center Utrecht, Heidelberglaan 100, 3584 CX Utrecht, The Netherlands.
8Mycetoma Research Center, University of Khartoum, Khartoum, Sudan.
¶These authors contributed equally
§ These authors jointly supervised this work
*e-mail: imad.abugessaisa@a.riken.jp ; w.vandesande@erasmusmc.nl
Supplementary Data 1. Analysis of the RNA-seq reads mapped to the host and the pathogen

## Sheet: Supplementary Data 1
Assay	Soruce	Sample_ID	Description	Total_reads	Uniquely_mapped	% of_uniquely_mapped_reads
RNA-Seq	Reads_mapped_to_host	T4h_infected_Galleria_RNA_1	Infected galleria mellonella larvae	50752091	45056077	0.887768
RNA-Seq	Reads_mapped_to_host	T4h_infected_Galleria_RNA_2	Infected galleria mellonella larvae	52431178	46212334	0.88139
RNA-Seq	Reads_mapped_to_host	T4h_infected_Galleria_RNA_3	Infected galleria mellonella larvae	52649737	46913763	0.891054
RNA-Seq	Reads_mapped_to_host	T24h_infected_Galleria_RNA_1	Infected galleria mellonella larvae	46911292	40927541	0.872445
RNA-Seq	Reads_mapped_to_host	T24h_infected_Galleria_RNA_2	Infected galleria mellonella larvae	45810500	40258295	0.878801
RNA-Seq	Reads_mapped_to_host	T24h_infected_Galleria_RNA_3	Infected galleria mellonella larvae	50446724	44575142	0.883608
RNA-Seq	Reads_mapped_to_host	T72h_infected_Galleria_RNA_1	Infected galleria mellonella larvae	47582236	42455285	0.892251
RNA-Seq	Reads_mapped_to_host	T72h_infected_Galleria_RNA_2	Infected galleria mellonella larvae	50126726	44727320	0.892285
RNA-Seq	Reads_mapped_to_host	T72h_infected_Galleria_RNA_3	Infected galleria mellonella larvae	47034937	42147035	0.896079
RNA-Seq	Reads_mapped_to_host	T168h_infected_Galleria_RNA_1	Infected galleria mellonella larvae	47951226	42673416	0.889934
RNA-Seq	Reads_mapped_to_host	T168h_infected_Galleria_RNA_2	Infected galleria mellonella larvae	48070777	42610266	0.886407
RNA-Seq	Reads_mapped_to_host	T168h_infected_Galleria_RNA_3	Infected galleria mellonella larvae	48878244	43672152	0.893489
RNA-Seq	Reads_mapped_to_pathogen	T4h_infected_Galleria_RNA_1	Infected galleria mellonella larvae	50752091	5818	0.000114636
RNA-Seq	Reads_mapped_to_pathogen	T4h_infected_Galleria_RNA_2	Infected galleria mellonella larvae	52431178	6287	0.00011991
RNA-Seq	Reads_mapped_to_pathogen	T4h_infected_Galleria_RNA_3	Infected galleria mellonella larvae	52649737	5037	9.567e-05
RNA-Seq	Reads_mapped_to_pathogen	T24h_infected_Galleria_RNA_1	Infected galleria mellonella larvae	46911292	6340	0.000135149
RNA-Seq	Reads_mapped_to_pathogen	T24h_infected_Galleria_RNA_2	Infected galleria mellonella larvae	45810500	5031	0.000109822
RNA-Seq	Reads_mapped_to_pathogen	T24h_infected_Galleria_RNA_3	Infected galleria mellonella larvae	50446724	5736	0.000113704
RNA-Seq	Reads_mapped_to_pathogen	T72h_infected_Galleria_RNA_1	Infected galleria mellonella larvae	47582236	6067	0.000127506
RNA-Seq	Reads_mapped_to_pathogen	T72h_infected_Galleria_RNA_2	Infected galleria mellonella larvae	50126726	7717	0.00015395
RNA-Seq	Reads_mapped_to_pathogen	T72h_infected_Galleria_RNA_3	Infected galleria mellonella larvae	47034937	6032	0.000128245
RNA-Seq	Reads_mapped_to_pathogen	T168h_infected_Galleria_RNA_1	Infected galleria mellonella larvae	47951226	3079	6.42111e-05
RNA-Seq	Reads_mapped_to_pathogen	T168h_infected_Galleria_RNA_2	Infected galleria mellonella larvae	48070777	3209	6.67557e-05
RNA-Seq	Reads_mapped_to_pathogen	T168h_infected_Galleria_RNA_3	Infected galleria mellonella larvae	48878244	3718	7.60666e-05
LQ-ssCAGE	Reads_mapped_to_host	T4h_infected_Galleria_RNA_1	Infected galleria mellonella larvae	17173635	4695514	0.273414
LQ-ssCAGE	Reads_mapped_to_host	T4h_infected_Galleria_RNA_2	Infected galleria mellonella larvae	15515125	4305630	0.277512
LQ-ssCAGE	Reads_mapped_to_host	T4h_infected_Galleria_RNA_3	Infected galleria mellonella larvae	6646437	1842723	0.27725
LQ-ssCAGE	Reads_mapped_to_host	T24h_infected_Galleria_RNA_1	Infected galleria mellonella larvae	15232719	5360878	0.351932
LQ-ssCAGE	Reads_mapped_to_host	T24h_infected_Galleria_RNA_2	Infected galleria mellonella larvae	15514884	4904934	0.316144
LQ-ssCAGE	Reads_mapped_to_host	T24h_infected_Galleria_RNA_3	Infected galleria mellonella larvae	13889253	4078693	0.293658
LQ-ssCAGE	Reads_mapped_to_host	T72h_infected_Galleria_RNA_2	Infected galleria mellonella larvae	15817270	5124023	0.323951
LQ-ssCAGE	Reads_mapped_to_host	T72h_infected_Galleria_RNA_3	Infected galleria mellonella larvae	14767851	5173189	0.350301
LQ-ssCAGE	Reads_mapped_to_host	T168h_infected_Galleria_RNA_1	Infected galleria mellonella larvae	15235936	5353578	0.351378
LQ-ssCAGE	Reads_mapped_to_host	T168h_infected_Galleria_RNA_2	Infected galleria mellonella larvae	15311786	5104408	0.333365
LQ-ssCAGE	Reads_mapped_to_host	T168h_infected_Galleria_RNA_3	Infected galleria mellonella larvae	14766850	4850336	0.328461
LQ-ssCAGE	Reads_mapped_to_pathogen	T4h_infected_Galleria_RNA_1	Infected galleria mellonella larvae	17173635	110065	0.00640895
LQ-ssCAGE	Reads_mapped_to_pathogen	T4h_infected_Galleria_RNA_2	Infected galleria mellonella larvae	15515125	98502	0.00634877
LQ-ssCAGE	Reads_mapped_to_pathogen	T4h_infected_Galleria_RNA_3	Infected galleria mellonella larvae	6646437	40896	0.00615307
LQ-ssCAGE	Reads_mapped_to_pathogen	T24h_infected_Galleria_RNA_1	Infected galleria mellonella larvae	15232719	96492	0.00633452
LQ-ssCAGE	Reads_mapped_to_pathogen	T24h_infected_Galleria_RNA_2	Infected galleria mellonella larvae	15514884	108631	0.00700173
LQ-ssCAGE	Reads_mapped_to_pathogen	T24h_infected_Galleria_RNA_3	Infected galleria mellonella larvae	13889253	98224	0.00707194
LQ-ssCAGE	Reads_mapped_to_pathogen	T72h_infected_Galleria_RNA_2	Infected galleria mellonella larvae	15817270	109328	0.00691194
LQ-ssCAGE	Reads_mapped_to_pathogen	T72h_infected_Galleria_RNA_3	Infected galleria mellonella larvae	14767851	99128	0.00671242
LQ-ssCAGE	Reads_mapped_to_pathogen	T168h_infected_Galleria_RNA_1	Infected galleria mellonella larvae	15235936	92856	0.00609454
LQ-ssCAGE	Reads_mapped_to_pathogen	T168h_infected_Galleria_RNA_2	Infected galleria mellonella larvae	15311786	107195	0.00700082
LQ-ssCAGE	Reads_mapped_to_pathogen	T168h_infected_Galleria_RNA_3	Infected galleria mellonella larvae	14766850	95631	0.00647606
