# Supplementary material for: Iron regulatory pathways differentially expressed during Madurella mycetomatis grain development in Galleria mellonella
Source: Nat Commun. 2025 Jun 25;16:5324. doi: 10.1038/s41467-025-60875-2 (PMC12198395; doi:10.1038/s41467-025-60875-2)
Supplement: Supplementary file 4 — Supplementary Data 2 [file 41467_2025_60875_MOESM4_ESM.xlsx]

## Sheet: Legend
Iron regulatory pathways differentially expressed during Madurella mycetomatis grain development in Galleria mellonella
Imad Abugessaisa1,2,3,¶,§,*, Mickey Konings4,¶, Ri-Ichiroh Manabe5, Cathal M. Murphy6, Tsugumi Kawashima5, Akira Hasegawa1, Chitose Takahashi5, Michihira Tagami5, Yasushi Okazaki5, Kimberly Eadie4, Wilson Lim4, Sean Doyle6, Annelies Verbon4,7, Ahmed H. Fahal8, Takeya Kasukawa1, Wendy W.J. van de Sande4, §,*
1Laboratory for Large-Scale Biomedical Data Technology, RIKEN Center for Integrative Medical Sciences, 1-7-22 Suehiro-cho, Tsurumi-ku, Yokohama City, Kanagawa, 230-0045, Japan.
2Premium Research Institute for Human Metaverse Medicine (WPI-PRIMe), The University of Osaka, 2-2, Yamadaoka, Suita, Osaka, 565-0871, Japan
3Graduate School of Medicine and Faculty of Medicine, The University of Osaka, 2-2, Yamadaoka, Suita, Osaka, 565-0871, Japan
4Department of Medical Microbiology and Infectious Diseases, Erasmus MC, University Medical Center Rotterdam, Dr. Molewaterplein 40, 3015GD Rotterdam, The Netherlands.
5Laboratory for Comprehensive Genomic Analysis, RIKEN Center for Integrative Medical Sciences, 1-7-22 Suehiro-cho, Tsurumi-ku, Yokohama City, Kanagawa, 230-0045, Japan
6Department of Biology, Maynooth University, Maynooth, Co. Kildare, W23 F2H6, Ireland.
7Department of Internal medicine, University Medical Center Utrecht, Heidelberglaan 100, 3584 CX Utrecht, The Netherlands.
8Mycetoma Research Center, University of Khartoum, Khartoum, Sudan.
¶These authors contributed equally
§ These authors jointly supervised this work
*e-mail: imad.abugessaisa@a.riken.jp ; w.vandesande@erasmusmc.nl
Supplementary Data 2. List of selected gene with their primer pairs and sequence.

## Sheet: Supplementary Data 2
Organism	Primer pair number	Gene ID	Gene name	Forward primer	Forward primer sequnce	Reverse primer	Reverse primer sequence	PCR product size
Galleria mellonella	1	LOC113509108	cubilin	XM_026892392.2_mRNA_F	ACGGGATACACCTGCTTGTG	XM_026892392.2_mRNA_R	AGAGCAGTGCATTCACAACG	153
Galleria mellonella	8	LOC113513899	protein lethal(2)essential for life-like	XM_026897883.2_mRNA_4_F	GTGGAGGGAAAACACGAAGA	XM_026897883.2_mRNA_R	ATTGAAGGCAAAGCCAACAC	169
Galleria mellonella	11	LOC113515196	N-acetylglucosamine-6-sulfatase-like	XM_026899356.2_mRNA_3_F	AGCCGTTGACGAAATGGTAG	XM_026899356.2_mRNA_3_R	GTAGACCTGGGAGAACTGAC	121
Galleria mellonella	13	LOC113515727	hemocytin-like	XM_031912336.1_mRNA_2_F	ACTGGCCAACCGTGTTCTAC	XM_031912336.1_mRNA_2_R	GCGACACTCGATCTTTGTCA	234
Galleria mellonella	15	LOC113516725	putative defense protein Hdd11	XM_031907851.1_mRNA_2_F	TGCTGATGGCTACTCCAGTG	XM_031907851.1_mRNA_2_R	TACGGTCTTAGTGCTGGTCG	120
Galleria mellonella ctrl	2	LOC113516031	glyceraldehyde-3-phosphate dehydrogenase 2-like	GM_GAPDH2L_4F	TGAAAAAGCTTCAGCCCACT	GM_GAPDH2L_4R	AGCATTGGAGATGACCTTGG	136
Galleria mellonella ctrl	4	LOC113519435	tubulin beta chain	GM_tubulinB_3F	CGTGCTTTGACTGTTCCTGA	GM_tubulinB_3R	TTGAATGGCAGTTGAGTTGC	282
Madurella mycetomatis	3	MMYC01_202034	Heat shock 70 kDa protein	LCTW02000030.1_2_F	ACTTGGGTGGTGAGGACTTC	LCTW02000030.1_2_R	ACTTGTCGATCTTGGCATCC	277
Madurella mycetomatis	5	MMYC01_204193	Enolase	LCTW02000133.1_1_F	TCCAGGCCGTTAAGAATGTC	LCTW02000133.1_1_R	CCGAGCTTGGTCTTGTTAGG	133
Madurella mycetomatis	10	MMYC01_206915	Plasma membrane ATPase	LCTW02000235.1_3_F	CACGTCGGTTTTGTCCAAG	LCTW02000235.1_3_R	TGACAGCGGATGAAGCATAG	287
Madurella mycetomatis	12	MMYC01_207717	Cell division control protein 48	LCTW02000225.1_2_F	GGCATCCTCAGCTTTTCAAG	LCTW02000225.1_2_R	CGAACGCCTTTCTCAAGTTG	199
Madurella mycetomatis	14	MMYC01_208095	Isocitrate lyase	LCTW02000186.1_2_F	ACCTCGACACCGTTTACGTC	LCTW02000186.1_2_R	TGTTGGGGACAGTGGTATAG	106
Madurella mycetomatis	15	MMYC01_208384	Cross-pathway control protein 1	LCTW02000169.1_2_F	GGATGACCTGGAAGTGATTG	LCTW02000169.1_2_R	TCCACGATGATAGGAGGGAG	144
Madurella mycetomatis	19	MMYC01_210420	Woronin body major protein	LCTW02000514.1_2_F	AGACTATGATCGGCCCTGTC	LCTW02000514.1_2_R	ACAGATTGCTCTGGTCAATC	129
Madurella mycetomatis ctrl	2	MMYC01_203137	eukaryotic translation initiation factor 5	MM_ETIF5_1_F	TGTCAGCGACCCCTACTACC	MM_ETIF5_1_R	GCTGCTCAGGTTGACAACAA	281
