# Supplementary material for: Iron regulatory pathways differentially expressed during Madurella mycetomatis grain development in Galleria mellonella
Source: Nat Commun. 2025 Jun 25;16:5324. doi: 10.1038/s41467-025-60875-2 (PMC12198395; doi:10.1038/s41467-025-60875-2)
Supplement: Supplementary file 5 — Supplementary Data 3 [file 41467_2025_60875_MOESM5_ESM.xlsx]

## Sheet: Legend
Iron regulatory pathways differentially expressed during Madurella mycetomatis grain development in Galleria mellonella
Imad Abugessaisa1,2,3,¶,§,*, Mickey Konings4,¶, Ri-Ichiroh Manabe5, Cathal M. Murphy6, Tsugumi Kawashima5, Akira Hasegawa1, Chitose Takahashi5, Michihira Tagami5, Yasushi Okazaki5, Kimberly Eadie4, Wilson Lim4, Sean Doyle6, Annelies Verbon4,7, Ahmed H. Fahal8, Takeya Kasukawa1, Wendy W.J. van de Sande4, §,*
1Laboratory for Large-Scale Biomedical Data Technology, RIKEN Center for Integrative Medical Sciences, 1-7-22 Suehiro-cho, Tsurumi-ku, Yokohama City, Kanagawa, 230-0045, Japan.
2Premium Research Institute for Human Metaverse Medicine (WPI-PRIMe), The University of Osaka, 2-2, Yamadaoka, Suita, Osaka, 565-0871, Japan
3Graduate School of Medicine and Faculty of Medicine, The University of Osaka, 2-2, Yamadaoka, Suita, Osaka, 565-0871, Japan
4Department of Medical Microbiology and Infectious Diseases, Erasmus MC, University Medical Center Rotterdam, Dr. Molewaterplein 40, 3015GD Rotterdam, The Netherlands.
5Laboratory for Comprehensive Genomic Analysis, RIKEN Center for Integrative Medical Sciences, 1-7-22 Suehiro-cho, Tsurumi-ku, Yokohama City, Kanagawa, 230-0045, Japan
6Department of Biology, Maynooth University, Maynooth, Co. Kildare, W23 F2H6, Ireland.
7Department of Internal medicine, University Medical Center Utrecht, Heidelberglaan 100, 3584 CX Utrecht, The Netherlands.
8Mycetoma Research Center, University of Khartoum, Khartoum, Sudan.
¶These authors contributed equally
§ These authors jointly supervised this work
*e-mail: imad.abugessaisa@a.riken.jp ; w.vandesande@erasmusmc.nl
Supplementary Data 3. Annotation of the host top 50 DEG

## Sheet: Supplementary Data 3
Consective_change	Org_name	Gene_name	Protein names
0h_vs_4h	Galleria mellonella	LOC113509879	DNA mismatch repair protein Msh2-like
0h_vs_4h	Galleria mellonella	LOC113510495	laminin subunit alpha-like
0h_vs_4h	Galleria mellonella	LOC113510555	hemocytin-like
0h_vs_4h	Galleria mellonella	LOC113510563	hemocytin-like
0h_vs_4h	Galleria mellonella	LOC113510568	heat shock protein 68-like
0h_vs_4h	Galleria mellonella	LOC113510572	mucin-2-like
0h_vs_4h	Galleria mellonella	LOC113510604	pancreatic lipase-related protein 2-like
0h_vs_4h	Galleria mellonella	LOC113510787	uncharacterized LOC113510787
0h_vs_4h	Galleria mellonella	LOC113512501	uncharacterized LOC113512501
0h_vs_4h	Galleria mellonella	LOC113512932	brachyurin-like
0h_vs_4h	Galleria mellonella	LOC113513190	activator of 90 kDa heat shock protein ATPase homolog 1
0h_vs_4h	Galleria mellonella	LOC113513238	stress-induced-phosphoprotein 1-like
0h_vs_4h	Galleria mellonella	LOC113513388	endoplasmin
0h_vs_4h	Galleria mellonella	LOC113513511	uncharacterized LOC113513511
0h_vs_4h	Galleria mellonella	LOC113513688	protein Wnt-5b-like
0h_vs_4h	Galleria mellonella	LOC113513836	laminin subunit alpha-like
0h_vs_4h	Galleria mellonella	LOC113513899	protein lethal(2)essential for life-like
0h_vs_4h	Galleria mellonella	LOC113514592	laminin subunit alpha-like
0h_vs_4h	Galleria mellonella	LOC113514722	sushi, nidogen and EGF-like domain-containing protein 1
0h_vs_4h	Galleria mellonella	LOC113514838	electron transfer flavoprotein beta subunit lysine methyltransferase-like
0h_vs_4h	Galleria mellonella	LOC113515059	protein unc-45 homolog B
0h_vs_4h	Galleria mellonella	LOC113515311	uncharacterized LOC113515311
0h_vs_4h	Galleria mellonella	LOC113515727	hemocytin-like
0h_vs_4h	Galleria mellonella	LOC113515861	protein lethal(2)essential for life-like
0h_vs_4h	Galleria mellonella	LOC113516019	calcyclin-binding protein
0h_vs_4h	Galleria mellonella	LOC113516112	enhancer of split mbeta protein-like
0h_vs_4h	Galleria mellonella	LOC113516448	uncharacterized LOC113516448
0h_vs_4h	Galleria mellonella	LOC113516834	Krueppel-like factor 10
0h_vs_4h	Galleria mellonella	LOC113518244	protein N-terminal glutamine amidohydrolase
0h_vs_4h	Galleria mellonella	LOC113518406	apolipoprotein D-like
0h_vs_4h	Galleria mellonella	LOC113518443	sodium-coupled monocarboxylate transporter 1-like
0h_vs_4h	Galleria mellonella	LOC113518632	hsp70-binding protein 1
0h_vs_4h	Galleria mellonella	LOC113519252	exonuclease GOR-like
0h_vs_4h	Galleria mellonella	LOC113519392	protein lethal(2)essential for life-like
0h_vs_4h	Galleria mellonella	LOC113519419	heat shock protein 68-like
0h_vs_4h	Galleria mellonella	LOC113519422	protein lethal(2)essential for life-like
0h_vs_4h	Galleria mellonella	LOC113519423	protein lethal(2)essential for life-like
0h_vs_4h	Galleria mellonella	LOC113519432	protein lethal(2)essential for life-like
0h_vs_4h	Galleria mellonella	LOC113519449	protein lethal(2)essential for life-like
0h_vs_4h	Galleria mellonella	LOC113519987	uncharacterized LOC113519987
0h_vs_4h	Galleria mellonella	LOC113519994	dnaJ protein homolog 1
0h_vs_4h	Galleria mellonella	LOC113520001	uncharacterized LOC113520001
0h_vs_4h	Galleria mellonella	LOC113520057	tRNA (guanine(37)-N1)-methyltransferase
0h_vs_4h	Galleria mellonella	LOC113520329	prostaglandin E2 receptor EP2 subtype
0h_vs_4h	Galleria mellonella	LOC113520375	UDP-glucuronosyltransferase 2B15-like
0h_vs_4h	Galleria mellonella	LOC113520463	somatostatin receptor type 2
0h_vs_4h	Galleria mellonella	LOC113520555	cytochrome P450 9e2-like
0h_vs_4h	Galleria mellonella	LOC113520872	heat shock protein 83
0h_vs_4h	Galleria mellonella	LOC113521736	growth arrest-specific protein 1-like
0h_vs_4h	Galleria mellonella	LOC113522036	circadian clock-controlled protein-like
0h_vs_4h	Galleria mellonella	LOC113522123	protein lethal(2)essential for life-like
0h_vs_4h	Galleria mellonella	LOC113522199	uncharacterized LOC113522199
0h_vs_24h	Galleria mellonella	AT056_gr02	16S ribosomal RNA
0h_vs_24h	Galleria mellonella	LOC113510212	glutathione S-transferase 1-like
0h_vs_24h	Galleria mellonella	LOC113510281	acetylcholinesterase-like
0h_vs_24h	Galleria mellonella	LOC113510502	alkaline phosphatase, tissue-nonspecific isozyme-like
0h_vs_24h	Galleria mellonella	LOC113510670	synaptic vesicle glycoprotein 2B-like
0h_vs_24h	Galleria mellonella	LOC113511270	facilitated trehalose transporter Tret1-like
0h_vs_24h	Galleria mellonella	LOC113511559	cytochrome P450 4C1-like
0h_vs_24h	Galleria mellonella	LOC113511628	endocuticle structural glycoprotein SgAbd-8-like
0h_vs_24h	Galleria mellonella	LOC113511706	aminoacylase-1-like
0h_vs_24h	Galleria mellonella	LOC113511731	lambda-crystallin
0h_vs_24h	Galleria mellonella	LOC113511757	MAP kinase-interacting serine/threonine-protein kinase 1-like
0h_vs_24h	Galleria mellonella	LOC113512287	mitochondrial basic amino acids transporter-like
0h_vs_24h	Galleria mellonella	LOC113512477	aldehyde dehydrogenase X, mitochondrial-like
0h_vs_24h	Galleria mellonella	LOC113512648	uncharacterized LOC113512648
0h_vs_24h	Galleria mellonella	LOC113512718	uncharacterized LOC113512718
0h_vs_24h	Galleria mellonella	LOC113512719	putative inorganic phosphate cotransporter
0h_vs_24h	Galleria mellonella	LOC113512790	medium-chain acyl-CoA ligase ACSF2, mitochondrial
0h_vs_24h	Galleria mellonella	LOC113513129	membrane-bound alkaline phosphatase-like
0h_vs_24h	Galleria mellonella	LOC113513348	synaptic vesicle glycoprotein 2B-like
0h_vs_24h	Galleria mellonella	LOC113513566	uncharacterized LOC113513566
0h_vs_24h	Galleria mellonella	LOC113514678	uncharacterized LOC113514678
0h_vs_24h	Galleria mellonella	LOC113514769	putative inorganic phosphate cotransporter
0h_vs_24h	Galleria mellonella	LOC113515137	cytochrome P450 6B2-like
0h_vs_24h	Galleria mellonella	LOC113515645	PH and SEC7 domain-containing protein 2
0h_vs_24h	Galleria mellonella	LOC113515733	uncharacterized LOC113515733
0h_vs_24h	Galleria mellonella	LOC113515779	D-erythronate dehydrogenase-like
0h_vs_24h	Galleria mellonella	LOC113516016	basic juvenile hormone-suppressible protein 2-like
0h_vs_24h	Galleria mellonella	LOC113516148	uncharacterized LOC113516148
0h_vs_24h	Galleria mellonella	LOC113517324	hemolymph lipopolysaccharide-binding protein-like
0h_vs_24h	Galleria mellonella	LOC113518005	glucose-1-phosphatase-like
0h_vs_24h	Galleria mellonella	LOC113519197	cytochrome P450 6B5-like
0h_vs_24h	Galleria mellonella	LOC113519200	cytochrome P450 6B2-like
0h_vs_24h	Galleria mellonella	LOC113519674	N-acetylneuraminate lyase-like
0h_vs_24h	Galleria mellonella	LOC113519795	UDP-glucuronosyltransferase 1-1-like
0h_vs_24h	Galleria mellonella	LOC113520096	uncharacterized LOC113520096
0h_vs_24h	Galleria mellonella	LOC113520354	pseudouridine-5'-phosphatase-like
0h_vs_24h	Galleria mellonella	LOC113520555	cytochrome P450 9e2-like
0h_vs_24h	Galleria mellonella	LOC113520665	macrophage migration inhibitory factor homolog
0h_vs_24h	Galleria mellonella	LOC113520677	uncharacterized LOC113520677
0h_vs_24h	Galleria mellonella	LOC113521002	sodium/hydrogen exchanger 9B2-like
0h_vs_24h	Galleria mellonella	LOC113521825	elastin-like
0h_vs_24h	Galleria mellonella	LOC113521977	probable Ufm1-specific protease
0h_vs_24h	Galleria mellonella	LOC113521987	uncharacterized LOC113521987
0h_vs_24h	Galleria mellonella	LOC113522141	spermidine synthase
0h_vs_24h	Galleria mellonella	LOC113522301	uncharacterized LOC113522301
0h_vs_24h	Galleria mellonella	LOC113522321	UDP-glucuronosyltransferase 2C1-like
0h_vs_24h	Galleria mellonella	LOC113522506	extracellular sulfatase SULF-1 homolog
0h_vs_24h	Galleria mellonella	LOC113522888	uncharacterized LOC113522888
0h_vs_24h	Galleria mellonella	LOC113523432	proton-coupled amino acid transporter-like protein pathetic
0h_vs_24h	Galleria mellonella	LOC113523486	putative inorganic phosphate cotransporter
0h_vs_72h	Galleria mellonella	LOC113509490	netrin receptor UNC5C-like
0h_vs_72h	Galleria mellonella	LOC113509675	spondin-2
0h_vs_72h	Galleria mellonella	LOC113510281	acetylcholinesterase-like
0h_vs_72h	Galleria mellonella	LOC113510528	collagen alpha-1(XVIII) chain-like
0h_vs_72h	Galleria mellonella	LOC113510604	pancreatic lipase-related protein 2-like
0h_vs_72h	Galleria mellonella	LOC113510670	synaptic vesicle glycoprotein 2B-like
0h_vs_72h	Galleria mellonella	LOC113511337	membrane alanyl aminopeptidase-like
0h_vs_72h	Galleria mellonella	LOC113511343	aldo-keto reductase AKR2E4-like
0h_vs_72h	Galleria mellonella	LOC113511550	uncharacterized LOC113511550
0h_vs_72h	Galleria mellonella	LOC113511559	cytochrome P450 4C1-like
0h_vs_72h	Galleria mellonella	LOC113511628	endocuticle structural glycoprotein SgAbd-8-like
0h_vs_72h	Galleria mellonella	LOC113511706	aminoacylase-1-like
0h_vs_72h	Galleria mellonella	LOC113511731	lambda-crystallin
0h_vs_72h	Galleria mellonella	LOC113512015	facilitated trehalose transporter Tret1-2 homolog
0h_vs_72h	Galleria mellonella	LOC113512231	carboxypeptidase B-like
0h_vs_72h	Galleria mellonella	LOC113512558	muscle-specific protein 20-like
0h_vs_72h	Galleria mellonella	LOC113512718	uncharacterized LOC113512718
0h_vs_72h	Galleria mellonella	LOC113512719	putative inorganic phosphate cotransporter
0h_vs_72h	Galleria mellonella	LOC113512872	uncharacterized oxidoreductase TM_0325-like
0h_vs_72h	Galleria mellonella	LOC113512930	brachyurin-like
0h_vs_72h	Galleria mellonella	LOC113513348	synaptic vesicle glycoprotein 2B-like
0h_vs_72h	Galleria mellonella	LOC113513511	uncharacterized LOC113513511
0h_vs_72h	Galleria mellonella	LOC113513566	uncharacterized LOC113513566
0h_vs_72h	Galleria mellonella	LOC113514324	protein Skeletor, isoforms B/C
0h_vs_72h	Galleria mellonella	LOC113514609	aldose reductase-like
0h_vs_72h	Galleria mellonella	LOC113514678	uncharacterized LOC113514678
0h_vs_72h	Galleria mellonella	LOC113514769	putative inorganic phosphate cotransporter
0h_vs_72h	Galleria mellonella	LOC113514900	trypsin 3A1-like
0h_vs_72h	Galleria mellonella	LOC113515582	membrane alanyl aminopeptidase-like
0h_vs_72h	Galleria mellonella	LOC113515733	uncharacterized LOC113515733
0h_vs_72h	Galleria mellonella	LOC113515779	D-erythronate dehydrogenase-like
0h_vs_72h	Galleria mellonella	LOC113517675	flocculation protein FLO11
0h_vs_72h	Galleria mellonella	LOC113517815	membrane alanyl aminopeptidase-like
0h_vs_72h	Galleria mellonella	LOC113519196	cytochrome P450 6B2-like
0h_vs_72h	Galleria mellonella	LOC113519200	cytochrome P450 6B2-like
0h_vs_72h	Galleria mellonella	LOC113519674	N-acetylneuraminate lyase-like
0h_vs_72h	Galleria mellonella	LOC113520096	uncharacterized LOC113520096
0h_vs_72h	Galleria mellonella	LOC113520354	pseudouridine-5'-phosphatase-like
0h_vs_72h	Galleria mellonella	LOC113520375	UDP-glucuronosyltransferase 2B15-like
0h_vs_72h	Galleria mellonella	LOC113520555	cytochrome P450 9e2-like
0h_vs_72h	Galleria mellonella	LOC113520665	macrophage migration inhibitory factor homolog
0h_vs_72h	Galleria mellonella	LOC113521093	collagen alpha-1(IX) chain pseudogene
0h_vs_72h	Galleria mellonella	LOC113521399	collagen alpha-1(XV) chain-like
0h_vs_72h	Galleria mellonella	LOC113521401	collagen alpha-2(IX) chain-like
0h_vs_72h	Galleria mellonella	LOC113521636	ejaculatory bulb-specific protein 3-like
0h_vs_72h	Galleria mellonella	LOC113521825	elastin-like
0h_vs_72h	Galleria mellonella	LOC113521987	uncharacterized LOC113521987
0h_vs_72h	Galleria mellonella	LOC113522036	circadian clock-controlled protein-like
0h_vs_72h	Galleria mellonella	LOC113522301	uncharacterized LOC113522301
0h_vs_72h	Galleria mellonella	LOC113522506	extracellular sulfatase SULF-1 homolog
0h_vs_72h	Galleria mellonella	LOC113522888	uncharacterized LOC113522888
0h_vs_168h	Galleria mellonella	LOC113509124	uncharacterized LOC113509124
0h_vs_168h	Galleria mellonella	LOC113509468	protein singed-like
0h_vs_168h	Galleria mellonella	LOC113509541	uncharacterized LOC113509541
0h_vs_168h	Galleria mellonella	LOC113509675	spondin-2
0h_vs_168h	Galleria mellonella	LOC113509753	UDP-N-acetylglucosamine transferase subunit ALG13 homolog
0h_vs_168h	Galleria mellonella	LOC113510281	acetylcholinesterase-like
0h_vs_168h	Galleria mellonella	LOC113510643	alpha-tocopherol transfer protein-like
0h_vs_168h	Galleria mellonella	LOC113511550	uncharacterized LOC113511550
0h_vs_168h	Galleria mellonella	LOC113511559	cytochrome P450 4C1-like
0h_vs_168h	Galleria mellonella	LOC113511731	lambda-crystallin
0h_vs_168h	Galleria mellonella	LOC113511851	collagen alpha-5(IV) chain-like
0h_vs_168h	Galleria mellonella	LOC113512231	carboxypeptidase B-like
0h_vs_168h	Galleria mellonella	LOC113512718	uncharacterized LOC113512718
0h_vs_168h	Galleria mellonella	LOC113512719	putative inorganic phosphate cotransporter
0h_vs_168h	Galleria mellonella	LOC113512872	uncharacterized oxidoreductase TM_0325-like
0h_vs_168h	Galleria mellonella	LOC113512930	brachyurin-like
0h_vs_168h	Galleria mellonella	LOC113513511	uncharacterized LOC113513511
0h_vs_168h	Galleria mellonella	LOC113513562	uncharacterized LOC113513562
0h_vs_168h	Galleria mellonella	LOC113513597	myrosinase 1-like
0h_vs_168h	Galleria mellonella	LOC113513908	apyrase-like
0h_vs_168h	Galleria mellonella	LOC113514228	multiple inositol polyphosphate phosphatase 1-like
0h_vs_168h	Galleria mellonella	LOC113514324	protein Skeletor, isoforms B/C
0h_vs_168h	Galleria mellonella	LOC113514343	mushroom body large-type Kenyon cell-specific protein 1
0h_vs_168h	Galleria mellonella	LOC113514678	uncharacterized LOC113514678
0h_vs_168h	Galleria mellonella	LOC113514901	protein singed-like
0h_vs_168h	Galleria mellonella	LOC113515028	myrosinase 1-like
0h_vs_168h	Galleria mellonella	LOC113515205	hemicentin-2
0h_vs_168h	Galleria mellonella	LOC113515733	uncharacterized LOC113515733
0h_vs_168h	Galleria mellonella	LOC113515779	D-erythronate dehydrogenase-like
0h_vs_168h	Galleria mellonella	LOC113515990	ovomucoid-like
0h_vs_168h	Galleria mellonella	LOC113516501	carbonic anhydrase 1
0h_vs_168h	Galleria mellonella	LOC113516953	protein 60A
0h_vs_168h	Galleria mellonella	LOC113517005	androgen-induced gene 1 protein-like
0h_vs_168h	Galleria mellonella	LOC113517039	CUB and sushi domain-containing protein 1
0h_vs_168h	Galleria mellonella	LOC113518410	trihydrophobin-like
0h_vs_168h	Galleria mellonella	LOC113518925	valacyclovir hydrolase
0h_vs_168h	Galleria mellonella	LOC113519197	cytochrome P450 6B5-like
0h_vs_168h	Galleria mellonella	LOC113519200	cytochrome P450 6B2-like
0h_vs_168h	Galleria mellonella	LOC113520080	uncharacterized LOC113520080
0h_vs_168h	Galleria mellonella	LOC113520096	uncharacterized LOC113520096
0h_vs_168h	Galleria mellonella	LOC113520354	pseudouridine-5'-phosphatase-like
0h_vs_168h	Galleria mellonella	LOC113520375	UDP-glucuronosyltransferase 2B15-like
0h_vs_168h	Galleria mellonella	LOC113520555	cytochrome P450 9e2-like
0h_vs_168h	Galleria mellonella	LOC113520665	macrophage migration inhibitory factor homolog
0h_vs_168h	Galleria mellonella	LOC113521002	sodium/hydrogen exchanger 9B2-like
0h_vs_168h	Galleria mellonella	LOC113521527	uncharacterized LOC113521527
0h_vs_168h	Galleria mellonella	LOC113521563	allergen Tha p 1-like
0h_vs_168h	Galleria mellonella	LOC113521987	uncharacterized LOC113521987
0h_vs_168h	Galleria mellonella	LOC113522258	mitochondrial pyruvate carrier 2-like
0h_vs_168h	Galleria mellonella	LOC113522506	extracellular sulfatase SULF-1 homolog
0h_vs_168h	Galleria mellonella	LOC113522888	uncharacterized LOC113522888
