# Supplementary material for: Iron regulatory pathways differentially expressed during Madurella mycetomatis grain development in Galleria mellonella
Source: Nat Commun. 2025 Jun 25;16:5324. doi: 10.1038/s41467-025-60875-2 (PMC12198395; doi:10.1038/s41467-025-60875-2)
Supplement: Supplementary file 6 — Supplementary Data 4 [file 41467_2025_60875_MOESM6_ESM.xlsx]

## Sheet: Legend
Iron regulatory pathways differentially expressed during Madurella mycetomatis grain development in Galleria mellonella
Imad Abugessaisa1,2,3,¶,§,*, Mickey Konings4,¶, Ri-Ichiroh Manabe5, Cathal M. Murphy6, Tsugumi Kawashima5, Akira Hasegawa1, Chitose Takahashi5, Michihira Tagami5, Yasushi Okazaki5, Kimberly Eadie4, Wilson Lim4, Sean Doyle6, Annelies Verbon4,7, Ahmed H. Fahal8, Takeya Kasukawa1, Wendy W.J. van de Sande4, §,*
1Laboratory for Large-Scale Biomedical Data Technology, RIKEN Center for Integrative Medical Sciences, 1-7-22 Suehiro-cho, Tsurumi-ku, Yokohama City, Kanagawa, 230-0045, Japan.
2Premium Research Institute for Human Metaverse Medicine (WPI-PRIMe), The University of Osaka, 2-2, Yamadaoka, Suita, Osaka, 565-0871, Japan
3Graduate School of Medicine and Faculty of Medicine, The University of Osaka, 2-2, Yamadaoka, Suita, Osaka, 565-0871, Japan
4Department of Medical Microbiology and Infectious Diseases, Erasmus MC, University Medical Center Rotterdam, Dr. Molewaterplein 40, 3015GD Rotterdam, The Netherlands.
5Laboratory for Comprehensive Genomic Analysis, RIKEN Center for Integrative Medical Sciences, 1-7-22 Suehiro-cho, Tsurumi-ku, Yokohama City, Kanagawa, 230-0045, Japan
6Department of Biology, Maynooth University, Maynooth, Co. Kildare, W23 F2H6, Ireland.
7Department of Internal medicine, University Medical Center Utrecht, Heidelberglaan 100, 3584 CX Utrecht, The Netherlands.
8Mycetoma Research Center, University of Khartoum, Khartoum, Sudan.
¶These authors contributed equally
§ These authors jointly supervised this work
*e-mail: imad.abugessaisa@a.riken.jp ; w.vandesande@erasmusmc.nl
Supplementary Data 4. Annotation of the pathogen top 20 DEG

## Sheet: Supplementary Data 4
Consective_change	Organism	Gene_name	Protein names
T0_vs_T4	Madurella mycetomatis	MMYC01_206915	Plasma membrane ATPase (EC 7.1.2.1)
T0_vs_T4	Madurella mycetomatis	MMYC01_202119	Glyceraldehyde-3-phosphate dehydrogenase (EC 1.2.1.12)
T0_vs_T4	Madurella mycetomatis	MMYC01_205569	Acyl-CoA desaturase (EC 1.14.19.1)
T0_vs_T4	Madurella mycetomatis	MMYC01_202994	GH16 domain-containing protein
T0_vs_T4	Madurella mycetomatis	MMYC01_202288	ADP/ATP translocase (ADP,ATP carrier protein)
T0_vs_T4	Madurella mycetomatis	MMYC01_207072	Uncharacterized protein
T0_vs_T4	Madurella mycetomatis	MMYC01_201036	30 kDa heat shock protein
T0_vs_T4	Madurella mycetomatis	MMYC01_200892	L-ornithine N(5)-monooxygenase
T0_vs_T4	Madurella mycetomatis	MMYC01_209101	Uncharacterized protein
T0_vs_T4	Madurella mycetomatis	MMYC01_207305	Aspartate-semialdehyde dehydrogenase (EC 1.2.1.11) (Fragment)
T0_vs_T4	Madurella mycetomatis	MMYC01_208400	Xylosyltransferase oxt
T0_vs_T4	Madurella mycetomatis	MMYC01_200739	Uncharacterized protein
T0_vs_T4	Madurella mycetomatis	MMYC01_201895	4HBT domain-containing protein
T0_vs_T4	Madurella mycetomatis	MMYC01_203348	CCAAT/enhancer-binding protein epsilon
T0_vs_T4	Madurella mycetomatis	MMYC01_205454	Uncharacterized protein
T0_vs_T4	Madurella mycetomatis	MMYC01_208176	Uncharacterized protein
T0_vs_T4	Madurella mycetomatis	MMYC01_208080	Clock-controlled protein 6
T0_vs_T4	Madurella mycetomatis	MMYC01_201119	Protein ecm33
T0_vs_T4	Madurella mycetomatis	MMYC01_202034	Heat shock 70 kDa protein
T0_vs_T4	Madurella mycetomatis	MMYC01_206307	Glutamine synthetase (EC 6.3.1.2)
T0_vs_T24	Madurella mycetomatis	MMYC01_207653	Transaldolase (EC 2.2.1.2)
T0_vs_T24	Madurella mycetomatis	MMYC01_207305	Aspartate-semialdehyde dehydrogenase (EC 1.2.1.11) (Fragment)
T0_vs_T24	Madurella mycetomatis	MMYC01_205089	Uncharacterized protein
T0_vs_T24	Madurella mycetomatis	MMYC01_202119	Glyceraldehyde-3-phosphate dehydrogenase (EC 1.2.1.12)
T0_vs_T24	Madurella mycetomatis	MMYC01_205569	Acyl-CoA desaturase (EC 1.14.19.1)
T0_vs_T24	Madurella mycetomatis	MMYC01_203348	CCAAT/enhancer-binding protein epsilon
T0_vs_T24	Madurella mycetomatis	MMYC01_209101	Uncharacterized protein
T0_vs_T24	Madurella mycetomatis	MMYC01_208384	Cross-pathway control protein 1
T0_vs_T24	Madurella mycetomatis	MMYC01_200892	L-ornithine N(5)-monooxygenase
T0_vs_T24	Madurella mycetomatis	MMYC01_202288	ADP/ATP translocase (ADP,ATP carrier protein)
T0_vs_T24	Madurella mycetomatis	MMYC01_207072	Uncharacterized protein
T0_vs_T24	Madurella mycetomatis	MMYC01_201036	30 kDa heat shock protein
T0_vs_T24	Madurella mycetomatis	MMYC01_208033	Uncharacterized protein
T0_vs_T24	Madurella mycetomatis	MMYC01_200739	Uncharacterized protein
T0_vs_T24	Madurella mycetomatis	MMYC01_201895	4HBT domain-containing protein
T0_vs_T24	Madurella mycetomatis	MMYC01_205454	Uncharacterized protein
T0_vs_T24	Madurella mycetomatis	MMYC01_208176	Uncharacterized protein
T0_vs_T24	Madurella mycetomatis	MMYC01_206307	Glutamine synthetase (EC 6.3.1.2)
T0_vs_T24	Madurella mycetomatis	MMYC01_208080	Clock-controlled protein 6
T0_vs_T24	Madurella mycetomatis	MMYC01_205495	30 kDa heat shock protein
T0_vs_T72	Madurella mycetomatis	MMYC01_207072	Uncharacterized protein
T0_vs_T72	Madurella mycetomatis	MMYC01_208588	30 kDa heat shock protein
T0_vs_T72	Madurella mycetomatis	MMYC01_202288	ADP/ATP translocase (ADP,ATP carrier protein)
T0_vs_T72	Madurella mycetomatis	MMYC01_206915	Plasma membrane ATPase (EC 7.1.2.1)
T0_vs_T72	Madurella mycetomatis	MMYC01_205569	Acyl-CoA desaturase (EC 1.14.19.1)
T0_vs_T72	Madurella mycetomatis	MMYC01_208033	Uncharacterized protein
T0_vs_T72	Madurella mycetomatis	MMYC01_208384	Cross-pathway control protein 1
T0_vs_T72	Madurella mycetomatis	MMYC01_200892	L-ornithine N(5)-monooxygenase
T0_vs_T72	Madurella mycetomatis	MMYC01_209101	Uncharacterized protein
T0_vs_T72	Madurella mycetomatis	MMYC01_205089	Uncharacterized protein
T0_vs_T72	Madurella mycetomatis	MMYC01_203348	CCAAT/enhancer-binding protein epsilon
T0_vs_T72	Madurella mycetomatis	MMYC01_205454	Uncharacterized protein
T0_vs_T72	Madurella mycetomatis	MMYC01_207305	Aspartate-semialdehyde dehydrogenase (EC 1.2.1.11) (Fragment)
T0_vs_T72	Madurella mycetomatis	MMYC01_208400	Xylosyltransferase oxt
T0_vs_T72	Madurella mycetomatis	MMYC01_200739	Uncharacterized protein
T0_vs_T72	Madurella mycetomatis	MMYC01_208176	Uncharacterized protein
T0_vs_T72	Madurella mycetomatis	MMYC01_206307	Glutamine synthetase (EC 6.3.1.2)
T0_vs_T72	Madurella mycetomatis	MMYC01_208080	Clock-controlled protein 6
T0_vs_T72	Madurella mycetomatis	MMYC01_202034	Heat shock 70 kDa protein
T0_vs_T72	Madurella mycetomatis	MMYC01_205495	30 kDa heat shock protein
T0_vs_T168	Madurella mycetomatis	MMYC01_202288	ADP/ATP translocase (ADP,ATP carrier protein)
T0_vs_T168	Madurella mycetomatis	MMYC01_207072	Uncharacterized protein
T0_vs_T168	Madurella mycetomatis	MMYC01_201036	30 kDa heat shock protein
T0_vs_T168	Madurella mycetomatis	MMYC01_206915	Plasma membrane ATPase (EC 7.1.2.1)
T0_vs_T168	Madurella mycetomatis	MMYC01_202119	Glyceraldehyde-3-phosphate dehydrogenase (EC 1.2.1.12)
T0_vs_T168	Madurella mycetomatis	MMYC01_208033	Uncharacterized protein
T0_vs_T168	Madurella mycetomatis	MMYC01_208384	Cross-pathway control protein 1
T0_vs_T168	Madurella mycetomatis	MMYC01_200892	L-ornithine N(5)-monooxygenase
T0_vs_T168	Madurella mycetomatis	MMYC01_209101	Uncharacterized protein
T0_vs_T168	Madurella mycetomatis	MMYC01_205089	Uncharacterized protein
T0_vs_T168	Madurella mycetomatis	MMYC01_203348	CCAAT/enhancer-binding protein epsilon
T0_vs_T168	Madurella mycetomatis	MMYC01_205454	Uncharacterized protein
T0_vs_T168	Madurella mycetomatis	MMYC01_207305	Aspartate-semialdehyde dehydrogenase (EC 1.2.1.11) (Fragment)
T0_vs_T168	Madurella mycetomatis	MMYC01_200739	Uncharacterized protein
T0_vs_T168	Madurella mycetomatis	MMYC01_208176	Uncharacterized protein
T0_vs_T168	Madurella mycetomatis	MMYC01_208080	Clock-controlled protein 6
T0_vs_T168	Madurella mycetomatis	MMYC01_201119	Protein ecm33
T0_vs_T168	Madurella mycetomatis	MMYC01_209843	Histone H3
T0_vs_T168	Madurella mycetomatis	MMYC01_206307	Glutamine synthetase (EC 6.3.1.2)
T0_vs_T168	Madurella mycetomatis	MMYC01_205495	30 kDa heat shock protein
