# Supplementary material for: Iron regulatory pathways differentially expressed during Madurella mycetomatis grain development in Galleria mellonella
Source: Nat Commun. 2025 Jun 25;16:5324. doi: 10.1038/s41467-025-60875-2 (PMC12198395; doi:10.1038/s41467-025-60875-2)
Supplement: Supplementary file 7 — Supplementary Data 5 [file 41467_2025_60875_MOESM7_ESM.xlsx]

## Sheet: Legend
Iron regulatory pathways differentially expressed during Madurella mycetomatis grain development in Galleria mellonella
Imad Abugessaisa1,2,3,¶,§,*, Mickey Konings4,¶, Ri-Ichiroh Manabe5, Cathal M. Murphy6, Tsugumi Kawashima5, Akira Hasegawa1, Chitose Takahashi5, Michihira Tagami5, Yasushi Okazaki5, Kimberly Eadie4, Wilson Lim4, Sean Doyle6, Annelies Verbon4,7, Ahmed H. Fahal8, Takeya Kasukawa1, Wendy W.J. van de Sande4, §,*
1Laboratory for Large-Scale Biomedical Data Technology, RIKEN Center for Integrative Medical Sciences, 1-7-22 Suehiro-cho, Tsurumi-ku, Yokohama City, Kanagawa, 230-0045, Japan.
2Premium Research Institute for Human Metaverse Medicine (WPI-PRIMe), The University of Osaka, 2-2, Yamadaoka, Suita, Osaka, 565-0871, Japan
3Graduate School of Medicine and Faculty of Medicine, The University of Osaka, 2-2, Yamadaoka, Suita, Osaka, 565-0871, Japan
4Department of Medical Microbiology and Infectious Diseases, Erasmus MC, University Medical Center Rotterdam, Dr. Molewaterplein 40, 3015GD Rotterdam, The Netherlands.
5Laboratory for Comprehensive Genomic Analysis, RIKEN Center for Integrative Medical Sciences, 1-7-22 Suehiro-cho, Tsurumi-ku, Yokohama City, Kanagawa, 230-0045, Japan
6Department of Biology, Maynooth University, Maynooth, Co. Kildare, W23 F2H6, Ireland.
7Department of Internal medicine, University Medical Center Utrecht, Heidelberglaan 100, 3584 CX Utrecht, The Netherlands.
8Mycetoma Research Center, University of Khartoum, Khartoum, Sudan.
¶These authors contributed equally
§ These authors jointly supervised this work
*e-mail: imad.abugessaisa@a.riken.jp ; w.vandesande@erasmusmc.nl
Supplementary Data 5. Host DEG patterns annotated with UniProt annotation

## Sheet: Supplementary Data 5
Responce	Query_list	UniProt_Entry	Entry name	Protein names	Gene names	Organism	Gene ontology IDs	Gene ontology (biological process)	Gene ontology (cellular component)	Gene ontology (GO)	Gene ontology (molecular function)
GradualResponce	LOC113509102	A0A6J1WD97	A0A6J1WD97_GALME	uncharacterized protein LOC113509102	LOC113509102	Galleria mellonella (Greater wax moth)
GradualResponce	LOC113509103	A0A3G1T1A3	A0A3G1T1A3_GALME	Small heat shock protein 21.4 (heat shock protein beta-1 isoform X2)	Hsp21.4 LOC113509103	Galleria mellonella (Greater wax moth)
GradualResponce	LOC113509103	A0A6J3BX10	A0A6J3BX10_GALME	heat shock protein 30C isoform X1	LOC113509103	Galleria mellonella (Greater wax moth)
GradualResponce	LOC113509112	A0A6J3C797	A0A6J3C797_GALME	ATP-dependent RNA helicase DHX8	LOC113509112	Galleria mellonella (Greater wax moth)	GO:0003676; GO:0003724; GO:0005524; GO:0005634; GO:0008380	RNA splicing [GO:0008380]	nucleus [GO:0005634]	nucleus [GO:0005634]; ATP binding [GO:0005524]; nucleic acid binding [GO:0003676]; RNA helicase activity [GO:0003724]; RNA splicing [GO:0008380]	ATP binding [GO:0005524]; nucleic acid binding [GO:0003676]; RNA helicase activity [GO:0003724]
GradualResponce	LOC113509124	A0A6J1W746	A0A6J1W746_GALME	uncharacterized protein LOC113509124	LOC113509124	Galleria mellonella (Greater wax moth)
GradualResponce	LOC113509129	A0A6J1W6L0	A0A6J1W6L0_GALME	V-type proton ATPase proteolipid subunit	LOC113509129	Galleria mellonella (Greater wax moth)	GO:0005774; GO:0015078; GO:0016021; GO:0033179		integral component of membrane [GO:0016021]; proton-transporting V-type ATPase, V0 domain [GO:0033179]; vacuolar membrane [GO:0005774]	integral component of membrane [GO:0016021]; proton-transporting V-type ATPase, V0 domain [GO:0033179]; vacuolar membrane [GO:0005774]; proton transmembrane transporter activity [GO:0015078]	proton transmembrane transporter activity [GO:0015078]
GradualResponce	LOC113509179	A0A6J3BS48	A0A6J3BS48_GALME	P protein-like	LOC113509179	Galleria mellonella (Greater wax moth)	GO:0016021; GO:0055085	transmembrane transport [GO:0055085]	integral component of membrane [GO:0016021]	integral component of membrane [GO:0016021]; transmembrane transport [GO:0055085]
GradualResponce	LOC113509203	A0A6J1WDJ2	A0A6J1WDJ2_GALME	transcription factor MafK	LOC113509203	Galleria mellonella (Greater wax moth)	GO:0003677; GO:0003700; GO:0005634		nucleus [GO:0005634]	nucleus [GO:0005634]; DNA binding [GO:0003677]; DNA-binding transcription factor activity [GO:0003700]	DNA binding [GO:0003677]; DNA-binding transcription factor activity [GO:0003700]
GradualResponce	LOC113509211	A0A6J3C2T7	A0A6J3C2T7_GALME	Ribosome biogenesis protein BOP1 homolog	LOC113509211	Galleria mellonella (Greater wax moth)	GO:0005654; GO:0005730; GO:0006364	rRNA processing [GO:0006364]	nucleolus [GO:0005730]; nucleoplasm [GO:0005654]	nucleolus [GO:0005730]; nucleoplasm [GO:0005654]; rRNA processing [GO:0006364]
GradualResponce	LOC113509244	A0A6J1W6V1	A0A6J1W6V1_GALME	uncharacterized protein LOC113509244	LOC113509244	Galleria mellonella (Greater wax moth)
GradualResponce	LOC113509252	A0A6J1WEV9	A0A6J1WEV9_GALME	Guanylate cyclase (EC 4.6.1.2)	LOC113509252	Galleria mellonella (Greater wax moth)	GO:0004383; GO:0004713; GO:0005524; GO:0016021		integral component of membrane [GO:0016021]	integral component of membrane [GO:0016021]; ATP binding [GO:0005524]; guanylate cyclase activity [GO:0004383]; protein tyrosine kinase activity [GO:0004713]	ATP binding [GO:0005524]; guanylate cyclase activity [GO:0004383]; protein tyrosine kinase activity [GO:0004713]
GradualResponce	LOC113509258	A0A6J1W7F5	A0A6J1W7F5_GALME	protein transport protein Sec24A-like	LOC113509258	Galleria mellonella (Greater wax moth)
GradualResponce	LOC113509269	A0A6J1WEW8	A0A6J1WEW8_GALME	Fatty acyl-CoA reductase (EC 1.2.1.84)	LOC113509269	Galleria mellonella (Greater wax moth)	GO:0006629; GO:0016021; GO:0080019; GO:0102965	lipid metabolic process [GO:0006629]	integral component of membrane [GO:0016021]	integral component of membrane [GO:0016021]; alcohol-forming fatty acyl-CoA reductase activity [GO:0102965]; fatty-acyl-CoA reductase (alcohol-forming) activity [GO:0080019]; lipid metabolic process [GO:0006629]	alcohol-forming fatty acyl-CoA reductase activity [GO:0102965]; fatty-acyl-CoA reductase (alcohol-forming) activity [GO:0080019]
GradualResponce	LOC113509306	A0A6J1WDP7	A0A6J1WDP7_GALME	adrenodoxin-like protein 1, mitochondrial	LOC113509306	Galleria mellonella (Greater wax moth)	GO:0009055; GO:0051537			2 iron, 2 sulfur cluster binding [GO:0051537]; electron transfer activity [GO:0009055]	2 iron, 2 sulfur cluster binding [GO:0051537]; electron transfer activity [GO:0009055]
GradualResponce	LOC113509319	A0A6J3BNG7	A0A6J3BNG7_GALME	uncharacterized protein LOC113509319	LOC113509319	Galleria mellonella (Greater wax moth)
GradualResponce	LOC113509341	A0A6J1WF02	A0A6J1WF02_GALME	RAC-gamma serine/threonine-protein kinase-like	LOC113509341	Galleria mellonella (Greater wax moth)	GO:0004674; GO:0005524			ATP binding [GO:0005524]; protein serine/threonine kinase activity [GO:0004674]	ATP binding [GO:0005524]; protein serine/threonine kinase activity [GO:0004674]
GradualResponce	LOC113509347	A0A6J3C333	A0A6J3C333_GALME	uncharacterized protein LOC113509347	LOC113509347	Galleria mellonella (Greater wax moth)	GO:0016021		integral component of membrane [GO:0016021]	integral component of membrane [GO:0016021]
GradualResponce	LOC113509367	A0A6J1WF16	A0A6J1WF16_GALME	uncharacterized protein LOC113509367	LOC113509367	Galleria mellonella (Greater wax moth)
GradualResponce	LOC113509370	A0A6J1W7M0	A0A6J1W7M0_GALME	uncharacterized protein LOC113509370	LOC113509370	Galleria mellonella (Greater wax moth)
GradualResponce	LOC113509375	A0A6J1W717	A0A6J1W717_GALME	cytochrome c oxidase assembly factor 7 homolog	LOC113509375	Galleria mellonella (Greater wax moth)
GradualResponce	LOC113509386	A0A6J1W749	A0A6J1W749_GALME	uncharacterized protein LOC113509386	LOC113509386	Galleria mellonella (Greater wax moth)
GradualResponce	LOC113509406	A0A6J3C377	A0A6J3C377_GALME	maternal protein exuperantia-1	LOC113509406	Galleria mellonella (Greater wax moth)	GO:0003723; GO:0042803; GO:0045450	bicoid mRNA localization [GO:0045450]		protein homodimerization activity [GO:0042803]; RNA binding [GO:0003723]; bicoid mRNA localization [GO:0045450]	protein homodimerization activity [GO:0042803]; RNA binding [GO:0003723]
GradualResponce	LOC113509407	A0A6J1W759	A0A6J1W759_GALME	TIMELESS-interacting protein	LOC113509407	Galleria mellonella (Greater wax moth)	GO:0000076; GO:0005634; GO:0006974; GO:0007049; GO:0048478	cell cycle [GO:0007049]; cellular response to DNA damage stimulus [GO:0006974]; DNA replication checkpoint [GO:0000076]; replication fork protection [GO:0048478]	nucleus [GO:0005634]	nucleus [GO:0005634]; cell cycle [GO:0007049]; cellular response to DNA damage stimulus [GO:0006974]; DNA replication checkpoint [GO:0000076]; replication fork protection [GO:0048478]
GradualResponce	LOC113509420	A0A6J1W779	A0A6J1W779_GALME	exosome complex component RRP41	LOC113509420	Galleria mellonella (Greater wax moth)
GradualResponce	LOC113509461	A0A6J1W7B5	A0A6J1W7B5_GALME	dnaJ homolog subfamily C member 1-like	LOC113509461	Galleria mellonella (Greater wax moth)
GradualResponce	LOC113509490	A0A6J1W7Z5	A0A6J1W7Z5_GALME	netrin receptor UNC5C-like	LOC113509490	Galleria mellonella (Greater wax moth)	GO:0005042; GO:0016021		integral component of membrane [GO:0016021]	integral component of membrane [GO:0016021]; netrin receptor activity [GO:0005042]	netrin receptor activity [GO:0005042]
GradualResponce	LOC113509499	A0A6J1W7Z9	A0A6J1W7Z9_GALME	unconventional myosin-XV-like	LOC113509499	Galleria mellonella (Greater wax moth)	GO:0005856		cytoskeleton [GO:0005856]	cytoskeleton [GO:0005856]
GradualResponce	LOC113509548	A0A6J3CGN2	A0A6J3CGN2_GALME	NAD(+) kinase (EC 2.7.1.23)	LOC113509548	Galleria mellonella (Greater wax moth)	GO:0003951; GO:0006741; GO:0019674	NAD metabolic process [GO:0019674]; NADP biosynthetic process [GO:0006741]		NAD+ kinase activity [GO:0003951]; NAD metabolic process [GO:0019674]; NADP biosynthetic process [GO:0006741]	NAD+ kinase activity [GO:0003951]
GradualResponce	LOC113509551	A0A6J1WFE7	A0A6J1WFE7_GALME	GTP-binding protein 2-like	LOC113509551	Galleria mellonella (Greater wax moth)	GO:0003924; GO:0005525			GTP binding [GO:0005525]; GTPase activity [GO:0003924]	GTPase activity [GO:0003924]; GTP binding [GO:0005525]
GradualResponce	LOC113509557	A0A6J1W7F6	A0A6J1W7F6_GALME	circadian clock-controlled protein-like	LOC113509557	Galleria mellonella (Greater wax moth)
GradualResponce	LOC113509568	A0A6J1W845	A0A6J1W845_GALME	acyl-CoA Delta(11) desaturase-like	LOC113509568	Galleria mellonella (Greater wax moth)	GO:0006633; GO:0016021; GO:0016717; GO:0046872	fatty acid biosynthetic process [GO:0006633]	integral component of membrane [GO:0016021]	integral component of membrane [GO:0016021]; metal ion binding [GO:0046872]; oxidoreductase activity, acting on paired donors, with oxidation of a pair of donors resulting in the reduction of molecular oxygen to two molecules of water [GO:0016717]; fatty acid biosynthetic process [GO:0006633]	metal ion binding [GO:0046872]; oxidoreductase activity, acting on paired donors, with oxidation of a pair of donors resulting in the reduction of molecular oxygen to two molecules of water [GO:0016717]
GradualResponce	LOC113509570	A0A6J1W7G9	A0A6J1W7G9_GALME	uncharacterized protein DDB_G0283357-like	LOC113509570	Galleria mellonella (Greater wax moth)
GradualResponce	LOC113509592	A0A6J1W7J7	A0A6J1W7J7_GALME	protein farnesyltransferase/geranylgeranyltransferase type-1 subunit alpha	LOC113509592	Galleria mellonella (Greater wax moth)	GO:0008318; GO:0018342	protein prenylation [GO:0018342]		protein prenyltransferase activity [GO:0008318]; protein prenylation [GO:0018342]	protein prenyltransferase activity [GO:0008318]
GradualResponce	LOC113509618	A0A6J1WED5	A0A6J1WED5_GALME	ATP synthase subunit O, mitochondrial (Oligomycin sensitivity conferral protein)	LOC113509618	Galleria mellonella (Greater wax moth)	GO:0005743; GO:0046933		mitochondrial inner membrane [GO:0005743]	mitochondrial inner membrane [GO:0005743]; proton-transporting ATP synthase activity, rotational mechanism [GO:0046933]	proton-transporting ATP synthase activity, rotational mechanism [GO:0046933]
GradualResponce	LOC113509629	A0A6J1W7P6	A0A6J1W7P6_GALME	dnaJ homolog subfamily C member 21	LOC113509629	Galleria mellonella (Greater wax moth)	GO:0003676; GO:0008270			nucleic acid binding [GO:0003676]; zinc ion binding [GO:0008270]	nucleic acid binding [GO:0003676]; zinc ion binding [GO:0008270]
GradualResponce	LOC113509632	A0A6J1W7P3	A0A6J1W7P3_GALME	juvenile hormone-binding protein-like	LOC113509632	Galleria mellonella (Greater wax moth)
GradualResponce	LOC113509639	A0A6J1WFP6	A0A6J1WFP6_GALME	uncharacterized protein LOC113509639 isoform X1	LOC113509639	Galleria mellonella (Greater wax moth)
GradualResponce	LOC113509639	A0A6J3BYS6	A0A6J3BYS6_GALME	uncharacterized protein LOC113509639 isoform X2	LOC113509639	Galleria mellonella (Greater wax moth)
GradualResponce	LOC113509647	A0A6J1W8F5	A0A6J1W8F5_GALME	toll-like receptor 6	LOC113509647	Galleria mellonella (Greater wax moth)	GO:0007165; GO:0016021	signal transduction [GO:0007165]	integral component of membrane [GO:0016021]	integral component of membrane [GO:0016021]; signal transduction [GO:0007165]
GradualResponce	LOC113509671	A0A6J1W7U4	A0A6J1W7U4_GALME	8-oxo-dGDP phosphatase NUDT18	LOC113509671	Galleria mellonella (Greater wax moth)	GO:0016787			hydrolase activity [GO:0016787]	hydrolase activity [GO:0016787]
GradualResponce	LOC113509672	A0A6J1W7X5	A0A6J1W7X5_GALME	octopamine receptor	LOC113509672	Galleria mellonella (Greater wax moth)	GO:0004989; GO:0005886; GO:0016021		integral component of membrane [GO:0016021]; plasma membrane [GO:0005886]	integral component of membrane [GO:0016021]; plasma membrane [GO:0005886]; octopamine receptor activity [GO:0004989]	octopamine receptor activity [GO:0004989]
GradualResponce	LOC113509685	A0A6J1W8L0	A0A6J1W8L0_GALME	sialomucin core protein 24-like	LOC113509685	Galleria mellonella (Greater wax moth)	GO:0016021		integral component of membrane [GO:0016021]	integral component of membrane [GO:0016021]
GradualResponce	LOC113509687	A0A6J1W810	A0A6J1W810_GALME	Ribosome production factor 2 homolog (Ribosome biogenesis protein RPF2 homolog)	LOC113509687	Galleria mellonella (Greater wax moth)	GO:0000027; GO:0000470; GO:0005730; GO:0019843	maturation of LSU-rRNA [GO:0000470]; ribosomal large subunit assembly [GO:0000027]	nucleolus [GO:0005730]	nucleolus [GO:0005730]; rRNA binding [GO:0019843]; maturation of LSU-rRNA [GO:0000470]; ribosomal large subunit assembly [GO:0000027]	rRNA binding [GO:0019843]
GradualResponce	LOC113509723	A0A6J1WER6	A0A6J1WER6_GALME	Histone deacetylase complex subunit SAP18	LOC113509723	Galleria mellonella (Greater wax moth)
GradualResponce	LOC113509750	A0A6J1W807	A0A6J1W807_GALME	lipoma-preferred partner homolog	LOC113509750	Galleria mellonella (Greater wax moth)	GO:0046872			metal ion binding [GO:0046872]	metal ion binding [GO:0046872]
GradualResponce	LOC113509800	A0A6J3BYS3	A0A6J3BYS3_GALME	cytochrome P450 6B7-like	LOC113509800	Galleria mellonella (Greater wax moth)	GO:0004497; GO:0005506; GO:0016705; GO:0020037			heme binding [GO:0020037]; iron ion binding [GO:0005506]; monooxygenase activity [GO:0004497]; oxidoreductase activity, acting on paired donors, with incorporation or reduction of molecular oxygen [GO:0016705]	heme binding [GO:0020037]; iron ion binding [GO:0005506]; monooxygenase activity [GO:0004497]; oxidoreductase activity, acting on paired donors, with incorporation or reduction of molecular oxygen [GO:0016705]
GradualResponce	LOC113509812	A0A6J1W872	A0A6J1W872_GALME	uncharacterized protein LOC113509812	LOC113509812	Galleria mellonella (Greater wax moth)
GradualResponce	LOC113509832	A0A6J3C280	A0A6J3C280_GALME	UDP-glucuronosyltransferase 2B10-like	LOC113509832	Galleria mellonella (Greater wax moth)	GO:0008194; GO:0016021		integral component of membrane [GO:0016021]	integral component of membrane [GO:0016021]; UDP-glycosyltransferase activity [GO:0008194]	UDP-glycosyltransferase activity [GO:0008194]
GradualResponce	LOC113509845	A0A6J1WF27	A0A6J1WF27_GALME	lysine-specific demethylase hairless	LOC113509845	Galleria mellonella (Greater wax moth)	GO:0008168; GO:0032259	methylation [GO:0032259]		methyltransferase activity [GO:0008168]; methylation [GO:0032259]	methyltransferase activity [GO:0008168]
GradualResponce	LOC113509868	A0A6J3C309	A0A6J3C309_GALME	uncharacterized protein LOC113509868	LOC113509868	Galleria mellonella (Greater wax moth)
GradualResponce	LOC113509871	A0A6J3C4D3	A0A6J3C4D3_GALME	uncharacterized protein LOC113509871	LOC113509871	Galleria mellonella (Greater wax moth)	GO:0016021		integral component of membrane [GO:0016021]	integral component of membrane [GO:0016021]
GradualResponce	LOC113509900	A0A6J3C4H8	A0A6J3C4H8_GALME	apoptotic protease-activating factor 1-like	LOC113509900	Galleria mellonella (Greater wax moth)	GO:0008233; GO:0042981; GO:0043531	regulation of apoptotic process [GO:0042981]		ADP binding [GO:0043531]; peptidase activity [GO:0008233]; regulation of apoptotic process [GO:0042981]	ADP binding [GO:0043531]; peptidase activity [GO:0008233]
GradualResponce	LOC113509913	A0A6J1W8C4	A0A6J1W8C4_GALME	uncharacterized protein LOC113509913	LOC113509913	Galleria mellonella (Greater wax moth)	GO:0003723			RNA binding [GO:0003723]	RNA binding [GO:0003723]
GradualResponce	LOC113509921	A0A6J1WF64	A0A6J1WF64_GALME	basic juvenile hormone-suppressible protein 1	LOC113509921	Galleria mellonella (Greater wax moth)
GradualResponce	LOC113509955	A0A6J3C544	A0A6J3C544_GALME	LOW QUALITY PROTEIN: protein sprint	LOC113509955	Galleria mellonella (Greater wax moth)
GradualResponce	LOC113509956	A0A6J3CCG0	A0A6J3CCG0_GALME	inverted formin-2	LOC113509956	Galleria mellonella (Greater wax moth)	GO:0003779; GO:0030036	actin cytoskeleton organization [GO:0030036]		actin binding [GO:0003779]; actin cytoskeleton organization [GO:0030036]	actin binding [GO:0003779]
GradualResponce	LOC113509972	A0A6J1WF94	A0A6J1WF94_GALME	solute carrier family 25 member 35-like isoform X1	LOC113509972	Galleria mellonella (Greater wax moth)	GO:0016021		integral component of membrane [GO:0016021]	integral component of membrane [GO:0016021]
GradualResponce	LOC113509972	A0A6J1WGF1	A0A6J1WGF1_GALME	solute carrier family 25 member 35-like isoform X2	LOC113509972	Galleria mellonella (Greater wax moth)	GO:0016021		integral component of membrane [GO:0016021]	integral component of membrane [GO:0016021]
GradualResponce	LOC113509990	A0A6J3BZZ0	A0A6J3BZZ0_GALME	solute carrier family 12 member 9	LOC113509990	Galleria mellonella (Greater wax moth)	GO:0016021; GO:0055085	transmembrane transport [GO:0055085]	integral component of membrane [GO:0016021]	integral component of membrane [GO:0016021]; transmembrane transport [GO:0055085]
GradualResponce	LOC113510014	A0A6J1W9A9	A0A6J1W9A9_GALME	sortilin-related receptor-like	LOC113510014	Galleria mellonella (Greater wax moth)
GradualResponce	LOC113510022	A0A6J1W8K7	A0A6J1W8K7_GALME	BRCA1-associated RING domain protein 1-like	LOC113510022	Galleria mellonella (Greater wax moth)	GO:0016740; GO:0046872			metal ion binding [GO:0046872]; transferase activity [GO:0016740]	metal ion binding [GO:0046872]; transferase activity [GO:0016740]
GradualResponce	LOC113510038	A0A6J1W8R7	A0A6J1W8R7_GALME	uncharacterized protein LOC113510038	LOC113510038	Galleria mellonella (Greater wax moth)
GradualResponce	LOC113510064	A0A6J3C3E7	A0A6J3C3E7_GALME	heat shock 70 kDa protein cognate 5	LOC113510064	Galleria mellonella (Greater wax moth)	GO:0005524			ATP binding [GO:0005524]	ATP binding [GO:0005524]
GradualResponce	LOC113510066	A0A6J1WGL2	A0A6J1WGL2_GALME	uncharacterized protein LOC113510066	LOC113510066	Galleria mellonella (Greater wax moth)
GradualResponce	LOC113510101	A0A6J3C3D2	A0A6J3C3D2_GALME	ankyrin-3-like	LOC113510101	Galleria mellonella (Greater wax moth)	GO:0003950; GO:0016055; GO:0032212; GO:0051225	positive regulation of telomere maintenance via telomerase [GO:0032212]; spindle assembly [GO:0051225]; Wnt signaling pathway [GO:0016055]		NAD+ ADP-ribosyltransferase activity [GO:0003950]; positive regulation of telomere maintenance via telomerase [GO:0032212]; spindle assembly [GO:0051225]; Wnt signaling pathway [GO:0016055]	NAD+ ADP-ribosyltransferase activity [GO:0003950]
GradualResponce	LOC113510110	A0A6J1WGN9	A0A6J1WGN9_GALME	V-type proton ATPase subunit	LOC113510110	Galleria mellonella (Greater wax moth)	GO:0015078; GO:0016021; GO:0016787; GO:0033179		integral component of membrane [GO:0016021]; proton-transporting V-type ATPase, V0 domain [GO:0033179]	integral component of membrane [GO:0016021]; proton-transporting V-type ATPase, V0 domain [GO:0033179]; hydrolase activity [GO:0016787]; proton transmembrane transporter activity [GO:0015078]	hydrolase activity [GO:0016787]; proton transmembrane transporter activity [GO:0015078]
GradualResponce	LOC113510137	A0A6J1W8T9	A0A6J1W8T9_GALME	4,5-DOPA dioxygenase extradiol-like	LOC113510137	Galleria mellonella (Greater wax moth)	GO:0006725; GO:0008198; GO:0008270; GO:0016701; GO:0051213	cellular aromatic compound metabolic process [GO:0006725]		dioxygenase activity [GO:0051213]; ferrous iron binding [GO:0008198]; oxidoreductase activity, acting on single donors with incorporation of molecular oxygen [GO:0016701]; zinc ion binding [GO:0008270]; cellular aromatic compound metabolic process [GO:0006725]	dioxygenase activity [GO:0051213]; ferrous iron binding [GO:0008198]; oxidoreductase activity, acting on single donors with incorporation of molecular oxygen [GO:0016701]; zinc ion binding [GO:0008270]
GradualResponce	LOC113510167	A0A6J3C5V2	A0A6J3C5V2_GALME	uncharacterized protein LOC113510167	LOC113510167	Galleria mellonella (Greater wax moth)	GO:0008270			zinc ion binding [GO:0008270]	zinc ion binding [GO:0008270]
GradualResponce	LOC113510200	A0A6J1W8Z2	A0A6J1W8Z2_GALME	actin-histidine N-methyltransferase-like	LOC113510200	Galleria mellonella (Greater wax moth)	GO:0008168; GO:0032259	methylation [GO:0032259]		methyltransferase activity [GO:0008168]; methylation [GO:0032259]	methyltransferase activity [GO:0008168]
GradualResponce	LOC113510212	A0A6J1W902	A0A6J1W902_GALME	glutathione S-transferase 1-like	LOC113510212	Galleria mellonella (Greater wax moth)	GO:0006749; GO:0016740	glutathione metabolic process [GO:0006749]		transferase activity [GO:0016740]; glutathione metabolic process [GO:0006749]	transferase activity [GO:0016740]
GradualResponce	LOC113510213	A0A6J3C753	A0A6J3C753_GALME	uncharacterized protein LOC113510213	LOC113510213	Galleria mellonella (Greater wax moth)	GO:0005525; GO:0006401; GO:0032299	RNA catabolic process [GO:0006401]	ribonuclease H2 complex [GO:0032299]	ribonuclease H2 complex [GO:0032299]; GTP binding [GO:0005525]; RNA catabolic process [GO:0006401]	GTP binding [GO:0005525]
GradualResponce	LOC113510217	A0A6J1WFS4	A0A6J1WFS4_GALME	uncharacterized protein LOC113510217	LOC113510217	Galleria mellonella (Greater wax moth)
GradualResponce	LOC113510234	A0A6J3BYX3	A0A6J3BYX3_GALME	organic cation transporter protein-like	LOC113510234	Galleria mellonella (Greater wax moth)	GO:0016021; GO:0022857		integral component of membrane [GO:0016021]	integral component of membrane [GO:0016021]; transmembrane transporter activity [GO:0022857]	transmembrane transporter activity [GO:0022857]
GradualResponce	LOC113510241	A0A6J1W9T6	A0A6J1W9T6_GALME	FERM, ARHGEF and pleckstrin domain-containing protein 1-like	LOC113510241	Galleria mellonella (Greater wax moth)
GradualResponce	LOC113510253	A0A6J1W975	A0A6J1W975_GALME	G protein-activated inward rectifier potassium channel 3-like	LOC113510253	Galleria mellonella (Greater wax moth)	GO:0005242; GO:0016021; GO:0034765	regulation of ion transmembrane transport [GO:0034765]	integral component of membrane [GO:0016021]	integral component of membrane [GO:0016021]; inward rectifier potassium channel activity [GO:0005242]; regulation of ion transmembrane transport [GO:0034765]	inward rectifier potassium channel activity [GO:0005242]
GradualResponce	LOC113510259	A0A6J1W933	A0A6J1W933_GALME	Carboxypeptidase Q (Plasma glutamate carboxypeptidase)	LOC113510259	Galleria mellonella (Greater wax moth)	GO:0004180; GO:0005764; GO:0005783; GO:0005794; GO:0070573		endoplasmic reticulum [GO:0005783]; Golgi apparatus [GO:0005794]; lysosome [GO:0005764]	endoplasmic reticulum [GO:0005783]; Golgi apparatus [GO:0005794]; lysosome [GO:0005764]; carboxypeptidase activity [GO:0004180]; metallodipeptidase activity [GO:0070573]	carboxypeptidase activity [GO:0004180]; metallodipeptidase activity [GO:0070573]
GradualResponce	LOC113510273	A0A6J1W9V6	A0A6J1W9V6_GALME	uncharacterized protein LOC113510273	LOC113510273	Galleria mellonella (Greater wax moth)
GradualResponce	LOC113510279	A0A6J1W991	A0A6J1W991_GALME	Carboxylic ester hydrolase (EC 3.1.1.-)	LOC113510279	Galleria mellonella (Greater wax moth)	GO:0052689			carboxylic ester hydrolase activity [GO:0052689]	carboxylic ester hydrolase activity [GO:0052689]
GradualResponce	LOC113510281	A0A6J1WH11	A0A6J1WH11_GALME	Carboxylic ester hydrolase (EC 3.1.1.-)	LOC113510281	Galleria mellonella (Greater wax moth)	GO:0052689			carboxylic ester hydrolase activity [GO:0052689]	carboxylic ester hydrolase activity [GO:0052689]
GradualResponce	LOC113510282	A0A6J1W9V9	A0A6J1W9V9_GALME	alpha-centractin-like	LOC113510282	Galleria mellonella (Greater wax moth)
GradualResponce	LOC113510301	A0A6J1W958	A0A6J1W958_GALME	general transcriptional corepressor trfA-like	LOC113510301	Galleria mellonella (Greater wax moth)
GradualResponce	LOC113510305	A0A6J3CE66	A0A6J3CE66_GALME	Ubiquitin carboxyl-terminal hydrolase (EC 3.4.19.12)	LOC113510305	Galleria mellonella (Greater wax moth)	GO:0004843; GO:0006511; GO:0008234; GO:0016579	protein deubiquitination [GO:0016579]; ubiquitin-dependent protein catabolic process [GO:0006511]		cysteine-type peptidase activity [GO:0008234]; thiol-dependent ubiquitin-specific protease activity [GO:0004843]; protein deubiquitination [GO:0016579]; ubiquitin-dependent protein catabolic process [GO:0006511]	cysteine-type peptidase activity [GO:0008234]; thiol-dependent ubiquitin-specific protease activity [GO:0004843]
GradualResponce	LOC113510314	A0A6J1WFY7	A0A6J1WFY7_GALME	uncharacterized protein LOC113510314	LOC113510314	Galleria mellonella (Greater wax moth)
GradualResponce	LOC113510340	A0A6J1WA04	A0A6J1WA04_GALME	calexcitin-2-like	LOC113510340	Galleria mellonella (Greater wax moth)	GO:0005509			calcium ion binding [GO:0005509]	calcium ion binding [GO:0005509]
GradualResponce	LOC113510349	A0A6J1W995	A0A6J1W995_GALME	spermine oxidase-like	LOC113510349	Galleria mellonella (Greater wax moth)	GO:0016491			oxidoreductase activity [GO:0016491]	oxidoreductase activity [GO:0016491]
GradualResponce	LOC113510408	A0A6J1W9C9	A0A6J1W9C9_GALME	endoribonuclease Dcr-1-like	LOC113510408	Galleria mellonella (Greater wax moth)	GO:0004525; GO:0006396	RNA processing [GO:0006396]		ribonuclease III activity [GO:0004525]; RNA processing [GO:0006396]	ribonuclease III activity [GO:0004525]
GradualResponce	LOC113510411	A0A6J3BZM7	A0A6J3BZM7_GALME	uncharacterized protein LOC113510411	LOC113510411	Galleria mellonella (Greater wax moth)
GradualResponce	LOC113510412	A0A6J1WG36	A0A6J1WG36_GALME	uncharacterized protein LOC113510412	LOC113510412	Galleria mellonella (Greater wax moth)	GO:0004861; GO:0005634; GO:0007050	cell cycle arrest [GO:0007050]	nucleus [GO:0005634]	nucleus [GO:0005634]; cyclin-dependent protein serine/threonine kinase inhibitor activity [GO:0004861]; cell cycle arrest [GO:0007050]	cyclin-dependent protein serine/threonine kinase inhibitor activity [GO:0004861]
GradualResponce	LOC113510446	A0A6J3C2C2	A0A6J3C2C2_GALME	Galactose-1-phosphate uridylyltransferase (EC 2.7.7.12)	LOC113510446	Galleria mellonella (Greater wax moth)	GO:0008108; GO:0008270; GO:0033499	galactose catabolic process via UDP-galactose [GO:0033499]		UDP-glucose:hexose-1-phosphate uridylyltransferase activity [GO:0008108]; zinc ion binding [GO:0008270]; galactose catabolic process via UDP-galactose [GO:0033499]	UDP-glucose:hexose-1-phosphate uridylyltransferase activity [GO:0008108]; zinc ion binding [GO:0008270]
GradualResponce	LOC113510446	A0A6J3C504	A0A6J3C504_GALME	Galactose-1-phosphate uridylyltransferase (EC 2.7.7.12)	LOC113510446	Galleria mellonella (Greater wax moth)	GO:0008108; GO:0008270; GO:0033499	galactose catabolic process via UDP-galactose [GO:0033499]		UDP-glucose:hexose-1-phosphate uridylyltransferase activity [GO:0008108]; zinc ion binding [GO:0008270]; galactose catabolic process via UDP-galactose [GO:0033499]	UDP-glucose:hexose-1-phosphate uridylyltransferase activity [GO:0008108]; zinc ion binding [GO:0008270]
GradualResponce	LOC113510451	A0A6J1W9E7	A0A6J1W9E7_GALME	lipase 3-like	LOC113510451	Galleria mellonella (Greater wax moth)
GradualResponce	LOC113510453	A0A6J3C9N4	A0A6J3C9N4_GALME	2-oxoisovalerate dehydrogenase subunit beta, mitochondrial-like	LOC113510453	Galleria mellonella (Greater wax moth)	GO:0003824			catalytic activity [GO:0003824]	catalytic activity [GO:0003824]
GradualResponce	LOC113510459	A0A6J1WHB4	A0A6J1WHB4_GALME	organic cation transporter protein-like	LOC113510459	Galleria mellonella (Greater wax moth)	GO:0016021; GO:0022857		integral component of membrane [GO:0016021]	integral component of membrane [GO:0016021]; transmembrane transporter activity [GO:0022857]	transmembrane transporter activity [GO:0022857]
GradualResponce	LOC113510460	A0A6J1W9F3	A0A6J1W9F3_GALME	ras-related protein Rab-4B	LOC113510460	Galleria mellonella (Greater wax moth)	GO:0003924; GO:0005525			GTP binding [GO:0005525]; GTPase activity [GO:0003924]	GTPase activity [GO:0003924]; GTP binding [GO:0005525]
GradualResponce	LOC113510467	A0A6J3C1H2	A0A6J3C1H2_GALME	chromatin complexes subunit BAP18-like isoform X1	LOC113510467	Galleria mellonella (Greater wax moth)	GO:0016589; GO:0071339		MLL1 complex [GO:0071339]; NURF complex [GO:0016589]	MLL1 complex [GO:0071339]; NURF complex [GO:0016589]
GradualResponce	LOC113510467	A0A6J3C6U6	A0A6J3C6U6_GALME	chromatin complexes subunit BAP18-like isoform X3	LOC113510467	Galleria mellonella (Greater wax moth)	GO:0016589; GO:0071339		MLL1 complex [GO:0071339]; NURF complex [GO:0016589]	MLL1 complex [GO:0071339]; NURF complex [GO:0016589]
GradualResponce	LOC113510467	A0A6J3C924	A0A6J3C924_GALME	chromatin complexes subunit BAP18-like isoform X2	LOC113510467	Galleria mellonella (Greater wax moth)	GO:0016589; GO:0071339		MLL1 complex [GO:0071339]; NURF complex [GO:0016589]	MLL1 complex [GO:0071339]; NURF complex [GO:0016589]
GradualResponce	LOC113510498	A0A6J1W9N5	A0A6J1W9N5_GALME	aldo-keto reductase AKR2E4-like	LOC113510498	Galleria mellonella (Greater wax moth)	GO:0016491			oxidoreductase activity [GO:0016491]	oxidoreductase activity [GO:0016491]
GradualResponce	LOC113510527	A0A6J1WG94	A0A6J1WG94_GALME	uncharacterized protein LOC113510527	LOC113510527	Galleria mellonella (Greater wax moth)
GradualResponce	LOC113510528	A0A6J3CA30	A0A6J3CA30_GALME	collagen alpha-1(XVIII) chain-like	LOC113510528	Galleria mellonella (Greater wax moth)	GO:0005581		collagen trimer [GO:0005581]	collagen trimer [GO:0005581]
GradualResponce	LOC113510574	A0A6J3BWY1	A0A6J3BWY1_GALME	cullin-2	LOC113510574	Galleria mellonella (Greater wax moth)	GO:0006511; GO:0031625	ubiquitin-dependent protein catabolic process [GO:0006511]		ubiquitin protein ligase binding [GO:0031625]; ubiquitin-dependent protein catabolic process [GO:0006511]	ubiquitin protein ligase binding [GO:0031625]
GradualResponce	LOC113510592	A0A6J1WAH5	A0A6J1WAH5_GALME	Cytochrome c oxidase assembly protein COX16 homolog, mitochondrial	LOC113510592	Galleria mellonella (Greater wax moth)	GO:0005743; GO:0016021		integral component of membrane [GO:0016021]; mitochondrial inner membrane [GO:0005743]	integral component of membrane [GO:0016021]; mitochondrial inner membrane [GO:0005743]
GradualResponce	LOC113510596	A0A3G1T1D9	A0A3G1T1D9_GALME	40S ribosomal protein S6	Rps6 LOC113510596	Galleria mellonella (Greater wax moth)	GO:0003735; GO:0005840; GO:0006412	translation [GO:0006412]	ribosome [GO:0005840]	ribosome [GO:0005840]; structural constituent of ribosome [GO:0003735]; translation [GO:0006412]	structural constituent of ribosome [GO:0003735]
GradualResponce	LOC113510613	A0A6J1WHK5	A0A6J1WHK5_GALME	Endoplasmic reticulum transmembrane protein	LOC113510613	Galleria mellonella (Greater wax moth)	GO:0005789; GO:0006886; GO:0016021; GO:0016192	intracellular protein transport [GO:0006886]; vesicle-mediated transport [GO:0016192]	endoplasmic reticulum membrane [GO:0005789]; integral component of membrane [GO:0016021]	endoplasmic reticulum membrane [GO:0005789]; integral component of membrane [GO:0016021]; intracellular protein transport [GO:0006886]; vesicle-mediated transport [GO:0016192]
GradualResponce	LOC113510625	A0A6J1WGG7	A0A6J1WGG7_GALME	Transgelin	LOC113510625	Galleria mellonella (Greater wax moth)
GradualResponce	LOC113510637	A0A6J1W9Z2	A0A6J1W9Z2_GALME	Conserved oligomeric Golgi complex subunit 5	LOC113510637	Galleria mellonella (Greater wax moth)	GO:0006891; GO:0016020; GO:0017119	intra-Golgi vesicle-mediated transport [GO:0006891]	Golgi transport complex [GO:0017119]; membrane [GO:0016020]	Golgi transport complex [GO:0017119]; membrane [GO:0016020]; intra-Golgi vesicle-mediated transport [GO:0006891]
GradualResponce	LOC113510667	A0A6J1WA37	A0A6J1WA37_GALME	organic cation transporter protein-like	LOC113510667	Galleria mellonella (Greater wax moth)	GO:0016021; GO:0022857		integral component of membrane [GO:0016021]	integral component of membrane [GO:0016021]; transmembrane transporter activity [GO:0022857]	transmembrane transporter activity [GO:0022857]
GradualResponce	LOC113510670	A0A6J1W9W4	A0A6J1W9W4_GALME	synaptic vesicle glycoprotein 2B-like	LOC113510670	Galleria mellonella (Greater wax moth)	GO:0016021; GO:0022857		integral component of membrane [GO:0016021]	integral component of membrane [GO:0016021]; transmembrane transporter activity [GO:0022857]	transmembrane transporter activity [GO:0022857]
GradualResponce	LOC113510677	A0A6J1WA53	A0A6J1WA53_GALME	sorbitol dehydrogenase-like	LOC113510677	Galleria mellonella (Greater wax moth)	GO:0008270; GO:0016491			oxidoreductase activity [GO:0016491]; zinc ion binding [GO:0008270]	oxidoreductase activity [GO:0016491]; zinc ion binding [GO:0008270]
GradualResponce	LOC113510686	A0A6J1WAU3	A0A6J1WAU3_GALME	uncharacterized protein LOC113510686	LOC113510686	Galleria mellonella (Greater wax moth)
GradualResponce	LOC113510701	A0A6J1WGQ5	A0A6J1WGQ5_GALME	WD repeat-containing protein 61-like	LOC113510701	Galleria mellonella (Greater wax moth)
GradualResponce	LOC113510711	A0A6J1WGR6	A0A6J1WGR6_GALME	Tyrosine--tRNA ligase (EC 6.1.1.1) (Tyrosyl-tRNA synthetase)	LOC113510711	Galleria mellonella (Greater wax moth)	GO:0000049; GO:0004831; GO:0005524; GO:0006437	tyrosyl-tRNA aminoacylation [GO:0006437]		ATP binding [GO:0005524]; tRNA binding [GO:0000049]; tyrosine-tRNA ligase activity [GO:0004831]; tyrosyl-tRNA aminoacylation [GO:0006437]	ATP binding [GO:0005524]; tRNA binding [GO:0000049]; tyrosine-tRNA ligase activity [GO:0004831]
GradualResponce	LOC113510717	A0A6J1WAY1	A0A6J1WAY1_GALME	arrestin domain-containing protein 17	LOC113510717	Galleria mellonella (Greater wax moth)
GradualResponce	LOC113510767	A0A6J1WB38	A0A6J1WB38_GALME	tRNA (guanine(26)-N(2))-dimethyltransferase (EC 2.1.1.216)	LOC113510767	Galleria mellonella (Greater wax moth)	GO:0000049; GO:0004809			tRNA (guanine-N2-)-methyltransferase activity [GO:0004809]; tRNA binding [GO:0000049]	tRNA (guanine-N2-)-methyltransferase activity [GO:0004809]; tRNA binding [GO:0000049]
GradualResponce	LOC113510785	A0A6J3BPC9	A0A6J3BPC9_GALME	centrosomal protein of 120 kDa-like	LOC113510785	Galleria mellonella (Greater wax moth)
GradualResponce	LOC113510865	A0A6J1WAJ9	A0A6J1WAJ9_GALME	protein pygopus	LOC113510865	Galleria mellonella (Greater wax moth)	GO:0005634; GO:0046872		nucleus [GO:0005634]	nucleus [GO:0005634]; metal ion binding [GO:0046872]	metal ion binding [GO:0046872]
GradualResponce	LOC113510869	A0A6J1WB94	A0A6J1WB94_GALME	80 kDa nuclear cap-binding protein (Nuclear cap-binding protein subunit 1)	LOC113510869	Galleria mellonella (Greater wax moth)	GO:0000339; GO:0005634; GO:0005846; GO:0006370; GO:0031047; GO:0045292; GO:0051028	7-methylguanosine mRNA capping [GO:0006370]; gene silencing by RNA [GO:0031047]; mRNA cis splicing, via spliceosome [GO:0045292]; mRNA transport [GO:0051028]	nuclear cap binding complex [GO:0005846]; nucleus [GO:0005634]	nuclear cap binding complex [GO:0005846]; nucleus [GO:0005634]; RNA cap binding [GO:0000339]; 7-methylguanosine mRNA capping [GO:0006370]; gene silencing by RNA [GO:0031047]; mRNA cis splicing, via spliceosome [GO:0045292]; mRNA transport [GO:0051028]	RNA cap binding [GO:0000339]
GradualResponce	LOC113510904	A0A6J3C6G4	A0A6J3C6G4_GALME	acid sphingomyelinase-like phosphodiesterase 3a	LOC113510904	Galleria mellonella (Greater wax moth)	GO:0016021; GO:0016787		integral component of membrane [GO:0016021]	integral component of membrane [GO:0016021]; hydrolase activity [GO:0016787]	hydrolase activity [GO:0016787]
GradualResponce	LOC113510926	A0A6J3C1E0	A0A6J3C1E0_GALME	protein mahjong-like	LOC113510926	Galleria mellonella (Greater wax moth)	GO:0005634; GO:0016567	protein ubiquitination [GO:0016567]	nucleus [GO:0005634]	nucleus [GO:0005634]; protein ubiquitination [GO:0016567]
GradualResponce	LOC113510950	A0A6J3BRM7	A0A6J3BRM7_GALME	fibroin heavy chain isoform X1	LOC113510950	Galleria mellonella (Greater wax moth)	GO:0004252			serine-type endopeptidase activity [GO:0004252]	serine-type endopeptidase activity [GO:0004252]
GradualResponce	LOC113510950	A0A6J3BWB3	A0A6J3BWB3_GALME	fibroin heavy chain isoform X2	LOC113510950	Galleria mellonella (Greater wax moth)
GradualResponce	LOC113510965	A0A6J1WAK1	A0A6J1WAK1_GALME	Shootin-1	LOC113510965	Galleria mellonella (Greater wax moth)	GO:0005737; GO:0005856; GO:0007275; GO:0030027; GO:0030426; GO:0043204	multicellular organism development [GO:0007275]	cytoplasm [GO:0005737]; cytoskeleton [GO:0005856]; growth cone [GO:0030426]; lamellipodium [GO:0030027]; perikaryon [GO:0043204]	cytoplasm [GO:0005737]; cytoskeleton [GO:0005856]; growth cone [GO:0030426]; lamellipodium [GO:0030027]; perikaryon [GO:0043204]; multicellular organism development [GO:0007275]
GradualResponce	LOC113511011	A0A6J1WAX4	A0A6J1WAX4_GALME	calbindin-32	LOC113511011	Galleria mellonella (Greater wax moth)	GO:0005509			calcium ion binding [GO:0005509]	calcium ion binding [GO:0005509]
GradualResponce	LOC113511013	A0A6J1WIM1	A0A6J1WIM1_GALME	Mediator of RNA polymerase II transcription subunit 9 (Mediator complex subunit 9)	LOC113511013 MED9	Galleria mellonella (Greater wax moth)	GO:0003712; GO:0006357; GO:0016592	regulation of transcription by RNA polymerase II [GO:0006357]	mediator complex [GO:0016592]	mediator complex [GO:0016592]; transcription coregulator activity [GO:0003712]; regulation of transcription by RNA polymerase II [GO:0006357]	transcription coregulator activity [GO:0003712]
GradualResponce	LOC113511056	A0A6J1WIN6	A0A6J1WIN6_GALME	caspase-1	LOC113511056	Galleria mellonella (Greater wax moth)	GO:0004197; GO:0006915	apoptotic process [GO:0006915]		cysteine-type endopeptidase activity [GO:0004197]; apoptotic process [GO:0006915]	cysteine-type endopeptidase activity [GO:0004197]
GradualResponce	LOC113511077	A0A6J1WHN1	A0A6J1WHN1_GALME	mucin-5AC	LOC113511077	Galleria mellonella (Greater wax moth)	GO:0005634; GO:0006355	regulation of transcription, DNA-templated [GO:0006355]	nucleus [GO:0005634]	nucleus [GO:0005634]; regulation of transcription, DNA-templated [GO:0006355]
GradualResponce	LOC113511078	A0A6J1WAW4	A0A6J1WAW4_GALME	Trafficking protein particle complex subunit	LOC113511078	Galleria mellonella (Greater wax moth)	GO:0005783; GO:0005794; GO:0006888; GO:0030008; GO:0048471	endoplasmic reticulum to Golgi vesicle-mediated transport [GO:0006888]	endoplasmic reticulum [GO:0005783]; Golgi apparatus [GO:0005794]; perinuclear region of cytoplasm [GO:0048471]; TRAPP complex [GO:0030008]	endoplasmic reticulum [GO:0005783]; Golgi apparatus [GO:0005794]; perinuclear region of cytoplasm [GO:0048471]; TRAPP complex [GO:0030008]; endoplasmic reticulum to Golgi vesicle-mediated transport [GO:0006888]
GradualResponce	LOC113511088	A0A6J1WB73	A0A6J1WB73_GALME	developmentally-regulated GTP-binding protein 2	LOC113511088	Galleria mellonella (Greater wax moth)	GO:0005525			GTP binding [GO:0005525]	GTP binding [GO:0005525]
GradualResponce	LOC113511102	A0A6J1WAY5	A0A6J1WAY5_GALME	solute carrier family 2, facilitated glucose transporter member 8-like	LOC113511102	Galleria mellonella (Greater wax moth)	GO:0008643; GO:0016021; GO:0022857	carbohydrate transport [GO:0008643]	integral component of membrane [GO:0016021]	integral component of membrane [GO:0016021]; transmembrane transporter activity [GO:0022857]; carbohydrate transport [GO:0008643]	transmembrane transporter activity [GO:0022857]
GradualResponce	LOC113511108	A0A6J1WBZ3	A0A6J1WBZ3_GALME	facilitated trehalose transporter Tret1-like	LOC113511108	Galleria mellonella (Greater wax moth)	GO:0016021; GO:0022857		integral component of membrane [GO:0016021]	integral component of membrane [GO:0016021]; transmembrane transporter activity [GO:0022857]	transmembrane transporter activity [GO:0022857]
GradualResponce	LOC113511119	A0A6J1WBA1	A0A6J1WBA1_GALME	SOSS complex subunit B homolog	LOC113511119	Galleria mellonella (Greater wax moth)
GradualResponce	LOC113511133	A0A6J1WHT1	A0A6J1WHT1_GALME	facilitated trehalose transporter Tret1-like	LOC113511133	Galleria mellonella (Greater wax moth)	GO:0016021; GO:0022857		integral component of membrane [GO:0016021]	integral component of membrane [GO:0016021]; transmembrane transporter activity [GO:0022857]	transmembrane transporter activity [GO:0022857]
GradualResponce	LOC113511137	A0A6J1WB32	A0A6J1WB32_GALME	Exocyst complex component	LOC113511137	Galleria mellonella (Greater wax moth)	GO:0000145; GO:0006904	vesicle docking involved in exocytosis [GO:0006904]	exocyst [GO:0000145]	exocyst [GO:0000145]; vesicle docking involved in exocytosis [GO:0006904]
GradualResponce	LOC113511143	A0A6J1WC32	A0A6J1WC32_GALME	facilitated trehalose transporter Tret1-like	LOC113511143	Galleria mellonella (Greater wax moth)	GO:0016021; GO:0022857		integral component of membrane [GO:0016021]	integral component of membrane [GO:0016021]; transmembrane transporter activity [GO:0022857]	transmembrane transporter activity [GO:0022857]
GradualResponce	LOC113511152	A0A6J1WC42	A0A6J1WC42_GALME	origin recognition complex subunit 6	LOC113511152	Galleria mellonella (Greater wax moth)	GO:0003677; GO:0005664; GO:0006260	DNA replication [GO:0006260]	nuclear origin of replication recognition complex [GO:0005664]	nuclear origin of replication recognition complex [GO:0005664]; DNA binding [GO:0003677]; DNA replication [GO:0006260]	DNA binding [GO:0003677]
GradualResponce	LOC113511185	A0A6J1WB84	A0A6J1WB84_GALME	coiled-coil-helix-coiled-coil-helix domain-containing protein 7	LOC113511185	Galleria mellonella (Greater wax moth)	GO:0005739; GO:0045277		mitochondrion [GO:0005739]; respiratory chain complex IV [GO:0045277]	mitochondrion [GO:0005739]; respiratory chain complex IV [GO:0045277]
GradualResponce	LOC113511228	A0A6J3C5I5	A0A6J3C5I5_GALME	uncharacterized protein LOC113511228 isoform X2	LOC113511228	Galleria mellonella (Greater wax moth)
GradualResponce	LOC113511228	A0A6J3C6D4	A0A6J3C6D4_GALME	uncharacterized protein LOC113511228 isoform X1	LOC113511228	Galleria mellonella (Greater wax moth)
GradualResponce	LOC113511257	A0A6J3CAF0	A0A6J3CAF0_GALME	uncharacterized protein LOC113511257	LOC113511257	Galleria mellonella (Greater wax moth)	GO:0016021; GO:0022857		integral component of membrane [GO:0016021]	integral component of membrane [GO:0016021]; transmembrane transporter activity [GO:0022857]	transmembrane transporter activity [GO:0022857]
GradualResponce	LOC113511261	A0A6J1WCD5	A0A6J1WCD5_GALME	solute carrier family 66 member 3-like	LOC113511261	Galleria mellonella (Greater wax moth)	GO:0016021		integral component of membrane [GO:0016021]	integral component of membrane [GO:0016021]
GradualResponce	LOC113511268	A0A6J3C6D8	A0A6J3C6D8_GALME	facilitated trehalose transporter Tret1-like	LOC113511268	Galleria mellonella (Greater wax moth)	GO:0016021; GO:0022857		integral component of membrane [GO:0016021]	integral component of membrane [GO:0016021]; transmembrane transporter activity [GO:0022857]	transmembrane transporter activity [GO:0022857]
GradualResponce	LOC113511270	A0A6J3C6L4	A0A6J3C6L4_GALME	facilitated trehalose transporter Tret1-like	LOC113511270	Galleria mellonella (Greater wax moth)	GO:0016021; GO:0022857		integral component of membrane [GO:0016021]	integral component of membrane [GO:0016021]; transmembrane transporter activity [GO:0022857]	transmembrane transporter activity [GO:0022857]
GradualResponce	LOC113511274	A0A6J1WBE4	A0A6J1WBE4_GALME	uncharacterized protein LOC113511274	LOC113511274	Galleria mellonella (Greater wax moth)	GO:0016021; GO:0022857		integral component of membrane [GO:0016021]	integral component of membrane [GO:0016021]; transmembrane transporter activity [GO:0022857]	transmembrane transporter activity [GO:0022857]
GradualResponce	LOC113511292	A0A6J1WI43	A0A6J1WI43_GALME	Ceramide glucosyltransferase (EC 2.4.1.80)	LOC113511292	Galleria mellonella (Greater wax moth)	GO:0006665; GO:0008120; GO:0016021; GO:0102769	sphingolipid metabolic process [GO:0006665]	integral component of membrane [GO:0016021]	integral component of membrane [GO:0016021]; ceramide glucosyltransferase activity [GO:0008120]; dihydroceramide glucosyltransferase activity [GO:0102769]; sphingolipid metabolic process [GO:0006665]	ceramide glucosyltransferase activity [GO:0008120]; dihydroceramide glucosyltransferase activity [GO:0102769]
GradualResponce	LOC113511304	A0A6J1WJ87	A0A6J1WJ87_GALME	Tubulin beta chain	LOC113511304	Galleria mellonella (Greater wax moth)	GO:0003924; GO:0005200; GO:0005525; GO:0005874; GO:0007017	microtubule-based process [GO:0007017]	microtubule [GO:0005874]	microtubule [GO:0005874]; GTP binding [GO:0005525]; GTPase activity [GO:0003924]; structural constituent of cytoskeleton [GO:0005200]; microtubule-based process [GO:0007017]	GTPase activity [GO:0003924]; GTP binding [GO:0005525]; structural constituent of cytoskeleton [GO:0005200]
GradualResponce	LOC113511318	A0A6J1WI64	A0A6J1WI64_GALME	V-type proton ATPase subunit G	LOC113511318	Galleria mellonella (Greater wax moth)	GO:0016471; GO:0042626; GO:1902600	proton transmembrane transport [GO:1902600]	vacuolar proton-transporting V-type ATPase complex [GO:0016471]	vacuolar proton-transporting V-type ATPase complex [GO:0016471]; ATPase-coupled transmembrane transporter activity [GO:0042626]; proton transmembrane transport [GO:1902600]	ATPase-coupled transmembrane transporter activity [GO:0042626]
GradualResponce	LOC113511342	A0A6J1WBS2	A0A6J1WBS2_GALME	zinc finger protein 26-like	LOC113511342	Galleria mellonella (Greater wax moth)
GradualResponce	LOC113511362	A0A6J1WBK8	A0A6J1WBK8_GALME	flexible cuticle protein 12-like	LOC113511362	Galleria mellonella (Greater wax moth)	GO:0042302			structural constituent of cuticle [GO:0042302]	structural constituent of cuticle [GO:0042302]
GradualResponce	LOC113511364	A0A6J1WI96	A0A6J1WI96_GALME	alpha-tocopherol transfer protein-like	LOC113511364	Galleria mellonella (Greater wax moth)
GradualResponce	LOC113511373	A0A6J1WCJ6	A0A6J1WCJ6_GALME	protein embryonic gonad	LOC113511373	Galleria mellonella (Greater wax moth)	GO:0003700; GO:0005634; GO:0008270; GO:0043565		nucleus [GO:0005634]	nucleus [GO:0005634]; DNA-binding transcription factor activity [GO:0003700]; sequence-specific DNA binding [GO:0043565]; zinc ion binding [GO:0008270]	DNA-binding transcription factor activity [GO:0003700]; sequence-specific DNA binding [GO:0043565]; zinc ion binding [GO:0008270]
GradualResponce	LOC113511395	A0A6J1WIB6	A0A6J1WIB6_GALME	zinc finger protein 583-like	LOC113511395	Galleria mellonella (Greater wax moth)
GradualResponce	LOC113511400	A0A6J3CCN7	A0A6J3CCN7_GALME	bifunctional glutamate/proline--tRNA ligase-like	LOC113511400	Galleria mellonella (Greater wax moth)	GO:0004827; GO:0005524; GO:0005737; GO:0006433	prolyl-tRNA aminoacylation [GO:0006433]	cytoplasm [GO:0005737]	cytoplasm [GO:0005737]; ATP binding [GO:0005524]; proline-tRNA ligase activity [GO:0004827]; prolyl-tRNA aminoacylation [GO:0006433]	ATP binding [GO:0005524]; proline-tRNA ligase activity [GO:0004827]
GradualResponce	LOC113511414	A0A6J1WJG4	A0A6J1WJG4_GALME	luciferin 4-monooxygenase-like	LOC113511414	Galleria mellonella (Greater wax moth)	GO:0004497			monooxygenase activity [GO:0004497]	monooxygenase activity [GO:0004497]
GradualResponce	LOC113511421	A0A6J1WJG9	A0A6J1WJG9_GALME	protein yellow-like	LOC113511421	Galleria mellonella (Greater wax moth)
GradualResponce	LOC113511425	A0A6J3BXE9	A0A6J3BXE9_GALME	neprilysin-4-like	LOC113511425	Galleria mellonella (Greater wax moth)	GO:0004222; GO:0005886; GO:0016021; GO:0046872		integral component of membrane [GO:0016021]; plasma membrane [GO:0005886]	integral component of membrane [GO:0016021]; plasma membrane [GO:0005886]; metal ion binding [GO:0046872]; metalloendopeptidase activity [GO:0004222]	metal ion binding [GO:0046872]; metalloendopeptidase activity [GO:0004222]
GradualResponce	LOC113511438	A0A6J1WJH8	A0A6J1WJH8_GALME	superoxide dismutase [Cu-Zn]-like	LOC113511438	Galleria mellonella (Greater wax moth)	GO:0006801; GO:0016021; GO:0046872	superoxide metabolic process [GO:0006801]	integral component of membrane [GO:0016021]	integral component of membrane [GO:0016021]; metal ion binding [GO:0046872]; superoxide metabolic process [GO:0006801]	metal ion binding [GO:0046872]
GradualResponce	LOC113511451	A0A6J1WCP3	A0A6J1WCP3_GALME	dorsal root ganglia homeobox protein	LOC113511451	Galleria mellonella (Greater wax moth)	GO:0003677; GO:0005634; GO:0006355; GO:0051960	regulation of nervous system development [GO:0051960]; regulation of transcription, DNA-templated [GO:0006355]	nucleus [GO:0005634]	nucleus [GO:0005634]; DNA binding [GO:0003677]; regulation of nervous system development [GO:0051960]; regulation of transcription, DNA-templated [GO:0006355]	DNA binding [GO:0003677]
GradualResponce	LOC113511477	A0A6J3CC28	A0A6J3CC28_GALME	glucose-induced degradation protein 8 homolog	LOC113511477	Galleria mellonella (Greater wax moth)
GradualResponce	LOC113511478	A0A6J1WBU4	A0A6J1WBU4_GALME	RING-type E3 ubiquitin transferase (EC 2.3.2.27)	LOC113511478	Galleria mellonella (Greater wax moth)	GO:0000151; GO:0005634; GO:0035518; GO:0046872	histone H2A monoubiquitination [GO:0035518]	nucleus [GO:0005634]; ubiquitin ligase complex [GO:0000151]	nucleus [GO:0005634]; ubiquitin ligase complex [GO:0000151]; metal ion binding [GO:0046872]; histone H2A monoubiquitination [GO:0035518]	metal ion binding [GO:0046872]
GradualResponce	LOC113511488	A0A6J1WCR7	A0A6J1WCR7_GALME	uncharacterized protein LOC113511488	LOC113511488	Galleria mellonella (Greater wax moth)	GO:0016021		integral component of membrane [GO:0016021]	integral component of membrane [GO:0016021]
GradualResponce	LOC113511510	A0A6J3BV12	A0A6J3BV12_GALME	uncharacterized protein LOC113511510	LOC113511510	Galleria mellonella (Greater wax moth)	GO:0004930; GO:0016021		integral component of membrane [GO:0016021]	integral component of membrane [GO:0016021]; G protein-coupled receptor activity [GO:0004930]	G protein-coupled receptor activity [GO:0004930]
GradualResponce	LOC113511515	A0A6J3C5N5	A0A6J3C5N5_GALME	uncharacterized protein LOC113511515	LOC113511515	Galleria mellonella (Greater wax moth)
GradualResponce	LOC113511522	A0A6J3C170	A0A6J3C170_GALME	uncharacterized protein LOC113511522	LOC113511522	Galleria mellonella (Greater wax moth)
GradualResponce	LOC113511541	A0A6J1WIM4	A0A6J1WIM4_GALME	Kynureninase (EC 3.7.1.3) (L-kynurenine hydrolase)	LOC113511541	Galleria mellonella (Greater wax moth)	GO:0005737; GO:0006569; GO:0009435; GO:0030170; GO:0030429; GO:0097053	L-kynurenine catabolic process [GO:0097053]; NAD biosynthetic process [GO:0009435]; tryptophan catabolic process [GO:0006569]	cytoplasm [GO:0005737]	cytoplasm [GO:0005737]; kynureninase activity [GO:0030429]; pyridoxal phosphate binding [GO:0030170]; L-kynurenine catabolic process [GO:0097053]; NAD biosynthetic process [GO:0009435]; tryptophan catabolic process [GO:0006569]	kynureninase activity [GO:0030429]; pyridoxal phosphate binding [GO:0030170]
GradualResponce	LOC113511548	A0A6J1WBY2	A0A6J1WBY2_GALME	uncharacterized protein LOC113511548	LOC113511548	Galleria mellonella (Greater wax moth)	GO:0042302			structural constituent of cuticle [GO:0042302]	structural constituent of cuticle [GO:0042302]
GradualResponce	LOC113511550	A0A6J1WIN3	A0A6J1WIN3_GALME	uncharacterized protein LOC113511550	LOC113511550	Galleria mellonella (Greater wax moth)	GO:0042302			structural constituent of cuticle [GO:0042302]	structural constituent of cuticle [GO:0042302]
GradualResponce	LOC113511559	A0A6J1WC81	A0A6J1WC81_GALME	cytochrome P450 4C1-like isoform X1	LOC113511559	Galleria mellonella (Greater wax moth)	GO:0004497; GO:0005506; GO:0016705; GO:0020037			heme binding [GO:0020037]; iron ion binding [GO:0005506]; monooxygenase activity [GO:0004497]; oxidoreductase activity, acting on paired donors, with incorporation or reduction of molecular oxygen [GO:0016705]	heme binding [GO:0020037]; iron ion binding [GO:0005506]; monooxygenase activity [GO:0004497]; oxidoreductase activity, acting on paired donors, with incorporation or reduction of molecular oxygen [GO:0016705]
GradualResponce	LOC113511559	A0A6J3CAZ8	A0A6J3CAZ8_GALME	cytochrome P450 4C1-like isoform X3	LOC113511559	Galleria mellonella (Greater wax moth)	GO:0004497; GO:0005506; GO:0016705; GO:0020037			heme binding [GO:0020037]; iron ion binding [GO:0005506]; monooxygenase activity [GO:0004497]; oxidoreductase activity, acting on paired donors, with incorporation or reduction of molecular oxygen [GO:0016705]	heme binding [GO:0020037]; iron ion binding [GO:0005506]; monooxygenase activity [GO:0004497]; oxidoreductase activity, acting on paired donors, with incorporation or reduction of molecular oxygen [GO:0016705]
GradualResponce	LOC113511559	A0A6J3CCQ1	A0A6J3CCQ1_GALME	cytochrome P450 4C1-like isoform X2	LOC113511559	Galleria mellonella (Greater wax moth)	GO:0004497; GO:0005506; GO:0016705; GO:0020037			heme binding [GO:0020037]; iron ion binding [GO:0005506]; monooxygenase activity [GO:0004497]; oxidoreductase activity, acting on paired donors, with incorporation or reduction of molecular oxygen [GO:0016705]	heme binding [GO:0020037]; iron ion binding [GO:0005506]; monooxygenase activity [GO:0004497]; oxidoreductase activity, acting on paired donors, with incorporation or reduction of molecular oxygen [GO:0016705]
GradualResponce	LOC113511561	A0A6J1WJR0	A0A6J1WJR0_GALME	vacuolar protein sorting-associated protein VTA1 homolog	LOC113511561	Galleria mellonella (Greater wax moth)	GO:0010008; GO:0015031	protein transport [GO:0015031]	endosome membrane [GO:0010008]	endosome membrane [GO:0010008]; protein transport [GO:0015031]
GradualResponce	LOC113511568	A0A6J1WIQ1	A0A6J1WIQ1_GALME	uracil phosphoribosyltransferase homolog	LOC113511568	Galleria mellonella (Greater wax moth)	GO:0009116; GO:0016757	nucleoside metabolic process [GO:0009116]		transferase activity, transferring glycosyl groups [GO:0016757]; nucleoside metabolic process [GO:0009116]	transferase activity, transferring glycosyl groups [GO:0016757]
GradualResponce	LOC113511573	A0A6J1WCW5	A0A6J1WCW5_GALME	Transcription initiation factor IIE subunit alpha	LOC113511573	Galleria mellonella (Greater wax moth)	GO:0006367	transcription initiation from RNA polymerase II promoter [GO:0006367]		transcription initiation from RNA polymerase II promoter [GO:0006367]
GradualResponce	LOC113511628	A0A6J1WD37	A0A6J1WD37_GALME	endocuticle structural glycoprotein SgAbd-8-like	LOC113511628	Galleria mellonella (Greater wax moth)	GO:0042302			structural constituent of cuticle [GO:0042302]	structural constituent of cuticle [GO:0042302]
GradualResponce	LOC113511629	A0A6J1WC88	A0A6J1WC88_GALME	dual specificity protein phosphatase 14	LOC113511629	Galleria mellonella (Greater wax moth)	GO:0008138			protein tyrosine/serine/threonine phosphatase activity [GO:0008138]	protein tyrosine/serine/threonine phosphatase activity [GO:0008138]
GradualResponce	LOC113511637	A0A6J1WD43	A0A6J1WD43_GALME	LOW QUALITY PROTEIN: rapamycin-insensitive companion of mTOR	LOC113511637	Galleria mellonella (Greater wax moth)	GO:0031929; GO:0031932	TOR signaling [GO:0031929]	TORC2 complex [GO:0031932]	TORC2 complex [GO:0031932]; TOR signaling [GO:0031929]
GradualResponce	LOC113511641	A0A6J1WIZ5	A0A6J1WIZ5_GALME	ATP-binding cassette sub-family G member 5	LOC113511641	Galleria mellonella (Greater wax moth)	GO:0005524; GO:0016021		integral component of membrane [GO:0016021]	integral component of membrane [GO:0016021]; ATP binding [GO:0005524]	ATP binding [GO:0005524]
GradualResponce	LOC113511649	A0A6J3CAJ3	A0A6J3CAJ3_GALME	mucin-5AC-like	LOC113511649	Galleria mellonella (Greater wax moth)	GO:0005576; GO:0008061; GO:0016021		extracellular region [GO:0005576]; integral component of membrane [GO:0016021]	extracellular region [GO:0005576]; integral component of membrane [GO:0016021]; chitin binding [GO:0008061]	chitin binding [GO:0008061]
GradualResponce	LOC113511654	A0A6J1WCB5	A0A6J1WCB5_GALME	RuvB-like helicase (EC 3.6.4.12)	LOC113511654	Galleria mellonella (Greater wax moth)	GO:0005524; GO:0006281; GO:0006325; GO:0031011; GO:0035267; GO:0043139; GO:0097255	chromatin organization [GO:0006325]; DNA repair [GO:0006281]	Ino80 complex [GO:0031011]; NuA4 histone acetyltransferase complex [GO:0035267]; R2TP complex [GO:0097255]	Ino80 complex [GO:0031011]; NuA4 histone acetyltransferase complex [GO:0035267]; R2TP complex [GO:0097255]; 5'-3' DNA helicase activity [GO:0043139]; ATP binding [GO:0005524]; chromatin organization [GO:0006325]; DNA repair [GO:0006281]	5'-3' DNA helicase activity [GO:0043139]; ATP binding [GO:0005524]
GradualResponce	LOC113511659	A0A6J1WCJ9	A0A6J1WCJ9_GALME	uncharacterized protein LOC113511659	LOC113511659	Galleria mellonella (Greater wax moth)	GO:0016021		integral component of membrane [GO:0016021]	integral component of membrane [GO:0016021]
GradualResponce	LOC113511661	A0A6J1WK32	A0A6J1WK32_GALME	iron-sulfur cluster assembly 1 homolog, mitochondrial	LOC113511661	Galleria mellonella (Greater wax moth)	GO:0005198; GO:0051536; GO:0097428	protein maturation by iron-sulfur cluster transfer [GO:0097428]		iron-sulfur cluster binding [GO:0051536]; structural molecule activity [GO:0005198]; protein maturation by iron-sulfur cluster transfer [GO:0097428]	iron-sulfur cluster binding [GO:0051536]; structural molecule activity [GO:0005198]
GradualResponce	LOC113511684	A0A6J1WJ38	A0A6J1WJ38_GALME	endocuticle structural glycoprotein ABD-4-like isoform X2	LOC113511684	Galleria mellonella (Greater wax moth)	GO:0042302			structural constituent of cuticle [GO:0042302]	structural constituent of cuticle [GO:0042302]
GradualResponce	LOC113511684	A0A6J3CAP0	A0A6J3CAP0_GALME	endocuticle structural glycoprotein ABD-4-like isoform X1	LOC113511684	Galleria mellonella (Greater wax moth)	GO:0042302			structural constituent of cuticle [GO:0042302]	structural constituent of cuticle [GO:0042302]
GradualResponce	LOC113511692	A0A6J1WCM9	A0A6J1WCM9_GALME	Origin recognition complex subunit 3	LOC113511692	Galleria mellonella (Greater wax moth)	GO:0003677; GO:0005664; GO:0006260	DNA replication [GO:0006260]	nuclear origin of replication recognition complex [GO:0005664]	nuclear origin of replication recognition complex [GO:0005664]; DNA binding [GO:0003677]; DNA replication [GO:0006260]	DNA binding [GO:0003677]
GradualResponce	LOC113511696	A0A6J1WCN4	A0A6J1WCN4_GALME	larval cuticle protein 1-like	LOC113511696	Galleria mellonella (Greater wax moth)	GO:0042302			structural constituent of cuticle [GO:0042302]	structural constituent of cuticle [GO:0042302]
GradualResponce	LOC113511706	A0A6J1WDA9	A0A6J1WDA9_GALME	N-acyl-L-amino-acid amidohydrolase (EC 3.5.1.14)	LOC113511706	Galleria mellonella (Greater wax moth)	GO:0004046; GO:0005737; GO:0006520	cellular amino acid metabolic process [GO:0006520]	cytoplasm [GO:0005737]	cytoplasm [GO:0005737]; aminoacylase activity [GO:0004046]; cellular amino acid metabolic process [GO:0006520]	aminoacylase activity [GO:0004046]
GradualResponce	LOC113511706	A0A6J1WK77	A0A6J1WK77_GALME	N-acyl-L-amino-acid amidohydrolase (EC 3.5.1.14)	LOC113511706	Galleria mellonella (Greater wax moth)	GO:0004046; GO:0005737; GO:0006520	cellular amino acid metabolic process [GO:0006520]	cytoplasm [GO:0005737]	cytoplasm [GO:0005737]; aminoacylase activity [GO:0004046]; cellular amino acid metabolic process [GO:0006520]	aminoacylase activity [GO:0004046]
GradualResponce	LOC113511706	A0A6J3CAT4	A0A6J3CAT4_GALME	N-acyl-L-amino-acid amidohydrolase (EC 3.5.1.14)	LOC113511706	Galleria mellonella (Greater wax moth)	GO:0004046; GO:0005737; GO:0006520	cellular amino acid metabolic process [GO:0006520]	cytoplasm [GO:0005737]	cytoplasm [GO:0005737]; aminoacylase activity [GO:0004046]; cellular amino acid metabolic process [GO:0006520]	aminoacylase activity [GO:0004046]
GradualResponce	LOC113511721	A0A6J3C9F2	A0A6J3C9F2_GALME	Transmembrane protein 242	LOC113511721	Galleria mellonella (Greater wax moth)	GO:0016021		integral component of membrane [GO:0016021]	integral component of membrane [GO:0016021]
GradualResponce	LOC113511726	A0A6J1WCI4	A0A6J1WCI4_GALME	inducible metalloproteinase inhibitor protein-like	LOC113511726	Galleria mellonella (Greater wax moth)
GradualResponce	LOC113511731	A0A6J1WJ94	A0A6J1WJ94_GALME	lambda-crystallin	LOC113511731	Galleria mellonella (Greater wax moth)	GO:0003857; GO:0006631	fatty acid metabolic process [GO:0006631]		3-hydroxyacyl-CoA dehydrogenase activity [GO:0003857]; fatty acid metabolic process [GO:0006631]	3-hydroxyacyl-CoA dehydrogenase activity [GO:0003857]
GradualResponce	LOC113511736	A0A6J1WKA5	A0A6J1WKA5_GALME	uncharacterized protein LOC113511736	LOC113511736	Galleria mellonella (Greater wax moth)	GO:0042302			structural constituent of cuticle [GO:0042302]	structural constituent of cuticle [GO:0042302]
GradualResponce	LOC113511751	A0A6J1WCW1	A0A6J1WCW1_GALME	RING-type E3 ubiquitin transferase (EC 2.3.2.27)	LOC113511751	Galleria mellonella (Greater wax moth)	GO:0016740; GO:0046872			metal ion binding [GO:0046872]; transferase activity [GO:0016740]	metal ion binding [GO:0046872]; transferase activity [GO:0016740]
GradualResponce	LOC113511757	A0A6J1WCL9	A0A6J1WCL9_GALME	MAP kinase-interacting serine/threonine-protein kinase 1-like	LOC113511757	Galleria mellonella (Greater wax moth)	GO:0004674; GO:0005524			ATP binding [GO:0005524]; protein serine/threonine kinase activity [GO:0004674]	ATP binding [GO:0005524]; protein serine/threonine kinase activity [GO:0004674]
GradualResponce	LOC113511762	A0A6J1WKD1	A0A6J1WKD1_GALME	Elongation of very long chain fatty acids protein (EC 2.3.1.199) (Very-long-chain 3-oxoacyl-CoA synthase)	LOC113511762	Galleria mellonella (Greater wax moth)	GO:0006633; GO:0016021; GO:0102336; GO:0102337; GO:0102338; GO:0102756	fatty acid biosynthetic process [GO:0006633]	integral component of membrane [GO:0016021]	integral component of membrane [GO:0016021]; 3-oxo-arachidoyl-CoA synthase activity [GO:0102336]; 3-oxo-cerotoyl-CoA synthase activity [GO:0102337]; 3-oxo-lignoceronyl-CoA synthase activity [GO:0102338]; very-long-chain 3-ketoacyl-CoA synthase activity [GO:0102756]; fatty acid biosynthetic process [GO:0006633]	3-oxo-arachidoyl-CoA synthase activity [GO:0102336]; 3-oxo-cerotoyl-CoA synthase activity [GO:0102337]; 3-oxo-lignoceronyl-CoA synthase activity [GO:0102338]; very-long-chain 3-ketoacyl-CoA synthase activity [GO:0102756]
GradualResponce	LOC113511770	A0A6J1WKE0	A0A6J1WKE0_GALME	uncharacterized protein LOC113511770	LOC113511770	Galleria mellonella (Greater wax moth)
GradualResponce	LOC113511771	A0A6J3C9N8	A0A6J3C9N8_GALME	uncharacterized protein LOC113511771	LOC113511771	Galleria mellonella (Greater wax moth)
GradualResponce	LOC113511778	A0A6J3CDV3	A0A6J3CDV3_GALME	twinfilin-like	LOC113511778	Galleria mellonella (Greater wax moth)	GO:0003779; GO:0005856; GO:0030837	negative regulation of actin filament polymerization [GO:0030837]	cytoskeleton [GO:0005856]	cytoskeleton [GO:0005856]; actin binding [GO:0003779]; negative regulation of actin filament polymerization [GO:0030837]	actin binding [GO:0003779]
GradualResponce	LOC113511782	A0A6J3CC96	A0A6J3CC96_GALME	cytochrome P450 4d1-like	LOC113511782	Galleria mellonella (Greater wax moth)	GO:0004497; GO:0005506; GO:0016705; GO:0020037			heme binding [GO:0020037]; iron ion binding [GO:0005506]; monooxygenase activity [GO:0004497]; oxidoreductase activity, acting on paired donors, with incorporation or reduction of molecular oxygen [GO:0016705]	heme binding [GO:0020037]; iron ion binding [GO:0005506]; monooxygenase activity [GO:0004497]; oxidoreductase activity, acting on paired donors, with incorporation or reduction of molecular oxygen [GO:0016705]
GradualResponce	LOC113511787	A0A6J3C7H3	A0A6J3C7H3_GALME	uncharacterized protein LOC113511787	LOC113511787	Galleria mellonella (Greater wax moth)	GO:0004806; GO:0005576; GO:0006629	lipid metabolic process [GO:0006629]	extracellular region [GO:0005576]	extracellular region [GO:0005576]; triglyceride lipase activity [GO:0004806]; lipid metabolic process [GO:0006629]	triglyceride lipase activity [GO:0004806]
GradualResponce	LOC113511798	A0A6J1WKF1	A0A6J1WKF1_GALME	Ras-related protein Rab-3	LOC113511798	Galleria mellonella (Greater wax moth)	GO:0003924; GO:0005525; GO:0005886; GO:0015031	protein transport [GO:0015031]	plasma membrane [GO:0005886]	plasma membrane [GO:0005886]; GTP binding [GO:0005525]; GTPase activity [GO:0003924]; protein transport [GO:0015031]	GTPase activity [GO:0003924]; GTP binding [GO:0005525]
GradualResponce	LOC113511798	A0A6J3CEF2	A0A6J3CEF2_GALME	Ras-related protein Rab-3	LOC113511798	Galleria mellonella (Greater wax moth)	GO:0003924; GO:0005525; GO:0005886; GO:0015031	protein transport [GO:0015031]	plasma membrane [GO:0005886]	plasma membrane [GO:0005886]; GTP binding [GO:0005525]; GTPase activity [GO:0003924]; protein transport [GO:0015031]	GTPase activity [GO:0003924]; GTP binding [GO:0005525]
GradualResponce	LOC113511835	A0A6J1WDM6	A0A6J1WDM6_GALME	solute carrier family 22 member 1-like	LOC113511835	Galleria mellonella (Greater wax moth)	GO:0016021; GO:0022857		integral component of membrane [GO:0016021]	integral component of membrane [GO:0016021]; transmembrane transporter activity [GO:0022857]	transmembrane transporter activity [GO:0022857]
GradualResponce	LOC113511849	A0A6J3CAB4	A0A6J3CAB4_GALME	carboxypeptidase N subunit 2-like isoform X2	LOC113511849	Galleria mellonella (Greater wax moth)	GO:0004180			carboxypeptidase activity [GO:0004180]	carboxypeptidase activity [GO:0004180]
GradualResponce	LOC113511849	A0A6J3CBZ2	A0A6J3CBZ2_GALME	carboxypeptidase N subunit 2-like isoform X1	LOC113511849	Galleria mellonella (Greater wax moth)	GO:0004180			carboxypeptidase activity [GO:0004180]	carboxypeptidase activity [GO:0004180]
GradualResponce	LOC113511874	A0A6J1WD28	A0A6J1WD28_GALME	Rhomboid protease (EC 3.4.21.105)	LOC113511874	Galleria mellonella (Greater wax moth)	GO:0004252; GO:0016021		integral component of membrane [GO:0016021]	integral component of membrane [GO:0016021]; serine-type endopeptidase activity [GO:0004252]	serine-type endopeptidase activity [GO:0004252]
GradualResponce	LOC113511874	A0A6J3BXM9	A0A6J3BXM9_GALME	Rhomboid protease (EC 3.4.21.105)	LOC113511874	Galleria mellonella (Greater wax moth)	GO:0004252; GO:0016021		integral component of membrane [GO:0016021]	integral component of membrane [GO:0016021]; serine-type endopeptidase activity [GO:0004252]	serine-type endopeptidase activity [GO:0004252]
GradualResponce	LOC113511909	A0A6J1WJN2	A0A6J1WJN2_GALME	decaprenyl-diphosphate synthase subunit 2-like	LOC113511909	Galleria mellonella (Greater wax moth)	GO:0008299; GO:0016740	isoprenoid biosynthetic process [GO:0008299]		transferase activity [GO:0016740]; isoprenoid biosynthetic process [GO:0008299]	transferase activity [GO:0016740]
GradualResponce	LOC113511913	A0A6J3CAQ8	A0A6J3CAQ8_GALME	uncharacterized protein LOC113511913	LOC113511913	Galleria mellonella (Greater wax moth)	GO:0005634; GO:0046872		nucleus [GO:0005634]	nucleus [GO:0005634]; metal ion binding [GO:0046872]	metal ion binding [GO:0046872]
GradualResponce	LOC113511915	A0A6J3C7V1	A0A6J3C7V1_GALME	altered inheritance of mitochondria protein 3-like isoform X1	LOC113511915	Galleria mellonella (Greater wax moth)	GO:0005576; GO:0008061		extracellular region [GO:0005576]	extracellular region [GO:0005576]; chitin binding [GO:0008061]	chitin binding [GO:0008061]
GradualResponce	LOC113511915	A0A6J3CEL8	A0A6J3CEL8_GALME	altered inheritance of mitochondria protein 3-like isoform X2	LOC113511915	Galleria mellonella (Greater wax moth)	GO:0005576; GO:0008061		extracellular region [GO:0005576]	extracellular region [GO:0005576]; chitin binding [GO:0008061]	chitin binding [GO:0008061]
GradualResponce	LOC113511935	A0A6J3C449	A0A6J3C449_GALME	solute carrier family 22 member 12-like	LOC113511935	Galleria mellonella (Greater wax moth)	GO:0016021		integral component of membrane [GO:0016021]	integral component of membrane [GO:0016021]
GradualResponce	LOC113511969	A0A6J1WDW4	A0A6J1WDW4_GALME	uncharacterized protein YJR142W	LOC113511969	Galleria mellonella (Greater wax moth)	GO:0016787			hydrolase activity [GO:0016787]	hydrolase activity [GO:0016787]
GradualResponce	LOC113511973	A0A6J1WDA5	A0A6J1WDA5_GALME	four and a half LIM domains protein 2-like	LOC113511973	Galleria mellonella (Greater wax moth)	GO:0005634; GO:0046872		nucleus [GO:0005634]	nucleus [GO:0005634]; metal ion binding [GO:0046872]	metal ion binding [GO:0046872]
GradualResponce	LOC113511977	A0A6J1WDB4	A0A6J1WDB4_GALME	pupal cuticle protein 20-like	LOC113511977	Galleria mellonella (Greater wax moth)	GO:0042302			structural constituent of cuticle [GO:0042302]	structural constituent of cuticle [GO:0042302]
GradualResponce	LOC113511994	A0A6J3BYT4	A0A6J3BYT4_GALME	protein Fe65 homolog isoform X4	LOC113511994	Galleria mellonella (Greater wax moth)	GO:0001540			amyloid-beta binding [GO:0001540]	amyloid-beta binding [GO:0001540]
GradualResponce	LOC113511994	A0A6J3BZP7	A0A6J3BZP7_GALME	protein Fe65 homolog isoform X3	LOC113511994	Galleria mellonella (Greater wax moth)	GO:0001540			amyloid-beta binding [GO:0001540]	amyloid-beta binding [GO:0001540]
GradualResponce	LOC113511994	A0A6J3C2D3	A0A6J3C2D3_GALME	protein Fe65 homolog isoform X1	LOC113511994	Galleria mellonella (Greater wax moth)	GO:0001540			amyloid-beta binding [GO:0001540]	amyloid-beta binding [GO:0001540]
GradualResponce	LOC113511994	A0A6J3C2D8	A0A6J3C2D8_GALME	protein Fe65 homolog isoform X2	LOC113511994	Galleria mellonella (Greater wax moth)	GO:0001540			amyloid-beta binding [GO:0001540]	amyloid-beta binding [GO:0001540]
GradualResponce	LOC113512015	A0A6J1WD78	A0A6J1WD78_GALME	facilitated trehalose transporter Tret1-2 homolog isoform X2	LOC113512015	Galleria mellonella (Greater wax moth)	GO:0016021; GO:0022857		integral component of membrane [GO:0016021]	integral component of membrane [GO:0016021]; transmembrane transporter activity [GO:0022857]	transmembrane transporter activity [GO:0022857]
GradualResponce	LOC113512015	A0A6J3BYJ3	A0A6J3BYJ3_GALME	facilitated trehalose transporter Tret1-2 homolog isoform X1	LOC113512015	Galleria mellonella (Greater wax moth)	GO:0016021; GO:0022857		integral component of membrane [GO:0016021]	integral component of membrane [GO:0016021]; transmembrane transporter activity [GO:0022857]	transmembrane transporter activity [GO:0022857]
GradualResponce	LOC113512038	A0A6J1WK31	A0A6J1WK31_GALME	RNA polymerase II-associated factor 1 homolog	LOC113512038	Galleria mellonella (Greater wax moth)	GO:0006368; GO:0016570; GO:0016593	histone modification [GO:0016570]; transcription elongation from RNA polymerase II promoter [GO:0006368]	Cdc73/Paf1 complex [GO:0016593]	Cdc73/Paf1 complex [GO:0016593]; histone modification [GO:0016570]; transcription elongation from RNA polymerase II promoter [GO:0006368]
GradualResponce	LOC113512039	A0A6J1WL01	A0A6J1WL01_GALME	GDP-D-glucose phosphorylase 1 (EC 2.7.7.78)	LOC113512039	Galleria mellonella (Greater wax moth)	GO:0000166; GO:0005737; GO:0016779; GO:0016787; GO:0080048		cytoplasm [GO:0005737]	cytoplasm [GO:0005737]; GDP-D-glucose phosphorylase activity [GO:0080048]; hydrolase activity [GO:0016787]; nucleotide binding [GO:0000166]; nucleotidyltransferase activity [GO:0016779]	GDP-D-glucose phosphorylase activity [GO:0080048]; hydrolase activity [GO:0016787]; nucleotide binding [GO:0000166]; nucleotidyltransferase activity [GO:0016779]
GradualResponce	LOC113512058	A0A6J1WL20	A0A6J1WL20_GALME	LARGE xylosyl- and glucuronyltransferase 2-like	LOC113512058	Galleria mellonella (Greater wax moth)	GO:0016021; GO:0016757		integral component of membrane [GO:0016021]	integral component of membrane [GO:0016021]; transferase activity, transferring glycosyl groups [GO:0016757]	transferase activity, transferring glycosyl groups [GO:0016757]
GradualResponce	LOC113512067	A0A6J3BWW5	A0A6J3BWW5_GALME	endoplasmic reticulum-Golgi intermediate compartment protein 2	LOC113512067	Galleria mellonella (Greater wax moth)	GO:0016021; GO:0033116		endoplasmic reticulum-Golgi intermediate compartment membrane [GO:0033116]; integral component of membrane [GO:0016021]	endoplasmic reticulum-Golgi intermediate compartment membrane [GO:0033116]; integral component of membrane [GO:0016021]
GradualResponce	LOC113512074	A0A6J1WK73	A0A6J1WK73_GALME	AN1-type zinc finger protein 2A-like	LOC113512074	Galleria mellonella (Greater wax moth)	GO:0008270			zinc ion binding [GO:0008270]	zinc ion binding [GO:0008270]
GradualResponce	LOC113512078	A0A6J1WDH7	A0A6J1WDH7_GALME	uncharacterized protein LOC113512078	LOC113512078	Galleria mellonella (Greater wax moth)
GradualResponce	LOC113512097	A0A6J1WDK0	A0A6J1WDK0_GALME	tRNA:m(4)X modification enzyme TRM13 (EC 2.1.1.225)	LOC113512097	Galleria mellonella (Greater wax moth)	GO:0046872; GO:0106050			metal ion binding [GO:0046872]; tRNA 2'-O-methyltransferase activity [GO:0106050]	metal ion binding [GO:0046872]; tRNA 2'-O-methyltransferase activity [GO:0106050]
GradualResponce	LOC113512124	A0A6J1WDN0	A0A6J1WDN0_GALME	small integral membrane protein 20	LOC113512124	Galleria mellonella (Greater wax moth)	GO:0005739; GO:0016021; GO:0033617	mitochondrial cytochrome c oxidase assembly [GO:0033617]	integral component of membrane [GO:0016021]; mitochondrion [GO:0005739]	integral component of membrane [GO:0016021]; mitochondrion [GO:0005739]; mitochondrial cytochrome c oxidase assembly [GO:0033617]
GradualResponce	LOC113512125	A0A6J1WDR3	A0A6J1WDR3_GALME	uncharacterized protein LOC113512125 isoform X1	LOC113512125	Galleria mellonella (Greater wax moth)	GO:0006886	intracellular protein transport [GO:0006886]		intracellular protein transport [GO:0006886]
GradualResponce	LOC113512125	A0A6J1WL94	A0A6J1WL94_GALME	uncharacterized protein LOC113512125 isoform X2	LOC113512125	Galleria mellonella (Greater wax moth)
GradualResponce	LOC113512130	A0A6J1WDS5	A0A6J1WDS5_GALME	protein abnormal spindle	LOC113512130	Galleria mellonella (Greater wax moth)	GO:0005634; GO:0005737		cytoplasm [GO:0005737]; nucleus [GO:0005634]	cytoplasm [GO:0005737]; nucleus [GO:0005634]
GradualResponce	LOC113512152	A0A6J3BYM4	A0A6J3BYM4_GALME	lipase 3-like	LOC113512152	Galleria mellonella (Greater wax moth)	GO:0006629	lipid metabolic process [GO:0006629]		lipid metabolic process [GO:0006629]
GradualResponce	LOC113512164	A0A6J1WDS4	A0A6J1WDS4_GALME	pancreatic triacylglycerol lipase-like	LOC113512164	Galleria mellonella (Greater wax moth)	GO:0004806; GO:0005576		extracellular region [GO:0005576]	extracellular region [GO:0005576]; triglyceride lipase activity [GO:0004806]	triglyceride lipase activity [GO:0004806]
GradualResponce	LOC113512193	A0A6J1WDX7	A0A6J1WDX7_GALME	RNA helicase (EC 3.6.4.13)	LOC113512193	Galleria mellonella (Greater wax moth)	GO:0003676; GO:0003724; GO:0005524			ATP binding [GO:0005524]; nucleic acid binding [GO:0003676]; RNA helicase activity [GO:0003724]	ATP binding [GO:0005524]; nucleic acid binding [GO:0003676]; RNA helicase activity [GO:0003724]
GradualResponce	LOC113512194	A0A6J1WKK1	A0A6J1WKK1_GALME	uncharacterized protein LOC113512194	LOC113512194	Galleria mellonella (Greater wax moth)
GradualResponce	LOC113512243	A0A6J1WEP4	A0A6J1WEP4_GALME	uncharacterized protein LOC113512243	LOC113512243	Galleria mellonella (Greater wax moth)	GO:0055114	oxidation-reduction process [GO:0055114]		oxidation-reduction process [GO:0055114]
GradualResponce	LOC113512252	A0A6J1WLI0	A0A6J1WLI0_GALME	Glycosyltransferase family 92 protein (EC 2.4.1.-)	LOC113512252	Galleria mellonella (Greater wax moth)	GO:0016020; GO:0016757		membrane [GO:0016020]	membrane [GO:0016020]; transferase activity, transferring glycosyl groups [GO:0016757]	transferase activity, transferring glycosyl groups [GO:0016757]
GradualResponce	LOC113512260	A0A6J1WKN2	A0A6J1WKN2_GALME	uncharacterized protein LOC113512260	LOC113512260	Galleria mellonella (Greater wax moth)	GO:0016021		integral component of membrane [GO:0016021]	integral component of membrane [GO:0016021]
GradualResponce	LOC113512266	A0A6J3BSU0	A0A6J3BSU0_GALME	aldo-keto reductase AKR2E4-like	LOC113512266	Galleria mellonella (Greater wax moth)	GO:0016491			oxidoreductase activity [GO:0016491]	oxidoreductase activity [GO:0016491]
GradualResponce	LOC113512276	A0A6J1WDY0	A0A6J1WDY0_GALME	Kinesin-like protein	LOC113512276	Galleria mellonella (Greater wax moth)	GO:0003777; GO:0005524; GO:0005874; GO:0007018; GO:0008017	microtubule-based movement [GO:0007018]	microtubule [GO:0005874]	microtubule [GO:0005874]; ATP binding [GO:0005524]; microtubule binding [GO:0008017]; microtubule motor activity [GO:0003777]; microtubule-based movement [GO:0007018]	ATP binding [GO:0005524]; microtubule binding [GO:0008017]; microtubule motor activity [GO:0003777]
GradualResponce	LOC113512278	A0A6J1WKP1	A0A6J1WKP1_GALME	uncharacterized protein LOC113512278	LOC113512278	Galleria mellonella (Greater wax moth)
GradualResponce	LOC113512287	A0A6J1WKP5	A0A6J1WKP5_GALME	mitochondrial basic amino acids transporter-like	LOC113512287	Galleria mellonella (Greater wax moth)	GO:0016021; GO:0055085	transmembrane transport [GO:0055085]	integral component of membrane [GO:0016021]	integral component of membrane [GO:0016021]; transmembrane transport [GO:0055085]
GradualResponce	LOC113512308	A0A6J1WKS1	A0A6J1WKS1_GALME	acyl-CoA Delta(11) desaturase-like	LOC113512308	Galleria mellonella (Greater wax moth)	GO:0006633; GO:0016021; GO:0016717; GO:0046872	fatty acid biosynthetic process [GO:0006633]	integral component of membrane [GO:0016021]	integral component of membrane [GO:0016021]; metal ion binding [GO:0046872]; oxidoreductase activity, acting on paired donors, with oxidation of a pair of donors resulting in the reduction of molecular oxygen to two molecules of water [GO:0016717]; fatty acid biosynthetic process [GO:0006633]	metal ion binding [GO:0046872]; oxidoreductase activity, acting on paired donors, with oxidation of a pair of donors resulting in the reduction of molecular oxygen to two molecules of water [GO:0016717]
GradualResponce	LOC113512328	A0A6J1WE30	A0A6J1WE30_GALME	electron transfer flavoprotein regulatory factor 1	LOC113512328	Galleria mellonella (Greater wax moth)
GradualResponce	LOC113512333	A0A6J1WKV4	A0A6J1WKV4_GALME	uncharacterized protein LOC113512333	LOC113512333	Galleria mellonella (Greater wax moth)
GradualResponce	LOC113512337	A0A6J1WKW0	A0A6J1WKW0_GALME	protein lethal(2)denticleless	LOC113512337	Galleria mellonella (Greater wax moth)
GradualResponce	LOC113512343	A0A6J1WKW6	A0A6J1WKW6_GALME	endoplasmic reticulum lectin 1	LOC113512343	Galleria mellonella (Greater wax moth)	GO:0005783; GO:0030246		endoplasmic reticulum [GO:0005783]	endoplasmic reticulum [GO:0005783]; carbohydrate binding [GO:0030246]	carbohydrate binding [GO:0030246]
GradualResponce	LOC113512349	A0A6J1WE56	A0A6J1WE56_GALME	Kelch-like protein diablo	LOC113512349	Galleria mellonella (Greater wax moth)	GO:0003779; GO:0016567	protein ubiquitination [GO:0016567]		actin binding [GO:0003779]; protein ubiquitination [GO:0016567]	actin binding [GO:0003779]
GradualResponce	LOC113512349	A0A6J1WE97	A0A6J1WE97_GALME	Kelch-like protein diablo	LOC113512349	Galleria mellonella (Greater wax moth)	GO:0003779; GO:0016567	protein ubiquitination [GO:0016567]		actin binding [GO:0003779]; protein ubiquitination [GO:0016567]	actin binding [GO:0003779]
GradualResponce	LOC113512349	A0A6J3CG60	A0A6J3CG60_GALME	Kelch-like protein diablo	LOC113512349	Galleria mellonella (Greater wax moth)	GO:0003779; GO:0016567	protein ubiquitination [GO:0016567]		actin binding [GO:0003779]; protein ubiquitination [GO:0016567]	actin binding [GO:0003779]
GradualResponce	LOC113512355	A0A6J1WLT0	A0A6J1WLT0_GALME	[Histone H3]-trimethyl-L-lysine(4) demethylase (EC 1.14.11.67)	LOC113512355	Galleria mellonella (Greater wax moth)	GO:0003677; GO:0005634; GO:0008168; GO:0032259; GO:0034647; GO:0046872; GO:0051213	methylation [GO:0032259]	nucleus [GO:0005634]	nucleus [GO:0005634]; dioxygenase activity [GO:0051213]; DNA binding [GO:0003677]; histone demethylase activity (H3-trimethyl-K4 specific) [GO:0034647]; metal ion binding [GO:0046872]; methyltransferase activity [GO:0008168]; methylation [GO:0032259]	dioxygenase activity [GO:0051213]; DNA binding [GO:0003677]; histone demethylase activity (H3-trimethyl-K4 specific) [GO:0034647]; metal ion binding [GO:0046872]; methyltransferase activity [GO:0008168]
GradualResponce	LOC113512362	A0A6J1WKZ7	A0A6J1WKZ7_GALME	Polypeptide N-acetylgalactosaminyltransferase (EC 2.4.1.-) (Protein-UDP acetylgalactosaminyltransferase)	LOC113512362	Galleria mellonella (Greater wax moth)	GO:0000139; GO:0006486; GO:0016021; GO:0016757; GO:0030246	protein glycosylation [GO:0006486]	Golgi membrane [GO:0000139]; integral component of membrane [GO:0016021]	Golgi membrane [GO:0000139]; integral component of membrane [GO:0016021]; carbohydrate binding [GO:0030246]; transferase activity, transferring glycosyl groups [GO:0016757]; protein glycosylation [GO:0006486]	carbohydrate binding [GO:0030246]; transferase activity, transferring glycosyl groups [GO:0016757]
GradualResponce	LOC113512382	A0A6J1WL23	A0A6J1WL23_GALME	synaptic vesicle glycoprotein 2B-like	LOC113512382	Galleria mellonella (Greater wax moth)	GO:0016021; GO:0022857		integral component of membrane [GO:0016021]	integral component of membrane [GO:0016021]; transmembrane transporter activity [GO:0022857]	transmembrane transporter activity [GO:0022857]
GradualResponce	LOC113512405	A0A6J3CG68	A0A6J3CG68_GALME	Lysine ketoglutarate reductase (EC 1.5.1.8) (EC 1.5.1.9) (Saccharopine dehydrogenase)	LOC113512405	Galleria mellonella (Greater wax moth)	GO:0033512; GO:0047130; GO:0047131	L-lysine catabolic process to acetyl-CoA via saccharopine [GO:0033512]		saccharopine dehydrogenase (NAD+, L-glutamate-forming) activity [GO:0047131]; saccharopine dehydrogenase (NADP+, L-lysine-forming) activity [GO:0047130]; L-lysine catabolic process to acetyl-CoA via saccharopine [GO:0033512]	saccharopine dehydrogenase (NAD+, L-glutamate-forming) activity [GO:0047131]; saccharopine dehydrogenase (NADP+, L-lysine-forming) activity [GO:0047130]
GradualResponce	LOC113512409	A0A6J1WLZ6	A0A6J1WLZ6_GALME	pre-mRNA-processing factor 40 homolog A	LOC113512409	Galleria mellonella (Greater wax moth)	GO:0045292	mRNA cis splicing, via spliceosome [GO:0045292]		mRNA cis splicing, via spliceosome [GO:0045292]
GradualResponce	LOC113512432	A0A6J1WL85	A0A6J1WL85_GALME	transcriptional protein SWT1 isoform X1	LOC113512432	Galleria mellonella (Greater wax moth)
GradualResponce	LOC113512432	A0A6J3BND1	A0A6J3BND1_GALME	transcriptional protein SWT1 isoform X3	LOC113512432	Galleria mellonella (Greater wax moth)
GradualResponce	LOC113512432	A0A6J3BQT4	A0A6J3BQT4_GALME	transcriptional protein SWT1 isoform X2	LOC113512432	Galleria mellonella (Greater wax moth)
GradualResponce	LOC113512444	A0A6J1WEH3	A0A6J1WEH3_GALME	synaptic vesicle 2-related protein	LOC113512444	Galleria mellonella (Greater wax moth)	GO:0016021; GO:0022857		integral component of membrane [GO:0016021]	integral component of membrane [GO:0016021]; transmembrane transporter activity [GO:0022857]	transmembrane transporter activity [GO:0022857]
GradualResponce	LOC113512477	A0A6J1WLD3	A0A6J1WLD3_GALME	aldehyde dehydrogenase X, mitochondrial-like	LOC113512477	Galleria mellonella (Greater wax moth)	GO:0016620			oxidoreductase activity, acting on the aldehyde or oxo group of donors, NAD or NADP as acceptor [GO:0016620]	oxidoreductase activity, acting on the aldehyde or oxo group of donors, NAD or NADP as acceptor [GO:0016620]
GradualResponce	LOC113512513	A0A6J1WLG4	A0A6J1WLG4_GALME	N-acyl-L-amino-acid amidohydrolase (EC 3.5.1.14)	LOC113512513	Galleria mellonella (Greater wax moth)	GO:0004046; GO:0005737; GO:0006520; GO:0016021	cellular amino acid metabolic process [GO:0006520]	cytoplasm [GO:0005737]; integral component of membrane [GO:0016021]	cytoplasm [GO:0005737]; integral component of membrane [GO:0016021]; aminoacylase activity [GO:0004046]; cellular amino acid metabolic process [GO:0006520]	aminoacylase activity [GO:0004046]
GradualResponce	LOC113512520	A0A6J1WLH7	A0A6J1WLH7_GALME	zinc finger protein 778-like	LOC113512520	Galleria mellonella (Greater wax moth)
GradualResponce	LOC113512521	A0A6J1WM94	A0A6J1WM94_GALME	exocyst complex component 3	LOC113512521	Galleria mellonella (Greater wax moth)	GO:0000145; GO:0006887	exocytosis [GO:0006887]	exocyst [GO:0000145]	exocyst [GO:0000145]; exocytosis [GO:0006887]
GradualResponce	LOC113512544	A0A6J1WMA9	A0A6J1WMA9_GALME	transport and Golgi organization protein 1	LOC113512544	Galleria mellonella (Greater wax moth)
GradualResponce	LOC113512558	A0A6J1WER2	A0A6J1WER2_GALME	Transgelin	LOC113512558	Galleria mellonella (Greater wax moth)
GradualResponce	LOC113512561	A0A6J3BN76	A0A6J3BN76_GALME	uncharacterized protein LOC113512561 isoform X1	LOC113512561	Galleria mellonella (Greater wax moth)
GradualResponce	LOC113512561	A0A6J3BS35	A0A6J3BS35_GALME	uncharacterized protein LOC113512561 isoform X4	LOC113512561	Galleria mellonella (Greater wax moth)
GradualResponce	LOC113512561	A0A6J3BST8	A0A6J3BST8_GALME	uncharacterized protein LOC113512561 isoform X3	LOC113512561	Galleria mellonella (Greater wax moth)
GradualResponce	LOC113512561	A0A6J3BVP4	A0A6J3BVP4_GALME	uncharacterized protein LOC113512561 isoform X2	LOC113512561	Galleria mellonella (Greater wax moth)
GradualResponce	LOC113512648	A0A6J1WF26	A0A6J1WF26_GALME	uncharacterized protein LOC113512648	LOC113512648	Galleria mellonella (Greater wax moth)
GradualResponce	LOC113512654	A0A6J1WEZ6	A0A6J1WEZ6_GALME	Peroxiredoxin-5 (EC 1.11.1.24)	LOC113512654	Galleria mellonella (Greater wax moth)	GO:0004601; GO:0005782		peroxisomal matrix [GO:0005782]	peroxisomal matrix [GO:0005782]; peroxidase activity [GO:0004601]	peroxidase activity [GO:0004601]
GradualResponce	LOC113512664	A0A6J1WF37	A0A6J1WF37_GALME	probable ATP-dependent RNA helicase DDX55 homolog	LOC113512664	Galleria mellonella (Greater wax moth)	GO:0003676; GO:0004386; GO:0005524			ATP binding [GO:0005524]; helicase activity [GO:0004386]; nucleic acid binding [GO:0003676]	ATP binding [GO:0005524]; helicase activity [GO:0004386]; nucleic acid binding [GO:0003676]
GradualResponce	LOC113512705	A0A6J1WMM9	A0A6J1WMM9_GALME	solute carrier family 22 member 13-like	LOC113512705	Galleria mellonella (Greater wax moth)	GO:0016021; GO:0022857		integral component of membrane [GO:0016021]	integral component of membrane [GO:0016021]; transmembrane transporter activity [GO:0022857]	transmembrane transporter activity [GO:0022857]
GradualResponce	LOC113512710	A0A6J1WF71	A0A6J1WF71_GALME	guanine nucleotide-binding protein-like 1	LOC113512710	Galleria mellonella (Greater wax moth)	GO:0003924; GO:0005525			GTP binding [GO:0005525]; GTPase activity [GO:0003924]	GTPase activity [GO:0003924]; GTP binding [GO:0005525]
GradualResponce	LOC113512718	A0A6J1WLY9	A0A6J1WLY9_GALME	uncharacterized protein LOC113512718 isoform X1	LOC113512718	Galleria mellonella (Greater wax moth)	GO:0016021		integral component of membrane [GO:0016021]	integral component of membrane [GO:0016021]
GradualResponce	LOC113512718	A0A6J3C3S5	A0A6J3C3S5_GALME	uncharacterized protein LOC113512718 isoform X2	LOC113512718	Galleria mellonella (Greater wax moth)	GO:0016021		integral component of membrane [GO:0016021]	integral component of membrane [GO:0016021]
GradualResponce	LOC113512719	A0A6J3C1G8	A0A6J3C1G8_GALME	putative inorganic phosphate cotransporter	LOC113512719	Galleria mellonella (Greater wax moth)	GO:0016021; GO:0022857		integral component of membrane [GO:0016021]	integral component of membrane [GO:0016021]; transmembrane transporter activity [GO:0022857]	transmembrane transporter activity [GO:0022857]
GradualResponce	LOC113512747	A0A6J1WG05	A0A6J1WG05_GALME	carbonyl reductase [NADPH] 1-like	LOC113512747	Galleria mellonella (Greater wax moth)	GO:0016491			oxidoreductase activity [GO:0016491]	oxidoreductase activity [GO:0016491]
GradualResponce	LOC113512755	A0A6J1WF68	A0A6J1WF68_GALME	Oleoyl-[acyl-carrier-protein] hydrolase (EC 3.1.2.14)	LOC113512755	Galleria mellonella (Greater wax moth)	GO:0004320; GO:0006633; GO:0016295; GO:0016296; GO:0031177	fatty acid biosynthetic process [GO:0006633]		myristoyl-[acyl-carrier-protein] hydrolase activity [GO:0016295]; oleoyl-[acyl-carrier-protein] hydrolase activity [GO:0004320]; palmitoyl-[acyl-carrier-protein] hydrolase activity [GO:0016296]; phosphopantetheine binding [GO:0031177]; fatty acid biosynthetic process [GO:0006633]	myristoyl-[acyl-carrier-protein] hydrolase activity [GO:0016295]; oleoyl-[acyl-carrier-protein] hydrolase activity [GO:0004320]; palmitoyl-[acyl-carrier-protein] hydrolase activity [GO:0016296]; phosphopantetheine binding [GO:0031177]
GradualResponce	LOC113512779	A0A6J3BUU1	A0A6J3BUU1_GALME	facilitated trehalose transporter Tret1-like	LOC113512779	Galleria mellonella (Greater wax moth)	GO:0016021; GO:0022857		integral component of membrane [GO:0016021]	integral component of membrane [GO:0016021]; transmembrane transporter activity [GO:0022857]	transmembrane transporter activity [GO:0022857]
GradualResponce	LOC113512790	A0A6J1WG47	A0A6J1WG47_GALME	medium-chain acyl-CoA ligase ACSF2, mitochondrial	LOC113512790	Galleria mellonella (Greater wax moth)	GO:0016874			ligase activity [GO:0016874]	ligase activity [GO:0016874]
GradualResponce	LOC113512836	A0A6J1WM88	A0A6J1WM88_GALME	V-type proton ATPase subunit D isoform X1	LOC113512836	Galleria mellonella (Greater wax moth)	GO:0006811; GO:0042626	ion transport [GO:0006811]		ATPase-coupled transmembrane transporter activity [GO:0042626]; ion transport [GO:0006811]	ATPase-coupled transmembrane transporter activity [GO:0042626]
GradualResponce	LOC113512836	A0A6J1WMX4	A0A6J1WMX4_GALME	V-type proton ATPase subunit D isoform X2	LOC113512836	Galleria mellonella (Greater wax moth)	GO:0006811; GO:0042626	ion transport [GO:0006811]		ATPase-coupled transmembrane transporter activity [GO:0042626]; ion transport [GO:0006811]	ATPase-coupled transmembrane transporter activity [GO:0042626]
GradualResponce	LOC113512861	A0A6J1WGC6	A0A6J1WGC6_GALME	mitochondrial 2-oxodicarboxylate carrier	LOC113512861	Galleria mellonella (Greater wax moth)	GO:0016021; GO:0055085	transmembrane transport [GO:0055085]	integral component of membrane [GO:0016021]	integral component of membrane [GO:0016021]; transmembrane transport [GO:0055085]
GradualResponce	LOC113512868	A0A6J3C2L6	A0A6J3C2L6_GALME	uncharacterized protein LOC113512868	LOC113512868	Galleria mellonella (Greater wax moth)
GradualResponce	LOC113512871	A0A6J1WGD6	A0A6J1WGD6_GALME	Anaphase-promoting complex subunit 1	LOC113512871	Galleria mellonella (Greater wax moth)	GO:0005680; GO:0007049; GO:0051301	cell cycle [GO:0007049]; cell division [GO:0051301]	anaphase-promoting complex [GO:0005680]	anaphase-promoting complex [GO:0005680]; cell cycle [GO:0007049]; cell division [GO:0051301]
GradualResponce	LOC113512872	A0A6J1WFM1	A0A6J1WFM1_GALME	uncharacterized protein LOC113512872	LOC113512872	Galleria mellonella (Greater wax moth)	GO:0016491			oxidoreductase activity [GO:0016491]	oxidoreductase activity [GO:0016491]
GradualResponce	LOC113512875	A0A6J1WFI8	A0A6J1WFI8_GALME	4-coumarate--CoA ligase-like 6	LOC113512875	Galleria mellonella (Greater wax moth)	GO:0016874			ligase activity [GO:0016874]	ligase activity [GO:0016874]
GradualResponce	LOC113512881	A0A6J1WME5	A0A6J1WME5_GALME	probable tubulin polyglutamylase ttll-15	LOC113512881	Galleria mellonella (Greater wax moth)	GO:0005524; GO:0006464; GO:0016021	cellular protein modification process [GO:0006464]	integral component of membrane [GO:0016021]	integral component of membrane [GO:0016021]; ATP binding [GO:0005524]; cellular protein modification process [GO:0006464]	ATP binding [GO:0005524]
GradualResponce	LOC113512900	A0A3G1T1I4	A0A3G1T1I4_GALME	Elongation factor 1-gamma	EEF1G LOC113512900	Galleria mellonella (Greater wax moth)	GO:0003746; GO:0006749	glutathione metabolic process [GO:0006749]		translation elongation factor activity [GO:0003746]; glutathione metabolic process [GO:0006749]	translation elongation factor activity [GO:0003746]
GradualResponce	LOC113512908	A0A6J1WFM3	A0A6J1WFM3_GALME	MD-2-related lipid-recognition protein-like	LOC113512908	Galleria mellonella (Greater wax moth)
GradualResponce	LOC113512910	A0A6J1WFQ7	A0A6J1WFQ7_GALME	Methylenetetrahydrofolate reductase (NAD(P)H) (EC 1.5.1.20)	LOC113512910	Galleria mellonella (Greater wax moth)	GO:0004489; GO:0006555; GO:0035999	methionine metabolic process [GO:0006555]; tetrahydrofolate interconversion [GO:0035999]		methylenetetrahydrofolate reductase (NAD(P)H) activity [GO:0004489]; methionine metabolic process [GO:0006555]; tetrahydrofolate interconversion [GO:0035999]	methylenetetrahydrofolate reductase (NAD(P)H) activity [GO:0004489]
GradualResponce	LOC113512913	A0A6J1WGI0	A0A6J1WGI0_GALME	probable 39S ribosomal protein L49, mitochondrial	LOC113512913	Galleria mellonella (Greater wax moth)	GO:0003735; GO:0005739; GO:0005840; GO:0006412	translation [GO:0006412]	mitochondrion [GO:0005739]; ribosome [GO:0005840]	mitochondrion [GO:0005739]; ribosome [GO:0005840]; structural constituent of ribosome [GO:0003735]; translation [GO:0006412]	structural constituent of ribosome [GO:0003735]
GradualResponce	LOC113512914	A0A6J1WFM7	A0A6J1WFM7_GALME	serine/threonine-protein phosphatase 4 regulatory subunit 2	LOC113512914	Galleria mellonella (Greater wax moth)	GO:0019888; GO:0030289		protein phosphatase 4 complex [GO:0030289]	protein phosphatase 4 complex [GO:0030289]; protein phosphatase regulator activity [GO:0019888]	protein phosphatase regulator activity [GO:0019888]
GradualResponce	LOC113512930	A0A6J1WN74	A0A6J1WN74_GALME	brachyurin-like	LOC113512930	Galleria mellonella (Greater wax moth)	GO:0004252			serine-type endopeptidase activity [GO:0004252]	serine-type endopeptidase activity [GO:0004252]
GradualResponce	LOC113512935	A0A6J1WGK5	A0A6J1WGK5_GALME	leucine-rich repeat-containing protein 58	LOC113512935	Galleria mellonella (Greater wax moth)
GradualResponce	LOC113512951	A0A6J1WFR6	A0A6J1WFR6_GALME	Kinase (EC 2.7.-.-)	LOC113512951	Galleria mellonella (Greater wax moth)	GO:0016301; GO:0032958	inositol phosphate biosynthetic process [GO:0032958]		kinase activity [GO:0016301]; inositol phosphate biosynthetic process [GO:0032958]	kinase activity [GO:0016301]
GradualResponce	LOC113512951	A0A6J1WFV3	A0A6J1WFV3_GALME	Kinase (EC 2.7.-.-)	LOC113512951	Galleria mellonella (Greater wax moth)	GO:0016301; GO:0032958	inositol phosphate biosynthetic process [GO:0032958]		kinase activity [GO:0016301]; inositol phosphate biosynthetic process [GO:0032958]	kinase activity [GO:0016301]
GradualResponce	LOC113512951	A0A6J1WMM0	A0A6J1WMM0_GALME	Kinase (EC 2.7.-.-)	LOC113512951	Galleria mellonella (Greater wax moth)	GO:0016301; GO:0032958	inositol phosphate biosynthetic process [GO:0032958]		kinase activity [GO:0016301]; inositol phosphate biosynthetic process [GO:0032958]	kinase activity [GO:0016301]
GradualResponce	LOC113512976	A0A6J1WMR9	A0A6J1WMR9_GALME	UDP-glucuronosyltransferase (EC 2.4.1.17)	LOC113512976	Galleria mellonella (Greater wax moth)	GO:0015020; GO:0016021		integral component of membrane [GO:0016021]	integral component of membrane [GO:0016021]; glucuronosyltransferase activity [GO:0015020]	glucuronosyltransferase activity [GO:0015020]
GradualResponce	LOC113512983	A0A6J1WFV7	A0A6J1WFV7_GALME	probable 4-coumarate--CoA ligase 3	LOC113512983	Galleria mellonella (Greater wax moth)	GO:0016874			ligase activity [GO:0016874]	ligase activity [GO:0016874]
GradualResponce	LOC113513004	A0A6J3C588	A0A6J3C588_GALME	sortilin-related receptor-like	LOC113513004	Galleria mellonella (Greater wax moth)	GO:0006897; GO:0016021	endocytosis [GO:0006897]	integral component of membrane [GO:0016021]	integral component of membrane [GO:0016021]; endocytosis [GO:0006897]
GradualResponce	LOC113513005	A0A6J3C7M0	A0A6J3C7M0_GALME	uncharacterized protein LOC113513005	LOC113513005	Galleria mellonella (Greater wax moth)	GO:0003735; GO:0005840; GO:0006412; GO:0016021	translation [GO:0006412]	integral component of membrane [GO:0016021]; ribosome [GO:0005840]	integral component of membrane [GO:0016021]; ribosome [GO:0005840]; structural constituent of ribosome [GO:0003735]; translation [GO:0006412]	structural constituent of ribosome [GO:0003735]
GradualResponce	LOC113513016	A0A6J3C3E1	A0A6J3C3E1_GALME	brachyurin-like	LOC113513016	Galleria mellonella (Greater wax moth)	GO:0004252			serine-type endopeptidase activity [GO:0004252]	serine-type endopeptidase activity [GO:0004252]
GradualResponce	LOC113513022	A0A6J1WFX2	A0A6J1WFX2_GALME	uncharacterized protein LOC113513022	LOC113513022	Galleria mellonella (Greater wax moth)
GradualResponce	LOC113513027	A0A6J3C548	A0A6J3C548_GALME	Anaphase-promoting complex subunit 1	LOC113513027	Galleria mellonella (Greater wax moth)	GO:0005680; GO:0007049; GO:0051301	cell cycle [GO:0007049]; cell division [GO:0051301]	anaphase-promoting complex [GO:0005680]	anaphase-promoting complex [GO:0005680]; cell cycle [GO:0007049]; cell division [GO:0051301]
GradualResponce	LOC113513032	A0A6J3BZS4	A0A6J3BZS4_GALME	Kinesin light chain	LOC113513032	Galleria mellonella (Greater wax moth)	GO:0005737; GO:0005871; GO:0005874		cytoplasm [GO:0005737]; kinesin complex [GO:0005871]; microtubule [GO:0005874]	cytoplasm [GO:0005737]; kinesin complex [GO:0005871]; microtubule [GO:0005874]
GradualResponce	LOC113513041	A0A6J3C778	A0A6J3C778_GALME	xanthine dehydrogenase 1-like	LOC113513041	Galleria mellonella (Greater wax moth)	GO:0005506; GO:0005777; GO:0009055; GO:0051537; GO:0071949		peroxisome [GO:0005777]	peroxisome [GO:0005777]; 2 iron, 2 sulfur cluster binding [GO:0051537]; electron transfer activity [GO:0009055]; FAD binding [GO:0071949]; iron ion binding [GO:0005506]	2 iron, 2 sulfur cluster binding [GO:0051537]; electron transfer activity [GO:0009055]; FAD binding [GO:0071949]; iron ion binding [GO:0005506]
GradualResponce	LOC113513089	A0A6J3C8P6	A0A6J3C8P6_GALME	5-demethoxyubiquinone hydroxylase, mitochondrial (DMQ hydroxylase) (EC 1.14.99.60) (Ubiquinone biosynthesis monooxygenase COQ7)	LOC113513089 coq7	Galleria mellonella (Greater wax moth)	GO:0004497; GO:0005743; GO:0006744; GO:0046872	ubiquinone biosynthetic process [GO:0006744]	mitochondrial inner membrane [GO:0005743]	mitochondrial inner membrane [GO:0005743]; metal ion binding [GO:0046872]; monooxygenase activity [GO:0004497]; ubiquinone biosynthetic process [GO:0006744]	metal ion binding [GO:0046872]; monooxygenase activity [GO:0004497]
GradualResponce	LOC113513106	A0A6J3BZS3	A0A6J3BZS3_GALME	uncharacterized protein LOC113513106	LOC113513106	Galleria mellonella (Greater wax moth)
GradualResponce	LOC113513116	A0A6J1WG27	A0A6J1WG27_GALME	putative 1-phosphatidylinositol 3-phosphate 5-kinase	LOC113513116	Galleria mellonella (Greater wax moth)	GO:0000285; GO:0046872			1-phosphatidylinositol-3-phosphate 5-kinase activity [GO:0000285]; metal ion binding [GO:0046872]	1-phosphatidylinositol-3-phosphate 5-kinase activity [GO:0000285]; metal ion binding [GO:0046872]
GradualResponce	LOC113513118	A0A6J1WMX9	A0A6J1WMX9_GALME	putative inorganic phosphate cotransporter	LOC113513118	Galleria mellonella (Greater wax moth)	GO:0016021; GO:0022857		integral component of membrane [GO:0016021]	integral component of membrane [GO:0016021]; transmembrane transporter activity [GO:0022857]	transmembrane transporter activity [GO:0022857]
GradualResponce	LOC113513119	A0A6J3C0L4	A0A6J3C0L4_GALME	putative inorganic phosphate cotransporter	LOC113513119	Galleria mellonella (Greater wax moth)	GO:0016021; GO:0022857		integral component of membrane [GO:0016021]	integral component of membrane [GO:0016021]; transmembrane transporter activity [GO:0022857]	transmembrane transporter activity [GO:0022857]
GradualResponce	LOC113513122	A0A6J1WGW2	A0A6J1WGW2_GALME	luciferin 4-monooxygenase-like	LOC113513122	Galleria mellonella (Greater wax moth)	GO:0004497			monooxygenase activity [GO:0004497]	monooxygenase activity [GO:0004497]
GradualResponce	LOC113513125	A0A6J1WG53	A0A6J1WG53_GALME	uncharacterized protein LOC113513125	LOC113513125	Galleria mellonella (Greater wax moth)
GradualResponce	LOC113513127	A0A6J3C017	A0A6J3C017_GALME	uncharacterized protein LOC113513127	LOC113513127	Galleria mellonella (Greater wax moth)
GradualResponce	LOC113513128	A0A6J3C354	A0A6J3C354_GALME	uncharacterized protein LOC113513128	LOC113513128	Galleria mellonella (Greater wax moth)	GO:0008194; GO:0016021		integral component of membrane [GO:0016021]	integral component of membrane [GO:0016021]; UDP-glycosyltransferase activity [GO:0008194]	UDP-glycosyltransferase activity [GO:0008194]
GradualResponce	LOC113513134	A0A6J3C3C4	A0A6J3C3C4_GALME	uncharacterized protein LOC113513134	LOC113513134	Galleria mellonella (Greater wax moth)
GradualResponce	LOC113513149	A0A6J3C5D4	A0A6J3C5D4_GALME	putative 1-phosphatidylinositol 3-phosphate 5-kinase	LOC113513149	Galleria mellonella (Greater wax moth)	GO:0016301			kinase activity [GO:0016301]	kinase activity [GO:0016301]
GradualResponce	LOC113513168	A0A6J1WN18	A0A6J1WN18_GALME	WASH complex subunit 1-like	LOC113513168	Galleria mellonella (Greater wax moth)	GO:0003779; GO:0005769; GO:0034314; GO:0043014; GO:0071203	Arp2/3 complex-mediated actin nucleation [GO:0034314]	early endosome [GO:0005769]; WASH complex [GO:0071203]	early endosome [GO:0005769]; WASH complex [GO:0071203]; actin binding [GO:0003779]; alpha-tubulin binding [GO:0043014]; Arp2/3 complex-mediated actin nucleation [GO:0034314]	actin binding [GO:0003779]; alpha-tubulin binding [GO:0043014]
GradualResponce	LOC113513193	A0A6J1WH10	A0A6J1WH10_GALME	uncharacterized protein LOC113513193	LOC113513193	Galleria mellonella (Greater wax moth)
GradualResponce	LOC113513197	A0A6J1WH15	A0A6J1WH15_GALME	adhesion G protein-coupled receptor A3	LOC113513197	Galleria mellonella (Greater wax moth)	GO:0004930; GO:0007166; GO:0016021	cell surface receptor signaling pathway [GO:0007166]	integral component of membrane [GO:0016021]	integral component of membrane [GO:0016021]; G protein-coupled receptor activity [GO:0004930]; cell surface receptor signaling pathway [GO:0007166]	G protein-coupled receptor activity [GO:0004930]
GradualResponce	LOC113513219	A0A6J1WNT0	A0A6J1WNT0_GALME	15-hydroxyprostaglandin dehydrogenase [NAD(+)]-like	LOC113513219	Galleria mellonella (Greater wax moth)	GO:0055114	oxidation-reduction process [GO:0055114]		oxidation-reduction process [GO:0055114]
GradualResponce	LOC113513233	A0A6J1WN65	A0A6J1WN65_GALME	uncharacterized protein LOC113513233	LOC113513233	Galleria mellonella (Greater wax moth)	GO:0004842; GO:0006915; GO:0032465	apoptotic process [GO:0006915]; regulation of cytokinesis [GO:0032465]		ubiquitin-protein transferase activity [GO:0004842]; apoptotic process [GO:0006915]; regulation of cytokinesis [GO:0032465]	ubiquitin-protein transferase activity [GO:0004842]
GradualResponce	LOC113513234	A0A6J1WNU2	A0A6J1WNU2_GALME	baculoviral IAP repeat-containing protein 6-like	LOC113513234	Galleria mellonella (Greater wax moth)
GradualResponce	LOC113513235	A0A6J1WH40	A0A6J1WH40_GALME	phospholipase B1, membrane-associated-like	LOC113513235	Galleria mellonella (Greater wax moth)	GO:0004620			phospholipase activity [GO:0004620]	phospholipase activity [GO:0004620]
GradualResponce	LOC113513266	A0A6J3BWV6	A0A6J3BWV6_GALME	lon protease homolog, mitochondrial-like	LOC113513266	Galleria mellonella (Greater wax moth)	GO:0004176; GO:0004252; GO:0005524; GO:0030163	protein catabolic process [GO:0030163]		ATP binding [GO:0005524]; ATP-dependent peptidase activity [GO:0004176]; serine-type endopeptidase activity [GO:0004252]; protein catabolic process [GO:0030163]	ATP binding [GO:0005524]; ATP-dependent peptidase activity [GO:0004176]; serine-type endopeptidase activity [GO:0004252]
GradualResponce	LOC113513267	A0A6J1WGF9	A0A6J1WGF9_GALME	GTP-binding protein 128up	LOC113513267	Galleria mellonella (Greater wax moth)	GO:0005525			GTP binding [GO:0005525]	GTP binding [GO:0005525]
GradualResponce	LOC113513284	A0A6J1WH77	A0A6J1WH77_GALME	uncharacterized protein LOC113513284	LOC113513284	Galleria mellonella (Greater wax moth)
GradualResponce	LOC113513319	A0A6J1WGG4	A0A6J1WGG4_GALME	uncharacterized protein LOC113513319	LOC113513319	Galleria mellonella (Greater wax moth)	GO:0055114	oxidation-reduction process [GO:0055114]		oxidation-reduction process [GO:0055114]
GradualResponce	LOC113513329	A0A6J1WP06	A0A6J1WP06_GALME	vacuolar protein sorting-associated protein 13D-like	LOC113513329	Galleria mellonella (Greater wax moth)
GradualResponce	LOC113513348	A0A6J3BV45	A0A6J3BV45_GALME	synaptic vesicle glycoprotein 2B-like	LOC113513348	Galleria mellonella (Greater wax moth)	GO:0016021; GO:0022857		integral component of membrane [GO:0016021]	integral component of membrane [GO:0016021]; transmembrane transporter activity [GO:0022857]	transmembrane transporter activity [GO:0022857]
GradualResponce	LOC113513391	A0A6J3C3G4	A0A6J3C3G4_GALME	zinc finger protein 287-like	LOC113513391	Galleria mellonella (Greater wax moth)
GradualResponce	LOC113513419	A0A6J3C2N3	A0A6J3C2N3_GALME	LOW QUALITY PROTEIN: protein regulator of cytokinesis 1-like	LOC113513419	Galleria mellonella (Greater wax moth)	GO:0000226; GO:0008017; GO:0016021	microtubule cytoskeleton organization [GO:0000226]	integral component of membrane [GO:0016021]	integral component of membrane [GO:0016021]; microtubule binding [GO:0008017]; microtubule cytoskeleton organization [GO:0000226]	microtubule binding [GO:0008017]
GradualResponce	LOC113513434	A0A6J1WP54	A0A6J1WP54_GALME	uncharacterized protein LOC113513434	LOC113513434	Galleria mellonella (Greater wax moth)	GO:0000724; GO:0003677	double-strand break repair via homologous recombination [GO:0000724]		DNA binding [GO:0003677]; double-strand break repair via homologous recombination [GO:0000724]	DNA binding [GO:0003677]
GradualResponce	LOC113513435	A0A6J1WHF9	A0A6J1WHF9_GALME	poly(A)-specific ribonuclease PARN-like	LOC113513435	Galleria mellonella (Greater wax moth)	GO:0003723; GO:0004535; GO:0005634; GO:0005737; GO:0006402; GO:0046872	mRNA catabolic process [GO:0006402]	cytoplasm [GO:0005737]; nucleus [GO:0005634]	cytoplasm [GO:0005737]; nucleus [GO:0005634]; metal ion binding [GO:0046872]; poly(A)-specific ribonuclease activity [GO:0004535]; RNA binding [GO:0003723]; mRNA catabolic process [GO:0006402]	metal ion binding [GO:0046872]; poly(A)-specific ribonuclease activity [GO:0004535]; RNA binding [GO:0003723]
GradualResponce	LOC113513449	A0A6J1WP61	A0A6J1WP61_GALME	bromodomain-containing protein 8 isoform X1	LOC113513449	Galleria mellonella (Greater wax moth)	GO:0000812; GO:0035267		NuA4 histone acetyltransferase complex [GO:0035267]; Swr1 complex [GO:0000812]	NuA4 histone acetyltransferase complex [GO:0035267]; Swr1 complex [GO:0000812]
GradualResponce	LOC113513449	A0A6J3C708	A0A6J3C708_GALME	bromodomain-containing protein 8 isoform X2	LOC113513449	Galleria mellonella (Greater wax moth)	GO:0000812; GO:0035267		NuA4 histone acetyltransferase complex [GO:0035267]; Swr1 complex [GO:0000812]	NuA4 histone acetyltransferase complex [GO:0035267]; Swr1 complex [GO:0000812]
GradualResponce	LOC113513494	A0A6J1WNK7	A0A6J1WNK7_GALME	proteoglycan Cow	LOC113513494	Galleria mellonella (Greater wax moth)	GO:0005509; GO:0005576		extracellular region [GO:0005576]	extracellular region [GO:0005576]; calcium ion binding [GO:0005509]	calcium ion binding [GO:0005509]
GradualResponce	LOC113513505	A0A6J1WGR4	A0A6J1WGR4_GALME	trichoplein keratin filament-binding protein-like	LOC113513505	Galleria mellonella (Greater wax moth)	GO:0005882		intermediate filament [GO:0005882]	intermediate filament [GO:0005882]
GradualResponce	LOC113513508	A0A6J3BVQ9	A0A6J3BVQ9_GALME	G2/mitotic-specific cyclin-B3	LOC113513508	Galleria mellonella (Greater wax moth)	GO:0000079; GO:0010389; GO:0019901	regulation of cyclin-dependent protein serine/threonine kinase activity [GO:0000079]; regulation of G2/M transition of mitotic cell cycle [GO:0010389]		protein kinase binding [GO:0019901]; regulation of cyclin-dependent protein serine/threonine kinase activity [GO:0000079]; regulation of G2/M transition of mitotic cell cycle [GO:0010389]	protein kinase binding [GO:0019901]
GradualResponce	LOC113513526	A0A6J1WNM1	A0A6J1WNM1_GALME	epidermal retinol dehydrogenase 2-like	LOC113513526	Galleria mellonella (Greater wax moth)	GO:0016491			oxidoreductase activity [GO:0016491]	oxidoreductase activity [GO:0016491]
GradualResponce	LOC113513528	A0A6J3C534	A0A6J3C534_GALME	differentially expressed in FDCP 6 homolog	LOC113513528	Galleria mellonella (Greater wax moth)
GradualResponce	LOC113513538	A0A6J3BW78	A0A6J3BW78_GALME	RNA-binding protein 26	LOC113513538	Galleria mellonella (Greater wax moth)	GO:0003723; GO:0046872			metal ion binding [GO:0046872]; RNA binding [GO:0003723]	metal ion binding [GO:0046872]; RNA binding [GO:0003723]
GradualResponce	LOC113513555	A0A6J1WGV9	A0A6J1WGV9_GALME	Cytochrome c oxidase subunit	LOC113513555	Galleria mellonella (Greater wax moth)	GO:0005739; GO:0045277		mitochondrion [GO:0005739]; respiratory chain complex IV [GO:0045277]	mitochondrion [GO:0005739]; respiratory chain complex IV [GO:0045277]
GradualResponce	LOC113513566	A0A6J3BZI4	A0A6J3BZI4_GALME	uncharacterized protein LOC113513566	LOC113513566	Galleria mellonella (Greater wax moth)	GO:0003779			actin binding [GO:0003779]	actin binding [GO:0003779]
GradualResponce	LOC113513579	A0A6J1WPC9	A0A6J1WPC9_GALME	putative inorganic phosphate cotransporter	LOC113513579	Galleria mellonella (Greater wax moth)	GO:0016021		integral component of membrane [GO:0016021]	integral component of membrane [GO:0016021]
GradualResponce	LOC113513597	A0A6J3C5V1	A0A6J3C5V1_GALME	myrosinase 1-like	LOC113513597	Galleria mellonella (Greater wax moth)	GO:0004553; GO:0005975; GO:0016021	carbohydrate metabolic process [GO:0005975]	integral component of membrane [GO:0016021]	integral component of membrane [GO:0016021]; hydrolase activity, hydrolyzing O-glycosyl compounds [GO:0004553]; carbohydrate metabolic process [GO:0005975]	hydrolase activity, hydrolyzing O-glycosyl compounds [GO:0004553]
GradualResponce	LOC113513603	A0A6J3BXD6	A0A6J3BXD6_GALME	uncharacterized protein LOC113513603	LOC113513603	Galleria mellonella (Greater wax moth)
GradualResponce	LOC113513605	A0A6J1WPE9	A0A6J1WPE9_GALME	protein krueppel-like	LOC113513605	Galleria mellonella (Greater wax moth)
GradualResponce	LOC113513627	A0A6J1WH09	A0A6J1WH09_GALME	copper-transporting ATPase 1-like	LOC113513627	Galleria mellonella (Greater wax moth)	GO:0000166; GO:0016021		integral component of membrane [GO:0016021]	integral component of membrane [GO:0016021]; nucleotide binding [GO:0000166]	nucleotide binding [GO:0000166]
GradualResponce	LOC113513658	A0A6J1WH29	A0A6J1WH29_GALME	uncharacterized protein LOC113513658	LOC113513658	Galleria mellonella (Greater wax moth)	GO:0016021; GO:0016491		integral component of membrane [GO:0016021]	integral component of membrane [GO:0016021]; oxidoreductase activity [GO:0016491]	oxidoreductase activity [GO:0016491]
GradualResponce	LOC113513667	A0A6J1WNV5	A0A6J1WNV5_GALME	transmembrane GTPase Marf-like	LOC113513667	Galleria mellonella (Greater wax moth)	GO:0003924; GO:0005741; GO:0008053; GO:0016021	mitochondrial fusion [GO:0008053]	integral component of membrane [GO:0016021]; mitochondrial outer membrane [GO:0005741]	integral component of membrane [GO:0016021]; mitochondrial outer membrane [GO:0005741]; GTPase activity [GO:0003924]; mitochondrial fusion [GO:0008053]	GTPase activity [GO:0003924]
GradualResponce	LOC113513684	A0A6J3BV13	A0A6J3BV13_GALME	acidic repeat-containing protein	LOC113513684	Galleria mellonella (Greater wax moth)
GradualResponce	LOC113513687	A0A6J3C012	A0A6J3C012_GALME	uncharacterized protein LOC113513687	LOC113513687	Galleria mellonella (Greater wax moth)
GradualResponce	LOC113513732	A0A6J1WH69	A0A6J1WH69_GALME	uncharacterized protein LOC113513732	LOC113513732	Galleria mellonella (Greater wax moth)	GO:0016021		integral component of membrane [GO:0016021]	integral component of membrane [GO:0016021]
GradualResponce	LOC113513743	A0A6J1WNY6	A0A6J1WNY6_GALME	kidney mitochondrial carrier protein 1-like	LOC113513743	Galleria mellonella (Greater wax moth)	GO:0016021		integral component of membrane [GO:0016021]	integral component of membrane [GO:0016021]
GradualResponce	LOC113513744	A0A6J3BSK8	A0A6J3BSK8_GALME	sprouty-related, EVH1 domain-containing protein 2	LOC113513744	Galleria mellonella (Greater wax moth)
GradualResponce	LOC113513755	A0A6J1WPN2	A0A6J1WPN2_GALME	spherulin-2A-like	LOC113513755	Galleria mellonella (Greater wax moth)
GradualResponce	LOC113513799	A0A6J1WHB0	A0A6J1WHB0_GALME	uncharacterized protein LOC113513799	LOC113513799	Galleria mellonella (Greater wax moth)
GradualResponce	LOC113513807	A0A6J1WHB5	A0A6J1WHB5_GALME	pancreatic lipase-related protein 2-like	LOC113513807	Galleria mellonella (Greater wax moth)	GO:0004806; GO:0005576		extracellular region [GO:0005576]	extracellular region [GO:0005576]; triglyceride lipase activity [GO:0004806]	triglyceride lipase activity [GO:0004806]
GradualResponce	LOC113513824	A0A6J1WHC0	A0A6J1WHC0_GALME	Microsomal signal peptidase 12 kDa subunit	LOC113513824	Galleria mellonella (Greater wax moth)	GO:0005787; GO:0006465; GO:0016021	signal peptide processing [GO:0006465]	integral component of membrane [GO:0016021]; signal peptidase complex [GO:0005787]	integral component of membrane [GO:0016021]; signal peptidase complex [GO:0005787]; signal peptide processing [GO:0006465]
GradualResponce	LOC113513852	A0A6J1WPT8	A0A6J1WPT8_GALME	uncharacterized protein LOC113513852	LOC113513852	Galleria mellonella (Greater wax moth)	GO:0051536			iron-sulfur cluster binding [GO:0051536]	iron-sulfur cluster binding [GO:0051536]
GradualResponce	LOC113513858	A0A6J1WHE7	A0A6J1WHE7_GALME	sialin-like	LOC113513858	Galleria mellonella (Greater wax moth)	GO:0016021; GO:0022857		integral component of membrane [GO:0016021]	integral component of membrane [GO:0016021]; transmembrane transporter activity [GO:0022857]	transmembrane transporter activity [GO:0022857]
GradualResponce	LOC113513898	A0A6J3C4V0	A0A6J3C4V0_GALME	neuroglobin-like	LOC113513898	Galleria mellonella (Greater wax moth)	GO:0005344; GO:0019825; GO:0020037; GO:0046872			heme binding [GO:0020037]; metal ion binding [GO:0046872]; oxygen binding [GO:0019825]; oxygen carrier activity [GO:0005344]	heme binding [GO:0020037]; metal ion binding [GO:0046872]; oxygen binding [GO:0019825]; oxygen carrier activity [GO:0005344]
GradualResponce	LOC113513902	A0A6J3BXY5	A0A6J3BXY5_GALME	G-protein coupled receptor Mth2-like	LOC113513902	Galleria mellonella (Greater wax moth)	GO:0004888; GO:0007166; GO:0016021	cell surface receptor signaling pathway [GO:0007166]	integral component of membrane [GO:0016021]	integral component of membrane [GO:0016021]; transmembrane signaling receptor activity [GO:0004888]; cell surface receptor signaling pathway [GO:0007166]	transmembrane signaling receptor activity [GO:0004888]
GradualResponce	LOC113513908	A0A6J3BVS9	A0A6J3BVS9_GALME	apyrase-like	LOC113513908	Galleria mellonella (Greater wax moth)	GO:0000166; GO:0009166; GO:0016787	nucleotide catabolic process [GO:0009166]		hydrolase activity [GO:0016787]; nucleotide binding [GO:0000166]; nucleotide catabolic process [GO:0009166]	hydrolase activity [GO:0016787]; nucleotide binding [GO:0000166]
GradualResponce	LOC113513930	A0A6J3BX04	A0A6J3BX04_GALME	probable G-protein coupled receptor Mth-like 3 isoform X1	LOC113513930	Galleria mellonella (Greater wax moth)	GO:0004930; GO:0005886; GO:0007166; GO:0016021	cell surface receptor signaling pathway [GO:0007166]	integral component of membrane [GO:0016021]; plasma membrane [GO:0005886]	integral component of membrane [GO:0016021]; plasma membrane [GO:0005886]; G protein-coupled receptor activity [GO:0004930]; cell surface receptor signaling pathway [GO:0007166]	G protein-coupled receptor activity [GO:0004930]
GradualResponce	LOC113513930	A0A6J3BZW3	A0A6J3BZW3_GALME	G-protein coupled receptor Mth2-like isoform X2	LOC113513930	Galleria mellonella (Greater wax moth)	GO:0004930; GO:0005886; GO:0007166; GO:0016021	cell surface receptor signaling pathway [GO:0007166]	integral component of membrane [GO:0016021]; plasma membrane [GO:0005886]	integral component of membrane [GO:0016021]; plasma membrane [GO:0005886]; G protein-coupled receptor activity [GO:0004930]; cell surface receptor signaling pathway [GO:0007166]	G protein-coupled receptor activity [GO:0004930]
GradualResponce	LOC113513969	A0A6J1WQ01	A0A6J1WQ01_GALME	chitotriosidase-1	LOC113513969	Galleria mellonella (Greater wax moth)	GO:0004553; GO:0005576; GO:0005975; GO:0008061	carbohydrate metabolic process [GO:0005975]	extracellular region [GO:0005576]	extracellular region [GO:0005576]; chitin binding [GO:0008061]; hydrolase activity, hydrolyzing O-glycosyl compounds [GO:0004553]; carbohydrate metabolic process [GO:0005975]	chitin binding [GO:0008061]; hydrolase activity, hydrolyzing O-glycosyl compounds [GO:0004553]
GradualResponce	LOC113514002	A0A6J1WPD5	A0A6J1WPD5_GALME	zinc finger protein 225-like	LOC113514002	Galleria mellonella (Greater wax moth)
GradualResponce	LOC113514017	A0A6J1WIC8	A0A6J1WIC8_GALME	Regulatory protein zeste	LOC113514017	Galleria mellonella (Greater wax moth)	GO:0003677			DNA binding [GO:0003677]	DNA binding [GO:0003677]
GradualResponce	LOC113514040	A0A6J3C3E8	A0A6J3C3E8_GALME	dynein regulatory complex protein 11-like	LOC113514040	Galleria mellonella (Greater wax moth)
GradualResponce	LOC113514058	A0A6J3BV33	A0A6J3BV33_GALME	voltage-dependent L-type calcium channel subunit beta-2	LOC113514058	Galleria mellonella (Greater wax moth)	GO:0005245; GO:0005891		voltage-gated calcium channel complex [GO:0005891]	voltage-gated calcium channel complex [GO:0005891]; voltage-gated calcium channel activity [GO:0005245]	voltage-gated calcium channel activity [GO:0005245]
GradualResponce	LOC113514070	A0A6J1WHS0	A0A6J1WHS0_GALME	mitochondrial uncoupling protein 4	LOC113514070	Galleria mellonella (Greater wax moth)	GO:0016021		integral component of membrane [GO:0016021]	integral component of membrane [GO:0016021]
GradualResponce	LOC113514079	A0A6J1WPH7	A0A6J1WPH7_GALME	Carboxylic ester hydrolase (EC 3.1.1.-)	LOC113514079	Galleria mellonella (Greater wax moth)	GO:0052689			carboxylic ester hydrolase activity [GO:0052689]	carboxylic ester hydrolase activity [GO:0052689]
GradualResponce	LOC113514123	A0A6J1WPK8	A0A6J1WPK8_GALME	DNA ligase 1-like	LOC113514123	Galleria mellonella (Greater wax moth)	GO:0016874			ligase activity [GO:0016874]	ligase activity [GO:0016874]
GradualResponce	LOC113514124	A0A6J1WII9	A0A6J1WII9_GALME	collagenase-like	LOC113514124	Galleria mellonella (Greater wax moth)	GO:0004252			serine-type endopeptidase activity [GO:0004252]	serine-type endopeptidase activity [GO:0004252]
GradualResponce	LOC113514129	A0A6J1WQ98	A0A6J1WQ98_GALME	activity-regulated cytoskeleton associated protein 2-like	LOC113514129	Galleria mellonella (Greater wax moth)
GradualResponce	LOC113514134	A0A6J3BVX1	A0A6J3BVX1_GALME	facilitated trehalose transporter Tret1-like	LOC113514134	Galleria mellonella (Greater wax moth)	GO:0016021; GO:0022857		integral component of membrane [GO:0016021]	integral component of membrane [GO:0016021]; transmembrane transporter activity [GO:0022857]	transmembrane transporter activity [GO:0022857]
GradualResponce	LOC113514137	A0A6J1WIK2	A0A6J1WIK2_GALME	vacuolar protein sorting-associated protein 33A-like	LOC113514137	Galleria mellonella (Greater wax moth)	GO:0006904	vesicle docking involved in exocytosis [GO:0006904]		vesicle docking involved in exocytosis [GO:0006904]
GradualResponce	LOC113514138	A0A6J3CBA3	A0A6J3CBA3_GALME	transmembrane protein 135-like	LOC113514138	Galleria mellonella (Greater wax moth)	GO:0016021		integral component of membrane [GO:0016021]	integral component of membrane [GO:0016021]
GradualResponce	LOC113514154	A0A6J1WPN6	A0A6J1WPN6_GALME	casein kinase I	LOC113514154	Galleria mellonella (Greater wax moth)	GO:0004674; GO:0005524			ATP binding [GO:0005524]; protein serine/threonine kinase activity [GO:0004674]	ATP binding [GO:0005524]; protein serine/threonine kinase activity [GO:0004674]
GradualResponce	LOC113514156	A0A6J3BT39	A0A6J3BT39_GALME	O-acyltransferase like protein-like	LOC113514156	Galleria mellonella (Greater wax moth)	GO:0016021; GO:0016747		integral component of membrane [GO:0016021]	integral component of membrane [GO:0016021]; transferase activity, transferring acyl groups other than amino-acyl groups [GO:0016747]	transferase activity, transferring acyl groups other than amino-acyl groups [GO:0016747]
GradualResponce	LOC113514160	A0A6J1WIM0	A0A6J1WIM0_GALME	uncharacterized protein LOC113514160	LOC113514160	Galleria mellonella (Greater wax moth)
GradualResponce	LOC113514174	A0A6J1WPP5	A0A6J1WPP5_GALME	D-erythrulose reductase-like	LOC113514174	Galleria mellonella (Greater wax moth)	GO:0016491			oxidoreductase activity [GO:0016491]	oxidoreductase activity [GO:0016491]
GradualResponce	LOC113514180	A0A6J3C7W8	A0A6J3C7W8_GALME	delta(7)-sterol 5(6)-desaturase erg32-like	LOC113514180	Galleria mellonella (Greater wax moth)	GO:0005506; GO:0008610; GO:0016021; GO:0016491	lipid biosynthetic process [GO:0008610]	integral component of membrane [GO:0016021]	integral component of membrane [GO:0016021]; iron ion binding [GO:0005506]; oxidoreductase activity [GO:0016491]; lipid biosynthetic process [GO:0008610]	iron ion binding [GO:0005506]; oxidoreductase activity [GO:0016491]
GradualResponce	LOC113514183	A0A6J1WPQ0	A0A6J1WPQ0_GALME	uncharacterized protein LOC113514183	LOC113514183	Galleria mellonella (Greater wax moth)	GO:0016021		integral component of membrane [GO:0016021]	integral component of membrane [GO:0016021]
GradualResponce	LOC113514184	A0A6J1WI07	A0A6J1WI07_GALME	Calmodulin	LOC113514184	Galleria mellonella (Greater wax moth)	GO:0005509; GO:0019722	calcium-mediated signaling [GO:0019722]		calcium ion binding [GO:0005509]; calcium-mediated signaling [GO:0019722]	calcium ion binding [GO:0005509]
GradualResponce	LOC113514199	A0A6J1WPR5	A0A6J1WPR5_GALME	zinc finger protein OZF-like	LOC113514199	Galleria mellonella (Greater wax moth)
GradualResponce	LOC113514207	A0A6J1WPS6	A0A6J1WPS6_GALME	aminopeptidase N-like	LOC113514207	Galleria mellonella (Greater wax moth)	GO:0004177; GO:0008237; GO:0008270			aminopeptidase activity [GO:0004177]; metallopeptidase activity [GO:0008237]; zinc ion binding [GO:0008270]	aminopeptidase activity [GO:0004177]; metallopeptidase activity [GO:0008237]; zinc ion binding [GO:0008270]
GradualResponce	LOC113514210	A0A6J1WI21	A0A6J1WI21_GALME	fasciclin-3-like isoform X1	LOC113514210	Galleria mellonella (Greater wax moth)	GO:0016021		integral component of membrane [GO:0016021]	integral component of membrane [GO:0016021]
GradualResponce	LOC113514210	A0A6J1WI40	A0A6J1WI40_GALME	fasciclin-3-like isoform X2	LOC113514210	Galleria mellonella (Greater wax moth)	GO:0016021		integral component of membrane [GO:0016021]	integral component of membrane [GO:0016021]
GradualResponce	LOC113514210	A0A6J1WIU1	A0A6J1WIU1_GALME	fasciclin-3-like isoform X6	LOC113514210	Galleria mellonella (Greater wax moth)	GO:0016021		integral component of membrane [GO:0016021]	integral component of membrane [GO:0016021]
GradualResponce	LOC113514210	A0A6J1WPT2	A0A6J1WPT2_GALME	fasciclin-3-like isoform X4	LOC113514210	Galleria mellonella (Greater wax moth)	GO:0016021		integral component of membrane [GO:0016021]	integral component of membrane [GO:0016021]
GradualResponce	LOC113514210	A0A6J1WQG3	A0A6J1WQG3_GALME	fasciclin-3-like isoform X5	LOC113514210	Galleria mellonella (Greater wax moth)	GO:0016021		integral component of membrane [GO:0016021]	integral component of membrane [GO:0016021]
GradualResponce	LOC113514210	A0A6J3BW86	A0A6J3BW86_GALME	fasciclin-3-like isoform X3	LOC113514210	Galleria mellonella (Greater wax moth)	GO:0016021		integral component of membrane [GO:0016021]	integral component of membrane [GO:0016021]
GradualResponce	LOC113514226	A0A6J1WPV2	A0A6J1WPV2_GALME	DNA helicase (EC 3.6.4.12)	LOC113514226	Galleria mellonella (Greater wax moth)	GO:0003677; GO:0003678; GO:0005524; GO:0005634; GO:0006270; GO:0042555	DNA replication initiation [GO:0006270]	MCM complex [GO:0042555]; nucleus [GO:0005634]	MCM complex [GO:0042555]; nucleus [GO:0005634]; ATP binding [GO:0005524]; DNA binding [GO:0003677]; DNA helicase activity [GO:0003678]; DNA replication initiation [GO:0006270]	ATP binding [GO:0005524]; DNA binding [GO:0003677]; DNA helicase activity [GO:0003678]
GradualResponce	LOC113514245	A0A6J1WI66	A0A6J1WI66_GALME	Hepatocyte growth factor-regulated tyrosine kinase substrate	LOC113514245	Galleria mellonella (Greater wax moth)	GO:0006886; GO:0016301; GO:0046872	intracellular protein transport [GO:0006886]		kinase activity [GO:0016301]; metal ion binding [GO:0046872]; intracellular protein transport [GO:0006886]	kinase activity [GO:0016301]; metal ion binding [GO:0046872]
GradualResponce	LOC113514245	A0A6J3BZT1	A0A6J3BZT1_GALME	hepatocyte growth factor-regulated tyrosine kinase substrate-like isoform X2	LOC113514245	Galleria mellonella (Greater wax moth)	GO:0016301; GO:0046872			kinase activity [GO:0016301]; metal ion binding [GO:0046872]	kinase activity [GO:0016301]; metal ion binding [GO:0046872]
GradualResponce	LOC113514263	A0A6J1WI83	A0A6J1WI83_GALME	ABC transporter G family member 23	LOC113514263	Galleria mellonella (Greater wax moth)	GO:0005524; GO:0016021; GO:0016887		integral component of membrane [GO:0016021]	integral component of membrane [GO:0016021]; ATP binding [GO:0005524]; ATPase activity [GO:0016887]	ATPase activity [GO:0016887]; ATP binding [GO:0005524]
GradualResponce	LOC113514275	A0A6J1WQ13	A0A6J1WQ13_GALME	golgin subfamily A member 7	LOC113514275	Galleria mellonella (Greater wax moth)	GO:0016020		membrane [GO:0016020]	membrane [GO:0016020]
GradualResponce	LOC113514277	A0A6J1WJ26	A0A6J1WJ26_GALME	protein suppressor of forked	LOC113514277	Galleria mellonella (Greater wax moth)	GO:0005634; GO:0006397	mRNA processing [GO:0006397]	nucleus [GO:0005634]	nucleus [GO:0005634]; mRNA processing [GO:0006397]
GradualResponce	LOC113514303	A0A6J1WJ56	A0A6J1WJ56_GALME	Threonine ammonia-lyase (EC 4.3.1.19)	LOC113514303	Galleria mellonella (Greater wax moth)	GO:0004794; GO:0006567	threonine catabolic process [GO:0006567]		L-threonine ammonia-lyase activity [GO:0004794]; threonine catabolic process [GO:0006567]	L-threonine ammonia-lyase activity [GO:0004794]
GradualResponce	LOC113514303	A0A6J3C9W6	A0A6J3C9W6_GALME	Threonine ammonia-lyase (EC 4.3.1.19)	LOC113514303	Galleria mellonella (Greater wax moth)	GO:0004794; GO:0006567	threonine catabolic process [GO:0006567]		L-threonine ammonia-lyase activity [GO:0004794]; threonine catabolic process [GO:0006567]	L-threonine ammonia-lyase activity [GO:0004794]
GradualResponce	LOC113514321	A0A6J1WIH8	A0A6J1WIH8_GALME	uncharacterized protein LOC113514321	LOC113514321	Galleria mellonella (Greater wax moth)	GO:0055114	oxidation-reduction process [GO:0055114]		oxidation-reduction process [GO:0055114]
GradualResponce	LOC113514324	A0A6J1WQ73	A0A6J1WQ73_GALME	protein Skeletor, isoforms B/C	LOC113514324	Galleria mellonella (Greater wax moth)
GradualResponce	LOC113514332	A0A6J1WIF5	A0A6J1WIF5_GALME	Ubiquitin-fold modifier-conjugating enzyme 1	LOC113514332	Galleria mellonella (Greater wax moth)
GradualResponce	LOC113514378	A0A6J1WQD8	A0A6J1WQD8_GALME	DNA-binding protein Ets97D-like	LOC113514378	Galleria mellonella (Greater wax moth)	GO:0043565			sequence-specific DNA binding [GO:0043565]	sequence-specific DNA binding [GO:0043565]
GradualResponce	LOC113514383	A0A6J3C9A3	A0A6J3C9A3_GALME	Dolichyl-diphosphooligosaccharide--protein glycosyltransferase 48 kDa subunit (Oligosaccharyl transferase 48 kDa subunit)	LOC113514383	Galleria mellonella (Greater wax moth)	GO:0005789; GO:0016021; GO:0016740; GO:0018279	protein N-linked glycosylation via asparagine [GO:0018279]	endoplasmic reticulum membrane [GO:0005789]; integral component of membrane [GO:0016021]	endoplasmic reticulum membrane [GO:0005789]; integral component of membrane [GO:0016021]; transferase activity [GO:0016740]; protein N-linked glycosylation via asparagine [GO:0018279]	transferase activity [GO:0016740]
GradualResponce	LOC113514401	A0A6J3C7G0	A0A6J3C7G0_GALME	uncharacterized protein LOC113514401	LOC113514401	Galleria mellonella (Greater wax moth)	GO:0055114	oxidation-reduction process [GO:0055114]		oxidation-reduction process [GO:0055114]
GradualResponce	LOC113514432	A0A6J1WIQ2	A0A6J1WIQ2_GALME	organic cation transporter protein-like	LOC113514432	Galleria mellonella (Greater wax moth)	GO:0016021; GO:0022857		integral component of membrane [GO:0016021]	integral component of membrane [GO:0016021]; transmembrane transporter activity [GO:0022857]	transmembrane transporter activity [GO:0022857]
GradualResponce	LOC113514433	A0A6J3BZS0	A0A6J3BZS0_GALME	organic cation transporter-like protein	LOC113514433	Galleria mellonella (Greater wax moth)	GO:0016021		integral component of membrane [GO:0016021]	integral component of membrane [GO:0016021]
GradualResponce	LOC113514436	A0A6J3BUF7	A0A6J3BUF7_GALME	copper-transporting ATPase 2-like isoform X2	LOC113514436	Galleria mellonella (Greater wax moth)	GO:0005507; GO:0006825; GO:0016021	copper ion transport [GO:0006825]	integral component of membrane [GO:0016021]	integral component of membrane [GO:0016021]; copper ion binding [GO:0005507]; copper ion transport [GO:0006825]	copper ion binding [GO:0005507]
GradualResponce	LOC113514436	A0A6J3BWE2	A0A6J3BWE2_GALME	copper-transporting ATPase 2-like isoform X1	LOC113514436	Galleria mellonella (Greater wax moth)	GO:0005507; GO:0006825; GO:0016021	copper ion transport [GO:0006825]	integral component of membrane [GO:0016021]	integral component of membrane [GO:0016021]; copper ion binding [GO:0005507]; copper ion transport [GO:0006825]	copper ion binding [GO:0005507]
GradualResponce	LOC113514446	A0A6J1WQK1	A0A6J1WQK1_GALME	ARF GTPase-activating protein GIT2	LOC113514446	Galleria mellonella (Greater wax moth)	GO:0005096; GO:0046872			GTPase activator activity [GO:0005096]; metal ion binding [GO:0046872]	GTPase activator activity [GO:0005096]; metal ion binding [GO:0046872]
GradualResponce	LOC113514447	A0A6J3BWB1	A0A6J3BWB1_GALME	neurofibromin	LOC113514447	Galleria mellonella (Greater wax moth)	GO:0005096; GO:0007165	signal transduction [GO:0007165]		GTPase activator activity [GO:0005096]; signal transduction [GO:0007165]	GTPase activator activity [GO:0005096]
GradualResponce	LOC113514453	A0A6J1WJJ5	A0A6J1WJJ5_GALME	kanadaptin isoform X1	LOC113514453	Galleria mellonella (Greater wax moth)
GradualResponce	LOC113514453	A0A6J3BSD0	A0A6J3BSD0_GALME	kanadaptin isoform X2	LOC113514453	Galleria mellonella (Greater wax moth)
GradualResponce	LOC113514456	A0A6J3BVT9	A0A6J3BVT9_GALME	Fatty acyl-CoA reductase (EC 1.2.1.84)	LOC113514456	Galleria mellonella (Greater wax moth)	GO:0006629; GO:0016021; GO:0080019; GO:0102965	lipid metabolic process [GO:0006629]	integral component of membrane [GO:0016021]	integral component of membrane [GO:0016021]; alcohol-forming fatty acyl-CoA reductase activity [GO:0102965]; fatty-acyl-CoA reductase (alcohol-forming) activity [GO:0080019]; lipid metabolic process [GO:0006629]	alcohol-forming fatty acyl-CoA reductase activity [GO:0102965]; fatty-acyl-CoA reductase (alcohol-forming) activity [GO:0080019]
GradualResponce	LOC113514478	A0A6J1WIY0	A0A6J1WIY0_GALME	carbonyl reductase [NADPH] 1-like	LOC113514478	Galleria mellonella (Greater wax moth)	GO:0016021; GO:0055114	oxidation-reduction process [GO:0055114]	integral component of membrane [GO:0016021]	integral component of membrane [GO:0016021]; oxidation-reduction process [GO:0055114]
GradualResponce	LOC113514504	A0A6J3BRZ5	A0A6J3BRZ5_GALME	uncharacterized protein LOC113514504 isoform X2	LOC113514504	Galleria mellonella (Greater wax moth)
GradualResponce	LOC113514504	A0A6J3BUQ1	A0A6J3BUQ1_GALME	uncharacterized protein LOC113514504 isoform X1	LOC113514504	Galleria mellonella (Greater wax moth)
GradualResponce	LOC113514504	A0A6J3BZK7	A0A6J3BZK7_GALME	uncharacterized protein LOC113514504 isoform X3	LOC113514504	Galleria mellonella (Greater wax moth)
GradualResponce	LOC113514543	A0A6J3CA13	A0A6J3CA13_GALME	cytosolic Fe-S cluster assembly factor NUBP1 homolog	LOC113514543	Galleria mellonella (Greater wax moth)	GO:0005524; GO:0051539			4 iron, 4 sulfur cluster binding [GO:0051539]; ATP binding [GO:0005524]	4 iron, 4 sulfur cluster binding [GO:0051539]; ATP binding [GO:0005524]
GradualResponce	LOC113514547	A0A6J1WQP9	A0A6J1WQP9_GALME	exosome complex component CSL4	LOC113514547	Galleria mellonella (Greater wax moth)	GO:0000178; GO:0003723; GO:0005737; GO:0006396	RNA processing [GO:0006396]	cytoplasm [GO:0005737]; exosome (RNase complex) [GO:0000178]	cytoplasm [GO:0005737]; exosome (RNase complex) [GO:0000178]; RNA binding [GO:0003723]; RNA processing [GO:0006396]	RNA binding [GO:0003723]
GradualResponce	LOC113514600	A0A6J1WJT2	A0A6J1WJT2_GALME	alpha-crystallin B chain-like	LOC113514600	Galleria mellonella (Greater wax moth)
GradualResponce	LOC113514622	A0A6J3C334	A0A6J3C334_GALME	sorting nexin-8-like	LOC113514622	Galleria mellonella (Greater wax moth)	GO:0005829; GO:0016020; GO:0035091; GO:0042147	retrograde transport, endosome to Golgi [GO:0042147]	cytosol [GO:0005829]; membrane [GO:0016020]	cytosol [GO:0005829]; membrane [GO:0016020]; phosphatidylinositol binding [GO:0035091]; retrograde transport, endosome to Golgi [GO:0042147]	phosphatidylinositol binding [GO:0035091]
GradualResponce	LOC113514659	A0A6J3C129	A0A6J3C129_GALME	protein mahjong-like	LOC113514659	Galleria mellonella (Greater wax moth)	GO:0005634; GO:0016567	protein ubiquitination [GO:0016567]	nucleus [GO:0005634]	nucleus [GO:0005634]; protein ubiquitination [GO:0016567]
GradualResponce	LOC113514665	A0A6J1WJA8	A0A6J1WJA8_GALME	uncharacterized protein LOC113514665	LOC113514665	Galleria mellonella (Greater wax moth)	GO:0005576; GO:0008061		extracellular region [GO:0005576]	extracellular region [GO:0005576]; chitin binding [GO:0008061]	chitin binding [GO:0008061]
GradualResponce	LOC113514694	A0A6J1WR11	A0A6J1WR11_GALME	PAX-interacting protein 1-like	LOC113514694	Galleria mellonella (Greater wax moth)
GradualResponce	LOC113514741	A0A6J1WJ84	A0A6J1WJ84_GALME	reticulocyte-binding protein 2 homolog a-like	LOC113514741	Galleria mellonella (Greater wax moth)
GradualResponce	LOC113514769	A0A6J3C7W3	A0A6J3C7W3_GALME	putative inorganic phosphate cotransporter	LOC113514769	Galleria mellonella (Greater wax moth)	GO:0016021; GO:0022857		integral component of membrane [GO:0016021]	integral component of membrane [GO:0016021]; transmembrane transporter activity [GO:0022857]	transmembrane transporter activity [GO:0022857]
GradualResponce	LOC113514779	A0A6J3BT42	A0A6J3BT42_GALME	protein strawberry notch-like	LOC113514779	Galleria mellonella (Greater wax moth)	GO:0006355	regulation of transcription, DNA-templated [GO:0006355]		regulation of transcription, DNA-templated [GO:0006355]
GradualResponce	LOC113514796	A0A6J1WJC1	A0A6J1WJC1_GALME	lipase 3-like	LOC113514796	Galleria mellonella (Greater wax moth)	GO:0016788			hydrolase activity, acting on ester bonds [GO:0016788]	hydrolase activity, acting on ester bonds [GO:0016788]
GradualResponce	LOC113514855	A0A6J3BWG5	A0A6J3BWG5_GALME	ubiquitin-conjugating enzyme E2 Q2	LOC113514855	Galleria mellonella (Greater wax moth)
GradualResponce	LOC113514858	A0A6J1WJF5	A0A6J1WJF5_GALME	AP-2 complex subunit beta-like	LOC113514858	Galleria mellonella (Greater wax moth)	GO:0006886; GO:0016192; GO:0030131	intracellular protein transport [GO:0006886]; vesicle-mediated transport [GO:0016192]	clathrin adaptor complex [GO:0030131]	clathrin adaptor complex [GO:0030131]; intracellular protein transport [GO:0006886]; vesicle-mediated transport [GO:0016192]
GradualResponce	LOC113514860	A0A6J1WJM9	A0A6J1WJM9_GALME	Fructose-bisphosphate aldolase (EC 4.1.2.13)	LOC113514860	Galleria mellonella (Greater wax moth)	GO:0004332; GO:0006096	glycolytic process [GO:0006096]		fructose-bisphosphate aldolase activity [GO:0004332]; glycolytic process [GO:0006096]	fructose-bisphosphate aldolase activity [GO:0004332]
GradualResponce	LOC113514882	A0A6J1WJG5	A0A6J1WJG5_GALME	RING finger protein unkempt	LOC113514882	Galleria mellonella (Greater wax moth)	GO:0005737; GO:0046872		cytoplasm [GO:0005737]	cytoplasm [GO:0005737]; metal ion binding [GO:0046872]	metal ion binding [GO:0046872]
GradualResponce	LOC113514900	A0A6J1WK98	A0A6J1WK98_GALME	trypsin 3A1-like	LOC113514900	Galleria mellonella (Greater wax moth)	GO:0004252			serine-type endopeptidase activity [GO:0004252]	serine-type endopeptidase activity [GO:0004252]
GradualResponce	LOC113514906	A0A6J1WJQ2	A0A6J1WJQ2_GALME	plexin domain-containing protein 2	LOC113514906	Galleria mellonella (Greater wax moth)	GO:0016021		integral component of membrane [GO:0016021]	integral component of membrane [GO:0016021]
GradualResponce	LOC113514919	A0A6J3CGB0	A0A6J3CGB0_GALME	baculoviral IAP repeat-containing protein 6-like	LOC113514919	Galleria mellonella (Greater wax moth)
GradualResponce	LOC113514932	A0A6J1WJJ7	A0A6J1WJJ7_GALME	uncharacterized protein LOC113514932	LOC113514932	Galleria mellonella (Greater wax moth)
GradualResponce	LOC113514945	A0A3G1T1H0	A0A3G1T1H0_GALME	Fatty acid binding protein 1 (sodium/calcium exchanger regulatory protein 1)	FABP1 LOC113514945	Galleria mellonella (Greater wax moth)	GO:0008289			lipid binding [GO:0008289]	lipid binding [GO:0008289]
GradualResponce	LOC113514963	A0A6J1WJM4	A0A6J1WJM4_GALME	uncharacterized protein LOC113514963	LOC113514963	Galleria mellonella (Greater wax moth)	GO:0005737; GO:0005814; GO:0005929; GO:0030030	cell projection organization [GO:0030030]	centriole [GO:0005814]; cilium [GO:0005929]; cytoplasm [GO:0005737]	centriole [GO:0005814]; cilium [GO:0005929]; cytoplasm [GO:0005737]; cell projection organization [GO:0030030]
GradualResponce	LOC113514973	A0A6J1WS30	A0A6J1WS30_GALME	vacuolar protein sorting-associated protein 45	LOC113514973	Galleria mellonella (Greater wax moth)	GO:0006904	vesicle docking involved in exocytosis [GO:0006904]		vesicle docking involved in exocytosis [GO:0006904]
GradualResponce	LOC113515010	A0A6J1WJS5	A0A6J1WJS5_GALME	yrdC domain-containing protein, mitochondrial	LOC113515010	Galleria mellonella (Greater wax moth)	GO:0003725			double-stranded RNA binding [GO:0003725]	double-stranded RNA binding [GO:0003725]
GradualResponce	LOC113515011	A0A6J1WK00	A0A6J1WK00_GALME	DNA-directed RNA polymerase subunit	LOC113515011	Galleria mellonella (Greater wax moth)	GO:0003676; GO:0003899; GO:0005730; GO:0006351; GO:0008270; GO:0042779	transcription, DNA-templated [GO:0006351]; tRNA 3'-trailer cleavage [GO:0042779]	nucleolus [GO:0005730]	nucleolus [GO:0005730]; DNA-directed 5'-3' RNA polymerase activity [GO:0003899]; nucleic acid binding [GO:0003676]; zinc ion binding [GO:0008270]; transcription, DNA-templated [GO:0006351]; tRNA 3'-trailer cleavage [GO:0042779]	DNA-directed 5'-3' RNA polymerase activity [GO:0003899]; nucleic acid binding [GO:0003676]; zinc ion binding [GO:0008270]
GradualResponce	LOC113515012	A0A6J1WRM5	A0A6J1WRM5_GALME	ABC transporter F family member 4 isoform X2	LOC113515012	Galleria mellonella (Greater wax moth)	GO:0003779			actin binding [GO:0003779]	actin binding [GO:0003779]
GradualResponce	LOC113515012	A0A6J3BSN8	A0A6J3BSN8_GALME	glutamic acid-rich protein isoform X1	LOC113515012	Galleria mellonella (Greater wax moth)	GO:0003779			actin binding [GO:0003779]	actin binding [GO:0003779]
GradualResponce	LOC113515012	A0A6J3C0A8	A0A6J3C0A8_GALME	DNA ligase 1 isoform X3	LOC113515012	Galleria mellonella (Greater wax moth)	GO:0003779; GO:0016874			actin binding [GO:0003779]; ligase activity [GO:0016874]	actin binding [GO:0003779]; ligase activity [GO:0016874]
GradualResponce	LOC113515026	A0A6J1WJU8	A0A6J1WJU8_GALME	glucose dehydrogenase [FAD, quinone]-like	LOC113515026	Galleria mellonella (Greater wax moth)	GO:0016614; GO:0050660			flavin adenine dinucleotide binding [GO:0050660]; oxidoreductase activity, acting on CH-OH group of donors [GO:0016614]	flavin adenine dinucleotide binding [GO:0050660]; oxidoreductase activity, acting on CH-OH group of donors [GO:0016614]
GradualResponce	LOC113515084	A0A6J1WRW0	A0A6J1WRW0_GALME	fatty acid-binding protein-like	LOC113515084	Galleria mellonella (Greater wax moth)	GO:0008289			lipid binding [GO:0008289]	lipid binding [GO:0008289]
GradualResponce	LOC113515096	A0A6J1WRX6	A0A6J1WRX6_GALME	collagenase-like	LOC113515096	Galleria mellonella (Greater wax moth)	GO:0004252			serine-type endopeptidase activity [GO:0004252]	serine-type endopeptidase activity [GO:0004252]
GradualResponce	LOC113515101	A0A6J1WK24	A0A6J1WK24_GALME	Mediator of RNA polymerase II transcription subunit 21	LOC113515101	Galleria mellonella (Greater wax moth)	GO:0016592		mediator complex [GO:0016592]	mediator complex [GO:0016592]
GradualResponce	LOC113515102	A0A6J1WK96	A0A6J1WK96_GALME	pupal cuticle protein-like	LOC113515102	Galleria mellonella (Greater wax moth)
GradualResponce	LOC113515115	A0A6J1WKT6	A0A6J1WKT6_GALME	uncharacterized protein LOC113515115	LOC113515115	Galleria mellonella (Greater wax moth)	GO:0016021		integral component of membrane [GO:0016021]	integral component of membrane [GO:0016021]
GradualResponce	LOC113515118	A0A6J1WRZ6	A0A6J1WRZ6_GALME	translation machinery-associated protein 16 homolog	LOC113515118	Galleria mellonella (Greater wax moth)
GradualResponce	LOC113515126	A0A6J3BXF1	A0A6J3BXF1_GALME	zinc finger protein 511	LOC113515126	Galleria mellonella (Greater wax moth)
GradualResponce	LOC113515128	A0A6J3C0L5	A0A6J3C0L5_GALME	uncharacterized protein LOC113515128	LOC113515128	Galleria mellonella (Greater wax moth)
GradualResponce	LOC113515137	A0A6J1WSI8	A0A6J1WSI8_GALME	cytochrome P450 6B2-like	LOC113515137	Galleria mellonella (Greater wax moth)	GO:0004497; GO:0005506; GO:0016705; GO:0020037			heme binding [GO:0020037]; iron ion binding [GO:0005506]; monooxygenase activity [GO:0004497]; oxidoreductase activity, acting on paired donors, with incorporation or reduction of molecular oxygen [GO:0016705]	heme binding [GO:0020037]; iron ion binding [GO:0005506]; monooxygenase activity [GO:0004497]; oxidoreductase activity, acting on paired donors, with incorporation or reduction of molecular oxygen [GO:0016705]
GradualResponce	LOC113515140	A0A6J1WSJ3	A0A6J1WSJ3_GALME	protein Red	LOC113515140	Galleria mellonella (Greater wax moth)	GO:0005634		nucleus [GO:0005634]	nucleus [GO:0005634]
GradualResponce	LOC113515152	A0A6J3BXX8	A0A6J3BXX8_GALME	LOW QUALITY PROTEIN: protein strawberry notch-like	LOC113515152	Galleria mellonella (Greater wax moth)	GO:0006355	regulation of transcription, DNA-templated [GO:0006355]		regulation of transcription, DNA-templated [GO:0006355]
GradualResponce	LOC113515154	A0A6J3BSW5	A0A6J3BSW5_GALME	LIM domain kinase 1-like isoform X1	LOC113515154	Galleria mellonella (Greater wax moth)	GO:0016301; GO:0046872			kinase activity [GO:0016301]; metal ion binding [GO:0046872]	kinase activity [GO:0016301]; metal ion binding [GO:0046872]
GradualResponce	LOC113515154	A0A6J3C0J1	A0A6J3C0J1_GALME	LIM domain kinase 1-like isoform X2	LOC113515154	Galleria mellonella (Greater wax moth)	GO:0016301; GO:0046872			kinase activity [GO:0016301]; metal ion binding [GO:0046872]	kinase activity [GO:0016301]; metal ion binding [GO:0046872]
GradualResponce	LOC113515170	A0A6J1WK92	A0A6J1WK92_GALME	fatty acid synthase-like	LOC113515170	Galleria mellonella (Greater wax moth)	GO:0006633; GO:0016491; GO:0016746	fatty acid biosynthetic process [GO:0006633]		oxidoreductase activity [GO:0016491]; transferase activity, transferring acyl groups [GO:0016746]; fatty acid biosynthetic process [GO:0006633]	oxidoreductase activity [GO:0016491]; transferase activity, transferring acyl groups [GO:0016746]
GradualResponce	LOC113515172	A0A6J1WKG2	A0A6J1WKG2_GALME	fatty acid synthase-like	LOC113515172	Galleria mellonella (Greater wax moth)	GO:0004315; GO:0006633; GO:0016491	fatty acid biosynthetic process [GO:0006633]		3-oxoacyl-[acyl-carrier-protein] synthase activity [GO:0004315]; oxidoreductase activity [GO:0016491]; fatty acid biosynthetic process [GO:0006633]	3-oxoacyl-[acyl-carrier-protein] synthase activity [GO:0004315]; oxidoreductase activity [GO:0016491]
GradualResponce	LOC113515174	A0A6J1WS49	A0A6J1WS49_GALME	protein phosphatase 1D	LOC113515174	Galleria mellonella (Greater wax moth)	GO:0004721; GO:0046872			metal ion binding [GO:0046872]; phosphoprotein phosphatase activity [GO:0004721]	metal ion binding [GO:0046872]; phosphoprotein phosphatase activity [GO:0004721]
GradualResponce	LOC113515179	A0A6J1WK99	A0A6J1WK99_GALME	Fructose-bisphosphate aldolase (EC 4.1.2.13)	LOC113515179	Galleria mellonella (Greater wax moth)	GO:0004332; GO:0006096	glycolytic process [GO:0006096]		fructose-bisphosphate aldolase activity [GO:0004332]; glycolytic process [GO:0006096]	fructose-bisphosphate aldolase activity [GO:0004332]
GradualResponce	LOC113515179	A0A6J3BVA9	A0A6J3BVA9_GALME	Fructose-bisphosphate aldolase (EC 4.1.2.13)	LOC113515179	Galleria mellonella (Greater wax moth)	GO:0004332; GO:0006096	glycolytic process [GO:0006096]		fructose-bisphosphate aldolase activity [GO:0004332]; glycolytic process [GO:0006096]	fructose-bisphosphate aldolase activity [GO:0004332]
GradualResponce	LOC113515256	A0A6J1WSQ8	A0A6J1WSQ8_GALME	Dymeclin	LOC113515256	Galleria mellonella (Greater wax moth)
GradualResponce	LOC113515258	A0A6J1WL21	A0A6J1WL21_GALME	uncharacterized protein LOC113515258 isoform X2	LOC113515258	Galleria mellonella (Greater wax moth)
GradualResponce	LOC113515258	A0A6J3CDV6	A0A6J3CDV6_GALME	uncharacterized protein LOC113515258 isoform X1	LOC113515258	Galleria mellonella (Greater wax moth)
GradualResponce	LOC113515306	A0A6J3C9A0	A0A6J3C9A0_GALME	uncharacterized protein LOC113515306	LOC113515306	Galleria mellonella (Greater wax moth)
GradualResponce	LOC113515309	A0A6J1WSV0	A0A6J1WSV0_GALME	uncharacterized protein LOC113515309	LOC113515309	Galleria mellonella (Greater wax moth)
GradualResponce	LOC113515310	A0A6J1WL55	A0A6J1WL55_GALME	uncharacterized protein LOC113515310	LOC113515310	Galleria mellonella (Greater wax moth)
GradualResponce	LOC113515359	A0A6J1WL88	A0A6J1WL88_GALME	uncharacterized protein LOC113515359 isoform X1	LOC113515359	Galleria mellonella (Greater wax moth)	GO:0030246			carbohydrate binding [GO:0030246]	carbohydrate binding [GO:0030246]
GradualResponce	LOC113515359	A0A6J3BZV3	A0A6J3BZV3_GALME	uncharacterized protein LOC113515359 isoform X2	LOC113515359	Galleria mellonella (Greater wax moth)	GO:0030246			carbohydrate binding [GO:0030246]	carbohydrate binding [GO:0030246]
GradualResponce	LOC113515366	A0A3G1T1H7	A0A3G1T1H7_GALME	V-type proton ATPase subunit F	V-ATPase LOC113515366	Galleria mellonella (Greater wax moth)	GO:0033180; GO:0046961		proton-transporting V-type ATPase, V1 domain [GO:0033180]	proton-transporting V-type ATPase, V1 domain [GO:0033180]; proton-transporting ATPase activity, rotational mechanism [GO:0046961]	proton-transporting ATPase activity, rotational mechanism [GO:0046961]
GradualResponce	LOC113515366	A0A6J1WT03	A0A6J1WT03_GALME	V-type proton ATPase subunit F	LOC113515366	Galleria mellonella (Greater wax moth)	GO:0033180; GO:0046961		proton-transporting V-type ATPase, V1 domain [GO:0033180]	proton-transporting V-type ATPase, V1 domain [GO:0033180]; proton-transporting ATPase activity, rotational mechanism [GO:0046961]	proton-transporting ATPase activity, rotational mechanism [GO:0046961]
GradualResponce	LOC113515374	A0A6J1WKN1	A0A6J1WKN1_GALME	Ribulose-phosphate 3-epimerase (EC 5.1.3.1)	LOC113515374	Galleria mellonella (Greater wax moth)	GO:0004750; GO:0005975; GO:0006098; GO:0046872	carbohydrate metabolic process [GO:0005975]; pentose-phosphate shunt [GO:0006098]		metal ion binding [GO:0046872]; ribulose-phosphate 3-epimerase activity [GO:0004750]; carbohydrate metabolic process [GO:0005975]; pentose-phosphate shunt [GO:0006098]	metal ion binding [GO:0046872]; ribulose-phosphate 3-epimerase activity [GO:0004750]
GradualResponce	LOC113515397	A0A6J1WKQ9	A0A6J1WKQ9_GALME	uncharacterized protein LOC113515397	LOC113515397	Galleria mellonella (Greater wax moth)	GO:0016021		integral component of membrane [GO:0016021]	integral component of membrane [GO:0016021]
GradualResponce	LOC113515446	A0A6J1WL31	A0A6J1WL31_GALME	coiled-coil domain-containing protein 12	LOC113515446	Galleria mellonella (Greater wax moth)
GradualResponce	LOC113515450	A0A6J1WKX0	A0A6J1WKX0_GALME	U3 small nucleolar RNA-associated protein 18 homolog	LOC113515450	Galleria mellonella (Greater wax moth)
GradualResponce	LOC113515455	A0A6J1WL50	A0A6J1WL50_GALME	CDGSH iron-sulfur domain-containing protein 2 homolog	LOC113515455	Galleria mellonella (Greater wax moth)	GO:0005789; GO:0016021; GO:0046872; GO:0051537		endoplasmic reticulum membrane [GO:0005789]; integral component of membrane [GO:0016021]	endoplasmic reticulum membrane [GO:0005789]; integral component of membrane [GO:0016021]; 2 iron, 2 sulfur cluster binding [GO:0051537]; metal ion binding [GO:0046872]	2 iron, 2 sulfur cluster binding [GO:0051537]; metal ion binding [GO:0046872]
GradualResponce	LOC113515461	A0A6J1WKY8	A0A6J1WKY8_GALME	probable cytochrome P450 304a1	LOC113515461	Galleria mellonella (Greater wax moth)	GO:0004497; GO:0005506; GO:0016021; GO:0016705; GO:0020037		integral component of membrane [GO:0016021]	integral component of membrane [GO:0016021]; heme binding [GO:0020037]; iron ion binding [GO:0005506]; monooxygenase activity [GO:0004497]; oxidoreductase activity, acting on paired donors, with incorporation or reduction of molecular oxygen [GO:0016705]	heme binding [GO:0020037]; iron ion binding [GO:0005506]; monooxygenase activity [GO:0004497]; oxidoreductase activity, acting on paired donors, with incorporation or reduction of molecular oxygen [GO:0016705]
GradualResponce	LOC113515466	A0A6J1WL62	A0A6J1WL62_GALME	Tubulin-specific chaperone D	LOC113515466	Galleria mellonella (Greater wax moth)	GO:0005096; GO:0007021; GO:0007023; GO:0016021; GO:0048487	post-chaperonin tubulin folding pathway [GO:0007023]; tubulin complex assembly [GO:0007021]	integral component of membrane [GO:0016021]	integral component of membrane [GO:0016021]; beta-tubulin binding [GO:0048487]; GTPase activator activity [GO:0005096]; post-chaperonin tubulin folding pathway [GO:0007023]; tubulin complex assembly [GO:0007021]	beta-tubulin binding [GO:0048487]; GTPase activator activity [GO:0005096]
GradualResponce	LOC113515473	A0A6J1WKZ9	A0A6J1WKZ9_GALME	uncharacterized protein LOC113515473	LOC113515473	Galleria mellonella (Greater wax moth)	GO:0016021		integral component of membrane [GO:0016021]	integral component of membrane [GO:0016021]
GradualResponce	LOC113515489	A0A6J1WTE2	A0A6J1WTE2_GALME	uncharacterized protein LOC113515489	LOC113515489	Galleria mellonella (Greater wax moth)
GradualResponce	LOC113515498	A0A6J1WLM8	A0A6J1WLM8_GALME	serine protease gd-like	LOC113515498	Galleria mellonella (Greater wax moth)	GO:0004252			serine-type endopeptidase activity [GO:0004252]	serine-type endopeptidase activity [GO:0004252]
GradualResponce	LOC113515515	A0A6J1WLB9	A0A6J1WLB9_GALME	androgen-dependent TFPI-regulating protein-like	LOC113515515	Galleria mellonella (Greater wax moth)	GO:0016021		integral component of membrane [GO:0016021]	integral component of membrane [GO:0016021]
GradualResponce	LOC113515519	A0A6J1WL51	A0A6J1WL51_GALME	Pyruvate kinase (EC 2.7.1.40)	LOC113515519	Galleria mellonella (Greater wax moth)	GO:0000287; GO:0004743; GO:0005524; GO:0016301; GO:0030955			ATP binding [GO:0005524]; kinase activity [GO:0016301]; magnesium ion binding [GO:0000287]; potassium ion binding [GO:0030955]; pyruvate kinase activity [GO:0004743]	ATP binding [GO:0005524]; kinase activity [GO:0016301]; magnesium ion binding [GO:0000287]; potassium ion binding [GO:0030955]; pyruvate kinase activity [GO:0004743]
GradualResponce	LOC113515519	A0A6J1WLC5	A0A6J1WLC5_GALME	Pyruvate kinase (EC 2.7.1.40)	LOC113515519	Galleria mellonella (Greater wax moth)	GO:0000287; GO:0004743; GO:0005524; GO:0016301; GO:0030955			ATP binding [GO:0005524]; kinase activity [GO:0016301]; magnesium ion binding [GO:0000287]; potassium ion binding [GO:0030955]; pyruvate kinase activity [GO:0004743]	ATP binding [GO:0005524]; kinase activity [GO:0016301]; magnesium ion binding [GO:0000287]; potassium ion binding [GO:0030955]; pyruvate kinase activity [GO:0004743]
GradualResponce	LOC113515519	A0A6J1WT27	A0A6J1WT27_GALME	Pyruvate kinase (EC 2.7.1.40)	LOC113515519	Galleria mellonella (Greater wax moth)	GO:0000287; GO:0004743; GO:0005524; GO:0016301; GO:0030955			ATP binding [GO:0005524]; kinase activity [GO:0016301]; magnesium ion binding [GO:0000287]; potassium ion binding [GO:0030955]; pyruvate kinase activity [GO:0004743]	ATP binding [GO:0005524]; kinase activity [GO:0016301]; magnesium ion binding [GO:0000287]; potassium ion binding [GO:0030955]; pyruvate kinase activity [GO:0004743]
GradualResponce	LOC113515523	A0A6J1WL56	A0A6J1WL56_GALME	Importin subunit alpha	LOC113515523	Galleria mellonella (Greater wax moth)	GO:0005737; GO:0006606; GO:0061608	protein import into nucleus [GO:0006606]	cytoplasm [GO:0005737]	cytoplasm [GO:0005737]; nuclear import signal receptor activity [GO:0061608]; protein import into nucleus [GO:0006606]	nuclear import signal receptor activity [GO:0061608]
GradualResponce	LOC113515530	A0A6J1WT37	A0A6J1WT37_GALME	striatin-interacting protein 1	LOC113515530	Galleria mellonella (Greater wax moth)
GradualResponce	LOC113515566	A0A6J1WT79	A0A6J1WT79_GALME	sushi, von Willebrand factor type A, EGF and pentraxin domain-containing protein 1 isoform X1	LOC113515566	Galleria mellonella (Greater wax moth)	GO:0005509; GO:0008236; GO:0016021		integral component of membrane [GO:0016021]	integral component of membrane [GO:0016021]; calcium ion binding [GO:0005509]; serine-type peptidase activity [GO:0008236]	calcium ion binding [GO:0005509]; serine-type peptidase activity [GO:0008236]
GradualResponce	LOC113515566	A0A6J3C6N2	A0A6J3C6N2_GALME	sushi, von Willebrand factor type A, EGF and pentraxin domain-containing protein 1 isoform X2	LOC113515566	Galleria mellonella (Greater wax moth)	GO:0005509; GO:0008236; GO:0016021		integral component of membrane [GO:0016021]	integral component of membrane [GO:0016021]; calcium ion binding [GO:0005509]; serine-type peptidase activity [GO:0008236]	calcium ion binding [GO:0005509]; serine-type peptidase activity [GO:0008236]
GradualResponce	LOC113515582	A0A6J3C232	A0A6J3C232_GALME	Aminopeptidase (EC 3.4.11.-)	LOC113515582	Galleria mellonella (Greater wax moth)	GO:0004177; GO:0008237; GO:0008270; GO:0016021		integral component of membrane [GO:0016021]	integral component of membrane [GO:0016021]; aminopeptidase activity [GO:0004177]; metallopeptidase activity [GO:0008237]; zinc ion binding [GO:0008270]	aminopeptidase activity [GO:0004177]; metallopeptidase activity [GO:0008237]; zinc ion binding [GO:0008270]
GradualResponce	LOC113515602	A0A6J1WLI7	A0A6J1WLI7_GALME	chaoptin-like	LOC113515602	Galleria mellonella (Greater wax moth)	GO:0016021		integral component of membrane [GO:0016021]	integral component of membrane [GO:0016021]
GradualResponce	LOC113515645	A0A6J3C2D6	A0A6J3C2D6_GALME	PH and SEC7 domain-containing protein 2 isoform X3	LOC113515645	Galleria mellonella (Greater wax moth)	GO:0005086; GO:0005543; GO:0016020; GO:0032012	regulation of ARF protein signal transduction [GO:0032012]	membrane [GO:0016020]	membrane [GO:0016020]; ARF guanyl-nucleotide exchange factor activity [GO:0005086]; phospholipid binding [GO:0005543]; regulation of ARF protein signal transduction [GO:0032012]	ARF guanyl-nucleotide exchange factor activity [GO:0005086]; phospholipid binding [GO:0005543]
GradualResponce	LOC113515645	A0A6J3C2E1	A0A6J3C2E1_GALME	PH and SEC7 domain-containing protein 2 isoform X4	LOC113515645	Galleria mellonella (Greater wax moth)	GO:0005086; GO:0005543; GO:0016020; GO:0032012	regulation of ARF protein signal transduction [GO:0032012]	membrane [GO:0016020]	membrane [GO:0016020]; ARF guanyl-nucleotide exchange factor activity [GO:0005086]; phospholipid binding [GO:0005543]; regulation of ARF protein signal transduction [GO:0032012]	ARF guanyl-nucleotide exchange factor activity [GO:0005086]; phospholipid binding [GO:0005543]
GradualResponce	LOC113515645	A0A6J3C526	A0A6J3C526_GALME	PH and SEC7 domain-containing protein 2 isoform X1	LOC113515645	Galleria mellonella (Greater wax moth)	GO:0005086; GO:0005543; GO:0016020; GO:0032012	regulation of ARF protein signal transduction [GO:0032012]	membrane [GO:0016020]	membrane [GO:0016020]; ARF guanyl-nucleotide exchange factor activity [GO:0005086]; phospholipid binding [GO:0005543]; regulation of ARF protein signal transduction [GO:0032012]	ARF guanyl-nucleotide exchange factor activity [GO:0005086]; phospholipid binding [GO:0005543]
GradualResponce	LOC113515645	A0A6J3C555	A0A6J3C555_GALME	PH and SEC7 domain-containing protein 2 isoform X7	LOC113515645	Galleria mellonella (Greater wax moth)	GO:0005086; GO:0005543; GO:0016020; GO:0032012	regulation of ARF protein signal transduction [GO:0032012]	membrane [GO:0016020]	membrane [GO:0016020]; ARF guanyl-nucleotide exchange factor activity [GO:0005086]; phospholipid binding [GO:0005543]; regulation of ARF protein signal transduction [GO:0032012]	ARF guanyl-nucleotide exchange factor activity [GO:0005086]; phospholipid binding [GO:0005543]
GradualResponce	LOC113515645	A0A6J3C5Y1	A0A6J3C5Y1_GALME	PH and SEC7 domain-containing protein 2 isoform X2	LOC113515645	Galleria mellonella (Greater wax moth)	GO:0005086; GO:0005543; GO:0016020; GO:0032012	regulation of ARF protein signal transduction [GO:0032012]	membrane [GO:0016020]	membrane [GO:0016020]; ARF guanyl-nucleotide exchange factor activity [GO:0005086]; phospholipid binding [GO:0005543]; regulation of ARF protein signal transduction [GO:0032012]	ARF guanyl-nucleotide exchange factor activity [GO:0005086]; phospholipid binding [GO:0005543]
GradualResponce	LOC113515645	A0A6J3C7N1	A0A6J3C7N1_GALME	PH and SEC7 domain-containing protein 2 isoform X6	LOC113515645	Galleria mellonella (Greater wax moth)	GO:0005086; GO:0005543; GO:0016020; GO:0032012	regulation of ARF protein signal transduction [GO:0032012]	membrane [GO:0016020]	membrane [GO:0016020]; ARF guanyl-nucleotide exchange factor activity [GO:0005086]; phospholipid binding [GO:0005543]; regulation of ARF protein signal transduction [GO:0032012]	ARF guanyl-nucleotide exchange factor activity [GO:0005086]; phospholipid binding [GO:0005543]
GradualResponce	LOC113515645	A0A6J3C9U1	A0A6J3C9U1_GALME	PH and SEC7 domain-containing protein 2 isoform X5	LOC113515645	Galleria mellonella (Greater wax moth)	GO:0005086; GO:0005543; GO:0016020; GO:0032012	regulation of ARF protein signal transduction [GO:0032012]	membrane [GO:0016020]	membrane [GO:0016020]; ARF guanyl-nucleotide exchange factor activity [GO:0005086]; phospholipid binding [GO:0005543]; regulation of ARF protein signal transduction [GO:0032012]	ARF guanyl-nucleotide exchange factor activity [GO:0005086]; phospholipid binding [GO:0005543]
GradualResponce	LOC113515645	A0A6J3C9V0	A0A6J3C9V0_GALME	PH and SEC7 domain-containing protein 2 isoform X8	LOC113515645	Galleria mellonella (Greater wax moth)	GO:0005086; GO:0005543; GO:0016020; GO:0032012	regulation of ARF protein signal transduction [GO:0032012]	membrane [GO:0016020]	membrane [GO:0016020]; ARF guanyl-nucleotide exchange factor activity [GO:0005086]; phospholipid binding [GO:0005543]; regulation of ARF protein signal transduction [GO:0032012]	ARF guanyl-nucleotide exchange factor activity [GO:0005086]; phospholipid binding [GO:0005543]
GradualResponce	LOC113515663	A0A6J1WM02	A0A6J1WM02_GALME	titin	LOC113515663	Galleria mellonella (Greater wax moth)	GO:0005576; GO:0008061		extracellular region [GO:0005576]	extracellular region [GO:0005576]; chitin binding [GO:0008061]	chitin binding [GO:0008061]
GradualResponce	LOC113515668	A0A6J1WTD5	A0A6J1WTD5_GALME	protein artichoke-like	LOC113515668	Galleria mellonella (Greater wax moth)	GO:0016021		integral component of membrane [GO:0016021]	integral component of membrane [GO:0016021]
GradualResponce	LOC113515675	A0A6J1WTU6	A0A6J1WTU6_GALME	membrane-associated protein Hem	LOC113515675	Galleria mellonella (Greater wax moth)
GradualResponce	LOC113515676	A0A6J1WM13	A0A6J1WM13_GALME	cell division cycle 5-like protein	LOC113515676	Galleria mellonella (Greater wax moth)	GO:0005681; GO:0006397; GO:0008380; GO:0051301	cell division [GO:0051301]; mRNA processing [GO:0006397]; RNA splicing [GO:0008380]	spliceosomal complex [GO:0005681]	spliceosomal complex [GO:0005681]; cell division [GO:0051301]; mRNA processing [GO:0006397]; RNA splicing [GO:0008380]
GradualResponce	LOC113515680	A0A6J1WLH0	A0A6J1WLH0_GALME	disintegrin and metalloproteinase domain-containing protein 10	LOC113515680	Galleria mellonella (Greater wax moth)	GO:0004222; GO:0007229	integrin-mediated signaling pathway [GO:0007229]		metalloendopeptidase activity [GO:0004222]; integrin-mediated signaling pathway [GO:0007229]	metalloendopeptidase activity [GO:0004222]
GradualResponce	LOC113515696	A0A6J1WTG5	A0A6J1WTG5_GALME	Aminopeptidase (EC 3.4.11.-)	LOC113515696	Galleria mellonella (Greater wax moth)	GO:0004177; GO:0008237; GO:0008270; GO:0016021		integral component of membrane [GO:0016021]	integral component of membrane [GO:0016021]; aminopeptidase activity [GO:0004177]; metallopeptidase activity [GO:0008237]; zinc ion binding [GO:0008270]	aminopeptidase activity [GO:0004177]; metallopeptidase activity [GO:0008237]; zinc ion binding [GO:0008270]
GradualResponce	LOC113515696	A0A6J1WTY7	A0A6J1WTY7_GALME	Aminopeptidase (EC 3.4.11.-)	LOC113515696	Galleria mellonella (Greater wax moth)	GO:0004177; GO:0008237; GO:0008270; GO:0016021		integral component of membrane [GO:0016021]	integral component of membrane [GO:0016021]; aminopeptidase activity [GO:0004177]; metallopeptidase activity [GO:0008237]; zinc ion binding [GO:0008270]	aminopeptidase activity [GO:0004177]; metallopeptidase activity [GO:0008237]; zinc ion binding [GO:0008270]
GradualResponce	LOC113515699	A0A6J1WLJ1	A0A6J1WLJ1_GALME	synaptic vesicle glycoprotein 2C-like	LOC113515699	Galleria mellonella (Greater wax moth)	GO:0016021; GO:0022857		integral component of membrane [GO:0016021]	integral component of membrane [GO:0016021]; transmembrane transporter activity [GO:0022857]	transmembrane transporter activity [GO:0022857]
GradualResponce	LOC113515700	A0A6J1WLQ6	A0A6J1WLQ6_GALME	charged multivesicular body protein 5	LOC113515700	Galleria mellonella (Greater wax moth)	GO:0007034	vacuolar transport [GO:0007034]		vacuolar transport [GO:0007034]
GradualResponce	LOC113515701	A0A6J1WTH0	A0A6J1WTH0_GALME	ATP synthase subunit beta (EC 7.1.2.2)	LOC113515701	Galleria mellonella (Greater wax moth)	GO:0005524; GO:0045261; GO:0046933; GO:0046961		proton-transporting ATP synthase complex, catalytic core F(1) [GO:0045261]	proton-transporting ATP synthase complex, catalytic core F(1) [GO:0045261]; ATP binding [GO:0005524]; proton-transporting ATP synthase activity, rotational mechanism [GO:0046933]; proton-transporting ATPase activity, rotational mechanism [GO:0046961]	ATP binding [GO:0005524]; proton-transporting ATPase activity, rotational mechanism [GO:0046961]; proton-transporting ATP synthase activity, rotational mechanism [GO:0046933]
GradualResponce	LOC113515704	A0A6J1WTH6	A0A6J1WTH6_GALME	Glycerol-3-phosphate dehydrogenase [NAD(+)] (EC 1.1.1.8)	LOC113515704	Galleria mellonella (Greater wax moth)	GO:0004367; GO:0005975; GO:0006650; GO:0009331; GO:0042803; GO:0046168; GO:0051287	carbohydrate metabolic process [GO:0005975]; glycerol-3-phosphate catabolic process [GO:0046168]; glycerophospholipid metabolic process [GO:0006650]	glycerol-3-phosphate dehydrogenase complex [GO:0009331]	glycerol-3-phosphate dehydrogenase complex [GO:0009331]; glycerol-3-phosphate dehydrogenase [NAD+] activity [GO:0004367]; NAD binding [GO:0051287]; protein homodimerization activity [GO:0042803]; carbohydrate metabolic process [GO:0005975]; glycerol-3-phosphate catabolic process [GO:0046168]; glycerophospholipid metabolic process [GO:0006650]	glycerol-3-phosphate dehydrogenase [NAD+] activity [GO:0004367]; NAD binding [GO:0051287]; protein homodimerization activity [GO:0042803]
GradualResponce	LOC113515704	A0A6J3C0F4	A0A6J3C0F4_GALME	Glycerol-3-phosphate dehydrogenase [NAD(+)] (EC 1.1.1.8)	LOC113515704	Galleria mellonella (Greater wax moth)	GO:0004367; GO:0005975; GO:0006650; GO:0009331; GO:0042803; GO:0046168; GO:0051287	carbohydrate metabolic process [GO:0005975]; glycerol-3-phosphate catabolic process [GO:0046168]; glycerophospholipid metabolic process [GO:0006650]	glycerol-3-phosphate dehydrogenase complex [GO:0009331]	glycerol-3-phosphate dehydrogenase complex [GO:0009331]; glycerol-3-phosphate dehydrogenase [NAD+] activity [GO:0004367]; NAD binding [GO:0051287]; protein homodimerization activity [GO:0042803]; carbohydrate metabolic process [GO:0005975]; glycerol-3-phosphate catabolic process [GO:0046168]; glycerophospholipid metabolic process [GO:0006650]	glycerol-3-phosphate dehydrogenase [NAD+] activity [GO:0004367]; NAD binding [GO:0051287]; protein homodimerization activity [GO:0042803]
GradualResponce	LOC113515704	A0A6J3C443	A0A6J3C443_GALME	Glycerol-3-phosphate dehydrogenase [NAD(+)] (EC 1.1.1.8)	LOC113515704	Galleria mellonella (Greater wax moth)	GO:0004367; GO:0005975; GO:0006650; GO:0009331; GO:0042803; GO:0046168; GO:0051287	carbohydrate metabolic process [GO:0005975]; glycerol-3-phosphate catabolic process [GO:0046168]; glycerophospholipid metabolic process [GO:0006650]	glycerol-3-phosphate dehydrogenase complex [GO:0009331]	glycerol-3-phosphate dehydrogenase complex [GO:0009331]; glycerol-3-phosphate dehydrogenase [NAD+] activity [GO:0004367]; NAD binding [GO:0051287]; protein homodimerization activity [GO:0042803]; carbohydrate metabolic process [GO:0005975]; glycerol-3-phosphate catabolic process [GO:0046168]; glycerophospholipid metabolic process [GO:0006650]	glycerol-3-phosphate dehydrogenase [NAD+] activity [GO:0004367]; NAD binding [GO:0051287]; protein homodimerization activity [GO:0042803]
GradualResponce	LOC113515714	A0A6J3C512	A0A6J3C512_GALME	aldehyde oxidase 1-like	LOC113515714	Galleria mellonella (Greater wax moth)	GO:0005506; GO:0005777; GO:0009055; GO:0051537; GO:0071949		peroxisome [GO:0005777]	peroxisome [GO:0005777]; 2 iron, 2 sulfur cluster binding [GO:0051537]; electron transfer activity [GO:0009055]; FAD binding [GO:0071949]; iron ion binding [GO:0005506]	2 iron, 2 sulfur cluster binding [GO:0051537]; electron transfer activity [GO:0009055]; FAD binding [GO:0071949]; iron ion binding [GO:0005506]
GradualResponce	LOC113515733	A0A6J3C4C6	A0A6J3C4C6_GALME	uncharacterized protein LOC113515733	LOC113515733	Galleria mellonella (Greater wax moth)	GO:0005634		nucleus [GO:0005634]	nucleus [GO:0005634]
GradualResponce	LOC113515747	A0A6J1WLU4	A0A6J1WLU4_GALME	pyroglutamyl-peptidase 1	LOC113515747	Galleria mellonella (Greater wax moth)	GO:0005829; GO:0016920		cytosol [GO:0005829]	cytosol [GO:0005829]; pyroglutamyl-peptidase activity [GO:0016920]	pyroglutamyl-peptidase activity [GO:0016920]
GradualResponce	LOC113515766	A0A6J1WLV3	A0A6J1WLV3_GALME	3-ketoacyl-CoA thiolase, mitochondrial-like	LOC113515766	Galleria mellonella (Greater wax moth)	GO:0016747			transferase activity, transferring acyl groups other than amino-acyl groups [GO:0016747]	transferase activity, transferring acyl groups other than amino-acyl groups [GO:0016747]
GradualResponce	LOC113515776	A0A6J1WLW1	A0A6J1WLW1_GALME	3-ketoacyl-CoA thiolase, mitochondrial-like	LOC113515776	Galleria mellonella (Greater wax moth)	GO:0016747			transferase activity, transferring acyl groups other than amino-acyl groups [GO:0016747]	transferase activity, transferring acyl groups other than amino-acyl groups [GO:0016747]
GradualResponce	LOC113515777	A0A6J1WTN7	A0A6J1WTN7_GALME	3-ketoacyl-CoA thiolase, mitochondrial-like	LOC113515777	Galleria mellonella (Greater wax moth)	GO:0016747			transferase activity, transferring acyl groups other than amino-acyl groups [GO:0016747]	transferase activity, transferring acyl groups other than amino-acyl groups [GO:0016747]
GradualResponce	LOC113515778	A0A6J1WU51	A0A6J1WU51_GALME	CCR4-NOT transcription complex subunit 11	LOC113515778	Galleria mellonella (Greater wax moth)	GO:0005634; GO:0005737; GO:0030014; GO:0031047	gene silencing by RNA [GO:0031047]	CCR4-NOT complex [GO:0030014]; cytoplasm [GO:0005737]; nucleus [GO:0005634]	CCR4-NOT complex [GO:0030014]; cytoplasm [GO:0005737]; nucleus [GO:0005634]; gene silencing by RNA [GO:0031047]
GradualResponce	LOC113515779	A0A6J1WM97	A0A6J1WM97_GALME	uncharacterized protein LOC113515779	LOC113515779	Galleria mellonella (Greater wax moth)	GO:0003824			catalytic activity [GO:0003824]	catalytic activity [GO:0003824]
GradualResponce	LOC113515784	A0A6J1WU54	A0A6J1WU54_GALME	uncharacterized protein LOC113515784	LOC113515784	Galleria mellonella (Greater wax moth)
GradualResponce	LOC113515785	A0A6J1WMA0	A0A6J1WMA0_GALME	protein prickle-like	LOC113515785	Galleria mellonella (Greater wax moth)	GO:0046872			metal ion binding [GO:0046872]	metal ion binding [GO:0046872]
GradualResponce	LOC113515788	A0A6J1WLX1	A0A6J1WLX1_GALME	uncharacterized protein LOC113515788	LOC113515788	Galleria mellonella (Greater wax moth)
GradualResponce	LOC113515805	A0A6J1WLT4	A0A6J1WLT4_GALME	uncharacterized protein LOC113515805	LOC113515805	Galleria mellonella (Greater wax moth)	GO:0016021		integral component of membrane [GO:0016021]	integral component of membrane [GO:0016021]
GradualResponce	LOC113515807	A0A6J3BWK2	A0A6J3BWK2_GALME	irregular chiasm C-roughest protein-like	LOC113515807	Galleria mellonella (Greater wax moth)	GO:0016021		integral component of membrane [GO:0016021]	integral component of membrane [GO:0016021]
GradualResponce	LOC113515808	A0A3G1T1N9	A0A3G1T1N9_GALME	Nascent polypeptide-associated complex subunit alpha	NACA LOC113515808	Galleria mellonella (Greater wax moth)	GO:0005854		nascent polypeptide-associated complex [GO:0005854]	nascent polypeptide-associated complex [GO:0005854]
GradualResponce	LOC113515809	A0A6J1WLY6	A0A6J1WLY6_GALME	uncharacterized protein LOC113515809	LOC113515809	Galleria mellonella (Greater wax moth)	GO:0016491			oxidoreductase activity [GO:0016491]	oxidoreductase activity [GO:0016491]
GradualResponce	LOC113515828	A0A6J3C211	A0A6J3C211_GALME	uncharacterized protein LOC113515828	LOC113515828	Galleria mellonella (Greater wax moth)	GO:0004190			aspartic-type endopeptidase activity [GO:0004190]	aspartic-type endopeptidase activity [GO:0004190]
GradualResponce	LOC113515840	A0A6J3BXN5	A0A6J3BXN5_GALME	putative inorganic phosphate cotransporter isoform X1	LOC113515840	Galleria mellonella (Greater wax moth)	GO:0016021; GO:0022857		integral component of membrane [GO:0016021]	integral component of membrane [GO:0016021]; transmembrane transporter activity [GO:0022857]	transmembrane transporter activity [GO:0022857]
GradualResponce	LOC113515840	A0A6J3C1J6	A0A6J3C1J6_GALME	putative inorganic phosphate cotransporter isoform X3	LOC113515840	Galleria mellonella (Greater wax moth)	GO:0016021; GO:0022857		integral component of membrane [GO:0016021]	integral component of membrane [GO:0016021]; transmembrane transporter activity [GO:0022857]	transmembrane transporter activity [GO:0022857]
GradualResponce	LOC113515840	A0A6J3C5C0	A0A6J3C5C0_GALME	putative inorganic phosphate cotransporter isoform X2	LOC113515840	Galleria mellonella (Greater wax moth)	GO:0016021; GO:0022857		integral component of membrane [GO:0016021]	integral component of membrane [GO:0016021]; transmembrane transporter activity [GO:0022857]	transmembrane transporter activity [GO:0022857]
GradualResponce	LOC113515848	A0A6J1WMD7	A0A6J1WMD7_GALME	uncharacterized protein LOC113515848	LOC113515848	Galleria mellonella (Greater wax moth)	GO:0055114	oxidation-reduction process [GO:0055114]		oxidation-reduction process [GO:0055114]
GradualResponce	LOC113515851	A0A6J3BUQ7	A0A6J3BUQ7_GALME	serine/arginine repetitive matrix protein 5-like	LOC113515851	Galleria mellonella (Greater wax moth)	GO:0005634		nucleus [GO:0005634]	nucleus [GO:0005634]
GradualResponce	LOC113515858	A0A6J1WTU8	A0A6J1WTU8_GALME	alpha-crystallin A chain	LOC113515858	Galleria mellonella (Greater wax moth)
GradualResponce	LOC113515859	A0A6J1WU96	A0A6J1WU96_GALME	medium-chain acyl-CoA ligase ACSF2, mitochondrial-like	LOC113515859	Galleria mellonella (Greater wax moth)	GO:0016874			ligase activity [GO:0016874]	ligase activity [GO:0016874]
GradualResponce	LOC113515883	A0A6J1WM37	A0A6J1WM37_GALME	twinfilin-like	LOC113515883	Galleria mellonella (Greater wax moth)	GO:0003779; GO:0005856; GO:0030837	negative regulation of actin filament polymerization [GO:0030837]	cytoskeleton [GO:0005856]	cytoskeleton [GO:0005856]; actin binding [GO:0003779]; negative regulation of actin filament polymerization [GO:0030837]	actin binding [GO:0003779]
GradualResponce	LOC113515895	A0A6J3C8R4	A0A6J3C8R4_GALME	protein RRP5 homolog	LOC113515895	Galleria mellonella (Greater wax moth)
GradualResponce	LOC113515908	A0A6J1WM08	A0A6J1WM08_GALME	NADH dehydrogenase [ubiquinone] 1 alpha subcomplex subunit 8	LOC113515908	Galleria mellonella (Greater wax moth)	GO:0005743; GO:0006120; GO:0070469	mitochondrial electron transport, NADH to ubiquinone [GO:0006120]	mitochondrial inner membrane [GO:0005743]; respirasome [GO:0070469]	mitochondrial inner membrane [GO:0005743]; respirasome [GO:0070469]; mitochondrial electron transport, NADH to ubiquinone [GO:0006120]
GradualResponce	LOC113515910	A0A6J1WMI1	A0A6J1WMI1_GALME	copper-transporting ATPase 2-like	LOC113515910	Galleria mellonella (Greater wax moth)	GO:0016021		integral component of membrane [GO:0016021]	integral component of membrane [GO:0016021]
GradualResponce	LOC113515933	A0A6J3BWC0	A0A6J3BWC0_GALME	Superoxide dismutase (EC 1.15.1.1)	LOC113515933	Galleria mellonella (Greater wax moth)	GO:0004784; GO:0046872			metal ion binding [GO:0046872]; superoxide dismutase activity [GO:0004784]	metal ion binding [GO:0046872]; superoxide dismutase activity [GO:0004784]
GradualResponce	LOC113515934	A0A6J1WMJ4	A0A6J1WMJ4_GALME	Protein quiver (Protein sleepless)	LOC113515934	Galleria mellonella (Greater wax moth)	GO:0005886; GO:0016021; GO:0030431; GO:0031225; GO:0032222; GO:0048511; GO:1903818	positive regulation of voltage-gated potassium channel activity [GO:1903818]; regulation of synaptic transmission, cholinergic [GO:0032222]; rhythmic process [GO:0048511]; sleep [GO:0030431]	anchored component of membrane [GO:0031225]; integral component of membrane [GO:0016021]; plasma membrane [GO:0005886]	anchored component of membrane [GO:0031225]; integral component of membrane [GO:0016021]; plasma membrane [GO:0005886]; positive regulation of voltage-gated potassium channel activity [GO:1903818]; regulation of synaptic transmission, cholinergic [GO:0032222]; rhythmic process [GO:0048511]; sleep [GO:0030431]
GradualResponce	LOC113515940	A0A3G1T1J7	A0A3G1T1J7_GALME	60S ribosomal protein L13a	RpL13A LOC113515940	Galleria mellonella (Greater wax moth)	GO:0003735; GO:0006412; GO:0015934	translation [GO:0006412]	large ribosomal subunit [GO:0015934]	large ribosomal subunit [GO:0015934]; structural constituent of ribosome [GO:0003735]; translation [GO:0006412]	structural constituent of ribosome [GO:0003735]
GradualResponce	LOC113515944	A0A6J1WM80	A0A6J1WM80_GALME	myotrophin-like	LOC113515944	Galleria mellonella (Greater wax moth)
GradualResponce	LOC113515957	A0A6J1WMN3	A0A6J1WMN3_GALME	pre-mRNA-splicing factor Syf2-like	LOC113515957	Galleria mellonella (Greater wax moth)	GO:0005634; GO:0006397	mRNA processing [GO:0006397]	nucleus [GO:0005634]	nucleus [GO:0005634]; mRNA processing [GO:0006397]
GradualResponce	LOC113515979	A0A6J1WUK9	A0A6J1WUK9_GALME	transmembrane inner ear expressed protein	LOC113515979	Galleria mellonella (Greater wax moth)	GO:0016021		integral component of membrane [GO:0016021]	integral component of membrane [GO:0016021]
GradualResponce	LOC113516011	A0A6J1WUQ4	A0A6J1WUQ4_GALME	Protein MCM10 homolog	LOC113516011	Galleria mellonella (Greater wax moth)	GO:0003690; GO:0003697; GO:0005634; GO:0006270; GO:0046872	DNA replication initiation [GO:0006270]	nucleus [GO:0005634]	nucleus [GO:0005634]; double-stranded DNA binding [GO:0003690]; metal ion binding [GO:0046872]; single-stranded DNA binding [GO:0003697]; DNA replication initiation [GO:0006270]	double-stranded DNA binding [GO:0003690]; metal ion binding [GO:0046872]; single-stranded DNA binding [GO:0003697]
GradualResponce	LOC113516016	A0A6J1WMG8	A0A6J1WMG8_GALME	basic juvenile hormone-suppressible protein 2-like	LOC113516016	Galleria mellonella (Greater wax moth)
GradualResponce	LOC113516023	A0A6J1WMH4	A0A6J1WMH4_GALME	probable ribonuclease ZC3H12C	LOC113516023	Galleria mellonella (Greater wax moth)	GO:0016787; GO:0046872			hydrolase activity [GO:0016787]; metal ion binding [GO:0046872]	hydrolase activity [GO:0016787]; metal ion binding [GO:0046872]
GradualResponce	LOC113516024	A0A6J1WUB3	A0A6J1WUB3_GALME	uncharacterized protein LOC113516024	LOC113516024	Galleria mellonella (Greater wax moth)
GradualResponce	LOC113516033	A0A6J1WUC5	A0A6J1WUC5_GALME	Glyceraldehyde-3-phosphate dehydrogenase (EC 1.2.1.12)	LOC113516033	Galleria mellonella (Greater wax moth)	GO:0004365; GO:0006006; GO:0006096; GO:0050661; GO:0051287	glucose metabolic process [GO:0006006]; glycolytic process [GO:0006096]		glyceraldehyde-3-phosphate dehydrogenase (NAD+) (phosphorylating) activity [GO:0004365]; NAD binding [GO:0051287]; NADP binding [GO:0050661]; glucose metabolic process [GO:0006006]; glycolytic process [GO:0006096]	glyceraldehyde-3-phosphate dehydrogenase (NAD+) (phosphorylating) activity [GO:0004365]; NAD binding [GO:0051287]; NADP binding [GO:0050661]
GradualResponce	LOC113516039	A0A6J1WUT4	A0A6J1WUT4_GALME	disks large homolog 5-like	LOC113516039	Galleria mellonella (Greater wax moth)
GradualResponce	LOC113516042	A0A6J1WUD7	A0A6J1WUD7_GALME	protein brunelleschi	LOC113516042	Galleria mellonella (Greater wax moth)	GO:0005794		Golgi apparatus [GO:0005794]	Golgi apparatus [GO:0005794]
GradualResponce	LOC113516056	A0A6J1WMK7	A0A6J1WMK7_GALME	uncharacterized protein LOC113516056	LOC113516056	Galleria mellonella (Greater wax moth)
GradualResponce	LOC113516066	A0A6J1WMK6	A0A6J1WMK6_GALME	sedoheptulokinase-like	LOC113516066	Galleria mellonella (Greater wax moth)	GO:0005975; GO:0050277	carbohydrate metabolic process [GO:0005975]		sedoheptulokinase activity [GO:0050277]; carbohydrate metabolic process [GO:0005975]	sedoheptulokinase activity [GO:0050277]
GradualResponce	LOC113516081	A0A6J1WUY2	A0A6J1WUY2_GALME	Sepiapterin reductase (EC 1.1.1.153)	LOC113516081	Galleria mellonella (Greater wax moth)	GO:0004757; GO:0006729	tetrahydrobiopterin biosynthetic process [GO:0006729]		sepiapterin reductase activity [GO:0004757]; tetrahydrobiopterin biosynthetic process [GO:0006729]	sepiapterin reductase activity [GO:0004757]
GradualResponce	LOC113516096	A0A6J1WMP0	A0A6J1WMP0_GALME	Phosphodiesterase (EC 3.1.4.-)	LOC113516096	Galleria mellonella (Greater wax moth)	GO:0007165; GO:0046872; GO:0047555	signal transduction [GO:0007165]		3',5'-cyclic-GMP phosphodiesterase activity [GO:0047555]; metal ion binding [GO:0046872]; signal transduction [GO:0007165]	3',5'-cyclic-GMP phosphodiesterase activity [GO:0047555]; metal ion binding [GO:0046872]
GradualResponce	LOC113516096	A0A6J1WMP9	A0A6J1WMP9_GALME	Phosphodiesterase (EC 3.1.4.-)	LOC113516096	Galleria mellonella (Greater wax moth)	GO:0007165; GO:0046872; GO:0047555	signal transduction [GO:0007165]		3',5'-cyclic-GMP phosphodiesterase activity [GO:0047555]; metal ion binding [GO:0046872]; signal transduction [GO:0007165]	3',5'-cyclic-GMP phosphodiesterase activity [GO:0047555]; metal ion binding [GO:0046872]
GradualResponce	LOC113516096	A0A6J1WN41	A0A6J1WN41_GALME	Phosphodiesterase (EC 3.1.4.-)	LOC113516096	Galleria mellonella (Greater wax moth)	GO:0007165; GO:0046872; GO:0047555	signal transduction [GO:0007165]		3',5'-cyclic-GMP phosphodiesterase activity [GO:0047555]; metal ion binding [GO:0046872]; signal transduction [GO:0007165]	3',5'-cyclic-GMP phosphodiesterase activity [GO:0047555]; metal ion binding [GO:0046872]
GradualResponce	LOC113516096	A0A6J3BTE3	A0A6J3BTE3_GALME	Phosphodiesterase (EC 3.1.4.-)	LOC113516096	Galleria mellonella (Greater wax moth)	GO:0007165; GO:0046872; GO:0047555	signal transduction [GO:0007165]		3',5'-cyclic-GMP phosphodiesterase activity [GO:0047555]; metal ion binding [GO:0046872]; signal transduction [GO:0007165]	3',5'-cyclic-GMP phosphodiesterase activity [GO:0047555]; metal ion binding [GO:0046872]
GradualResponce	LOC113516096	A0A6J3BXI4	A0A6J3BXI4_GALME	Phosphodiesterase (EC 3.1.4.-)	LOC113516096	Galleria mellonella (Greater wax moth)	GO:0007165; GO:0046872; GO:0047555	signal transduction [GO:0007165]		3',5'-cyclic-GMP phosphodiesterase activity [GO:0047555]; metal ion binding [GO:0046872]; signal transduction [GO:0007165]	3',5'-cyclic-GMP phosphodiesterase activity [GO:0047555]; metal ion binding [GO:0046872]
GradualResponce	LOC113516108	A0A6J1WN54	A0A6J1WN54_GALME	PRP6 homolog (Pre-mRNA-processing factor 6) (U5 snRNP-associated 102 kDa protein)	LOC113516108	Galleria mellonella (Greater wax moth)	GO:0000398; GO:0005634	mRNA splicing, via spliceosome [GO:0000398]	nucleus [GO:0005634]	nucleus [GO:0005634]; mRNA splicing, via spliceosome [GO:0000398]
GradualResponce	LOC113516113	A0A6J1WN59	A0A6J1WN59_GALME	solute carrier family 41 member 1-like	LOC113516113	Galleria mellonella (Greater wax moth)	GO:0008324; GO:0016021		integral component of membrane [GO:0016021]	integral component of membrane [GO:0016021]; cation transmembrane transporter activity [GO:0008324]	cation transmembrane transporter activity [GO:0008324]
GradualResponce	LOC113516128	A0A6J1WV37	A0A6J1WV37_GALME	uncharacterized protein LOC113516128	LOC113516128	Galleria mellonella (Greater wax moth)
GradualResponce	LOC113516130	A0A6J1WMT2	A0A6J1WMT2_GALME	uncharacterized protein LOC113516130	LOC113516130	Galleria mellonella (Greater wax moth)
GradualResponce	LOC113516142	A0A6J1WMU8	A0A6J1WMU8_GALME	Regulatory protein zeste	LOC113516142	Galleria mellonella (Greater wax moth)	GO:0003677			DNA binding [GO:0003677]	DNA binding [GO:0003677]
GradualResponce	LOC113516148	A0A6J1WMV5	A0A6J1WMV5_GALME	Protein quiver (Protein sleepless)	LOC113516148	Galleria mellonella (Greater wax moth)	GO:0005886; GO:0030431; GO:0031225; GO:0032222; GO:0048511; GO:1903818	positive regulation of voltage-gated potassium channel activity [GO:1903818]; regulation of synaptic transmission, cholinergic [GO:0032222]; rhythmic process [GO:0048511]; sleep [GO:0030431]	anchored component of membrane [GO:0031225]; plasma membrane [GO:0005886]	anchored component of membrane [GO:0031225]; plasma membrane [GO:0005886]; positive regulation of voltage-gated potassium channel activity [GO:1903818]; regulation of synaptic transmission, cholinergic [GO:0032222]; rhythmic process [GO:0048511]; sleep [GO:0030431]
GradualResponce	LOC113516153	A0A6J1WN97	A0A6J1WN97_GALME	Ammonium transporter	LOC113516153	Galleria mellonella (Greater wax moth)	GO:0008519; GO:0016021		integral component of membrane [GO:0016021]	integral component of membrane [GO:0016021]; ammonium transmembrane transporter activity [GO:0008519]	ammonium transmembrane transporter activity [GO:0008519]
GradualResponce	LOC113516156	A0A6J3BY45	A0A6J3BY45_GALME	disks large homolog 5-like	LOC113516156	Galleria mellonella (Greater wax moth)
GradualResponce	LOC113516163	A0A6J3C1M8	A0A6J3C1M8_GALME	uncharacterized protein LOC113516163	LOC113516163	Galleria mellonella (Greater wax moth)
GradualResponce	LOC113516169	A0A6J3BW84	A0A6J3BW84_GALME	glyoxylate reductase/hydroxypyruvate reductase-like	LOC113516169	Galleria mellonella (Greater wax moth)	GO:0016616; GO:0051287			NAD binding [GO:0051287]; oxidoreductase activity, acting on the CH-OH group of donors, NAD or NADP as acceptor [GO:0016616]	NAD binding [GO:0051287]; oxidoreductase activity, acting on the CH-OH group of donors, NAD or NADP as acceptor [GO:0016616]
GradualResponce	LOC113516177	A0A6J3C0Z6	A0A6J3C0Z6_GALME	LOW QUALITY PROTEIN: SET domain-containing protein SmydA-8-like	LOC113516177	Galleria mellonella (Greater wax moth)
GradualResponce	LOC113516181	A0A6J1WV91	A0A6J1WV91_GALME	Serine/threonine-protein kinase TOR (EC 2.7.11.1)	LOC113516181	Galleria mellonella (Greater wax moth)	GO:0005524; GO:0044877; GO:0106310; GO:0106311			ATP binding [GO:0005524]; protein serine kinase activity [GO:0106310]; protein threonine kinase activity [GO:0106311]; protein-containing complex binding [GO:0044877]	ATP binding [GO:0005524]; protein-containing complex binding [GO:0044877]; protein serine kinase activity [GO:0106310]; protein threonine kinase activity [GO:0106311]
GradualResponce	LOC113516193	A0A6J3BY21	A0A6J3BY21_GALME	uncharacterized protein LOC113516193	LOC113516193	Galleria mellonella (Greater wax moth)
GradualResponce	LOC113516195	A0A6J1WUT7	A0A6J1WUT7_GALME	Cytochrome c oxidase polypeptide VIIc	LOC113516195	Galleria mellonella (Greater wax moth)	GO:0004129; GO:0005743; GO:0006119; GO:0016021	oxidative phosphorylation [GO:0006119]	integral component of membrane [GO:0016021]; mitochondrial inner membrane [GO:0005743]	integral component of membrane [GO:0016021]; mitochondrial inner membrane [GO:0005743]; cytochrome-c oxidase activity [GO:0004129]; oxidative phosphorylation [GO:0006119]	cytochrome-c oxidase activity [GO:0004129]
GradualResponce	LOC113516215	A0A6J1WVA9	A0A6J1WVA9_GALME	arylphorin subunit alpha-like	LOC113516215	Galleria mellonella (Greater wax moth)
GradualResponce	LOC113516218	A0A6J1WMZ6	A0A6J1WMZ6_GALME	arylphorin subunit alpha-like	LOC113516218	Galleria mellonella (Greater wax moth)
GradualResponce	LOC113516251	A0A6J3BXY9	A0A6J3BXY9_GALME	hydroxyacyl-coenzyme A dehydrogenase, mitochondrial-like	LOC113516251	Galleria mellonella (Greater wax moth)	GO:0003857; GO:0006631; GO:0070403	fatty acid metabolic process [GO:0006631]		3-hydroxyacyl-CoA dehydrogenase activity [GO:0003857]; NAD+ binding [GO:0070403]; fatty acid metabolic process [GO:0006631]	3-hydroxyacyl-CoA dehydrogenase activity [GO:0003857]; NAD+ binding [GO:0070403]
GradualResponce	LOC113516266	A0A6J1WN20	A0A6J1WN20_GALME	acidic juvenile hormone-suppressible protein 1	LOC113516266	Galleria mellonella (Greater wax moth)
GradualResponce	LOC113516268	Q24995	Q24995_GALME	Arylphorin (arylphorin subunit alpha)	LOC113516268	Galleria mellonella (Greater wax moth)
GradualResponce	LOC113516295	A0A6J1WVF7	A0A6J1WVF7_GALME	Non-specific lipid-transfer protein (EC 2.3.1.176) (Propanoyl-CoA C-acyltransferase) (SCP-chi) (SCPX) (Sterol carrier protein 2) (Sterol carrier protein X)	LOC113516295	Galleria mellonella (Greater wax moth)	GO:0005739; GO:0005777; GO:0006869; GO:0008289; GO:0033814; GO:0050632	lipid transport [GO:0006869]	mitochondrion [GO:0005739]; peroxisome [GO:0005777]	mitochondrion [GO:0005739]; peroxisome [GO:0005777]; lipid binding [GO:0008289]; propanoyl-CoA C-acyltransferase activity [GO:0033814]; propionyl-CoA C2-trimethyltridecanoyltransferase activity [GO:0050632]; lipid transport [GO:0006869]	lipid binding [GO:0008289]; propanoyl-CoA C-acyltransferase activity [GO:0033814]; propionyl-CoA C2-trimethyltridecanoyltransferase activity [GO:0050632]
GradualResponce	LOC113516296	A0A6J1WNI0	A0A6J1WNI0_GALME	myeloid leukemia factor	LOC113516296	Galleria mellonella (Greater wax moth)	GO:0005737		cytoplasm [GO:0005737]	cytoplasm [GO:0005737]
GradualResponce	LOC113516306	A0A6J1WVI7	A0A6J1WVI7_GALME	transmembrane protein 179	LOC113516306	Galleria mellonella (Greater wax moth)	GO:0016021		integral component of membrane [GO:0016021]	integral component of membrane [GO:0016021]
GradualResponce	LOC113516311	A0A6J1WN83	A0A6J1WN83_GALME	Diphosphomevalonate decarboxylase (EC 4.1.1.33)	LOC113516311	Galleria mellonella (Greater wax moth)	GO:0004163; GO:0005524; GO:0005829; GO:0006695; GO:0019287	cholesterol biosynthetic process [GO:0006695]; isopentenyl diphosphate biosynthetic process, mevalonate pathway [GO:0019287]	cytosol [GO:0005829]	cytosol [GO:0005829]; ATP binding [GO:0005524]; diphosphomevalonate decarboxylase activity [GO:0004163]; cholesterol biosynthetic process [GO:0006695]; isopentenyl diphosphate biosynthetic process, mevalonate pathway [GO:0019287]	ATP binding [GO:0005524]; diphosphomevalonate decarboxylase activity [GO:0004163]
GradualResponce	LOC113516330	A0A6J1WN94	A0A6J1WN94_GALME	uncharacterized protein LOC113516330	LOC113516330	Galleria mellonella (Greater wax moth)	GO:0016491			oxidoreductase activity [GO:0016491]	oxidoreductase activity [GO:0016491]
GradualResponce	LOC113516338	A0A6J1WNA0	A0A6J1WNA0_GALME	GPN-loop GTPase 3	LOC113516338	Galleria mellonella (Greater wax moth)	GO:0005525; GO:0016787			GTP binding [GO:0005525]; hydrolase activity [GO:0016787]	GTP binding [GO:0005525]; hydrolase activity [GO:0016787]
GradualResponce	LOC113516347	A0A6J3C5Y4	A0A6J3C5Y4_GALME	vacuolar protein sorting-associated protein 13B-like	LOC113516347	Galleria mellonella (Greater wax moth)
GradualResponce	LOC113516348	A0A6J1WNA9	A0A6J1WNA9_GALME	uncharacterized protein LOC113516348 isoform X1	LOC113516348	Galleria mellonella (Greater wax moth)
GradualResponce	LOC113516348	A0A6J1WV56	A0A6J1WV56_GALME	uncharacterized protein LOC113516348 isoform X2	LOC113516348	Galleria mellonella (Greater wax moth)
GradualResponce	LOC113516351	A0A6J1WVJ9	A0A6J1WVJ9_GALME	GPN-loop GTPase (EC 3.6.5.-)	LOC113516351	Galleria mellonella (Greater wax moth)	GO:0003924; GO:0005525; GO:0005634; GO:0005737		cytoplasm [GO:0005737]; nucleus [GO:0005634]	cytoplasm [GO:0005737]; nucleus [GO:0005634]; GTP binding [GO:0005525]; GTPase activity [GO:0003924]	GTPase activity [GO:0003924]; GTP binding [GO:0005525]
GradualResponce	LOC113516370	A0A6J1WNR4	A0A6J1WNR4_GALME	putative proline--tRNA ligase C19C7.06	LOC113516370	Galleria mellonella (Greater wax moth)	GO:0016874			ligase activity [GO:0016874]	ligase activity [GO:0016874]
GradualResponce	LOC113516379	A0A6J1WNR8	A0A6J1WNR8_GALME	uncharacterized protein LOC113516379	LOC113516379	Galleria mellonella (Greater wax moth)	GO:0016788			hydrolase activity, acting on ester bonds [GO:0016788]	hydrolase activity, acting on ester bonds [GO:0016788]
GradualResponce	LOC113516381	A0A6J1WV74	A0A6J1WV74_GALME	trypsin, alkaline C-like	LOC113516381	Galleria mellonella (Greater wax moth)	GO:0004252			serine-type endopeptidase activity [GO:0004252]	serine-type endopeptidase activity [GO:0004252]
GradualResponce	LOC113516390	A0A6J1WV79	A0A6J1WV79_GALME	Superoxide dismutase (EC 1.15.1.1)	LOC113516390	Galleria mellonella (Greater wax moth)	GO:0004784; GO:0046872			metal ion binding [GO:0046872]; superoxide dismutase activity [GO:0004784]	metal ion binding [GO:0046872]; superoxide dismutase activity [GO:0004784]
GradualResponce	LOC113516426	A0A6J1WVP7	A0A6J1WVP7_GALME	solute carrier family 22 member 3-like isoform X2	LOC113516426	Galleria mellonella (Greater wax moth)	GO:0016021; GO:0022857		integral component of membrane [GO:0016021]	integral component of membrane [GO:0016021]; transmembrane transporter activity [GO:0022857]	transmembrane transporter activity [GO:0022857]
GradualResponce	LOC113516426	A0A6J3C843	A0A6J3C843_GALME	solute carrier family 22 member 3-like isoform X1	LOC113516426	Galleria mellonella (Greater wax moth)	GO:0016021; GO:0022857		integral component of membrane [GO:0016021]	integral component of membrane [GO:0016021]; transmembrane transporter activity [GO:0022857]	transmembrane transporter activity [GO:0022857]
GradualResponce	LOC113516465	A0A6J1WNJ3	A0A6J1WNJ3_GALME	uncharacterized protein LOC113516465	LOC113516465	Galleria mellonella (Greater wax moth)
GradualResponce	LOC113516484	A0A6J1WVT4	A0A6J1WVT4_GALME	DRB sensitivity-inducing factor large subunit	LOC113516484	Galleria mellonella (Greater wax moth)	GO:0003746; GO:0005634; GO:0006357; GO:0032784	regulation of DNA-templated transcription, elongation [GO:0032784]; regulation of transcription by RNA polymerase II [GO:0006357]	nucleus [GO:0005634]	nucleus [GO:0005634]; translation elongation factor activity [GO:0003746]; regulation of DNA-templated transcription, elongation [GO:0032784]; regulation of transcription by RNA polymerase II [GO:0006357]	translation elongation factor activity [GO:0003746]
GradualResponce	LOC113516504	A0A6J1WVF2	A0A6J1WVF2_GALME	zinc finger protein 57-like	LOC113516504	Galleria mellonella (Greater wax moth)
GradualResponce	LOC113516510	A0A6J1WNK6	A0A6J1WNK6_GALME	multiple inositol polyphosphate phosphatase 1-like	LOC113516510	Galleria mellonella (Greater wax moth)
GradualResponce	LOC113516511	A0A6J1WNL1	A0A6J1WNL1_GALME	uncharacterized protein LOC113516511	LOC113516511	Galleria mellonella (Greater wax moth)
GradualResponce	LOC113516525	A0A6J3CH78	A0A6J3CH78_GALME	uncharacterized protein LOC113516525	LOC113516525	Galleria mellonella (Greater wax moth)
GradualResponce	LOC113516539	A0A6J1WVW8	A0A6J1WVW8_GALME	cytochrome P450 4V2-like	LOC113516539	Galleria mellonella (Greater wax moth)	GO:0004497; GO:0005506; GO:0016705; GO:0020037			heme binding [GO:0020037]; iron ion binding [GO:0005506]; monooxygenase activity [GO:0004497]; oxidoreductase activity, acting on paired donors, with incorporation or reduction of molecular oxygen [GO:0016705]	heme binding [GO:0020037]; iron ion binding [GO:0005506]; monooxygenase activity [GO:0004497]; oxidoreductase activity, acting on paired donors, with incorporation or reduction of molecular oxygen [GO:0016705]
GradualResponce	LOC113516554	A0A6J1WP58	A0A6J1WP58_GALME	trypsin CFT-1-like	LOC113516554	Galleria mellonella (Greater wax moth)	GO:0004252			serine-type endopeptidase activity [GO:0004252]	serine-type endopeptidase activity [GO:0004252]
GradualResponce	LOC113516588	A0A6J1WNQ8	A0A6J1WNQ8_GALME	Tetraspanin	LOC113516588	Galleria mellonella (Greater wax moth)	GO:0016021		integral component of membrane [GO:0016021]	integral component of membrane [GO:0016021]
GradualResponce	LOC113516597	A0A6J1WNR3	A0A6J1WNR3_GALME	uncharacterized protein LOC113516597	LOC113516597	Galleria mellonella (Greater wax moth)	GO:0016021		integral component of membrane [GO:0016021]	integral component of membrane [GO:0016021]
GradualResponce	LOC113516622	A0A6J1WPB9	A0A6J1WPB9_GALME	probable NADH dehydrogenase [ubiquinone] iron-sulfur protein 6, mitochondrial	LOC113516622	Galleria mellonella (Greater wax moth)
GradualResponce	LOC113516632	A0A6J1WVP6	A0A6J1WVP6_GALME	Glucose-6-phosphate 1-dehydrogenase (EC 1.1.1.49)	LOC113516632	Galleria mellonella (Greater wax moth)	GO:0004345; GO:0006006; GO:0006098; GO:0050661	glucose metabolic process [GO:0006006]; pentose-phosphate shunt [GO:0006098]		glucose-6-phosphate dehydrogenase activity [GO:0004345]; NADP binding [GO:0050661]; glucose metabolic process [GO:0006006]; pentose-phosphate shunt [GO:0006098]	glucose-6-phosphate dehydrogenase activity [GO:0004345]; NADP binding [GO:0050661]
GradualResponce	LOC113516636	A0A6J1WW79	A0A6J1WW79_GALME	LOW QUALITY PROTEIN: RNA-binding protein 39	LOC113516636	Galleria mellonella (Greater wax moth)	GO:0003723; GO:0005634; GO:0006397	mRNA processing [GO:0006397]	nucleus [GO:0005634]	nucleus [GO:0005634]; RNA binding [GO:0003723]; mRNA processing [GO:0006397]	RNA binding [GO:0003723]
GradualResponce	LOC113516641	A0A6J1WPE3	A0A6J1WPE3_GALME	zinc finger protein ush isoform X2	LOC113516641	Galleria mellonella (Greater wax moth)	GO:0001085; GO:0003677; GO:0005634; GO:0006357; GO:0046872	regulation of transcription by RNA polymerase II [GO:0006357]	nucleus [GO:0005634]	nucleus [GO:0005634]; DNA binding [GO:0003677]; metal ion binding [GO:0046872]; RNA polymerase II transcription factor binding [GO:0001085]; regulation of transcription by RNA polymerase II [GO:0006357]	DNA binding [GO:0003677]; metal ion binding [GO:0046872]; RNA polymerase II transcription factor binding [GO:0001085]
GradualResponce	LOC113516641	A0A6J1WW85	A0A6J1WW85_GALME	zinc finger protein ush isoform X1	LOC113516641	Galleria mellonella (Greater wax moth)	GO:0001085; GO:0003677; GO:0005634; GO:0006357; GO:0046872	regulation of transcription by RNA polymerase II [GO:0006357]	nucleus [GO:0005634]	nucleus [GO:0005634]; DNA binding [GO:0003677]; metal ion binding [GO:0046872]; RNA polymerase II transcription factor binding [GO:0001085]; regulation of transcription by RNA polymerase II [GO:0006357]	DNA binding [GO:0003677]; metal ion binding [GO:0046872]; RNA polymerase II transcription factor binding [GO:0001085]
GradualResponce	LOC113516641	A0A6J3BV75	A0A6J3BV75_GALME	zinc finger protein ush isoform X3	LOC113516641	Galleria mellonella (Greater wax moth)	GO:0001085; GO:0003677; GO:0005634; GO:0006357; GO:0046872	regulation of transcription by RNA polymerase II [GO:0006357]	nucleus [GO:0005634]	nucleus [GO:0005634]; DNA binding [GO:0003677]; metal ion binding [GO:0046872]; RNA polymerase II transcription factor binding [GO:0001085]; regulation of transcription by RNA polymerase II [GO:0006357]	DNA binding [GO:0003677]; metal ion binding [GO:0046872]; RNA polymerase II transcription factor binding [GO:0001085]
GradualResponce	LOC113516662	A0A6J1WVT3	A0A6J1WVT3_GALME	TBC1 domain family member 25	LOC113516662	Galleria mellonella (Greater wax moth)
GradualResponce	LOC113516678	A0A6J3BY52	A0A6J3BY52_GALME	leucine-rich repeat and immunoglobulin-like domain-containing nogo receptor-interacting protein 3	LOC113516678	Galleria mellonella (Greater wax moth)	GO:0016021		integral component of membrane [GO:0016021]	integral component of membrane [GO:0016021]
GradualResponce	LOC113516683	A0A6J1WWD1	A0A6J1WWD1_GALME	2-oxoglutarate and iron-dependent oxygenase JMJD4	LOC113516683	Galleria mellonella (Greater wax moth)
GradualResponce	LOC113516688	A0A6J1WP13	A0A6J1WP13_GALME	heat shock factor-binding protein 1	LOC113516688	Galleria mellonella (Greater wax moth)	GO:0003714			transcription corepressor activity [GO:0003714]	transcription corepressor activity [GO:0003714]
GradualResponce	LOC113516691	A0A6J1WVW1	A0A6J1WVW1_GALME	uncharacterized protein LOC113516691	LOC113516691	Galleria mellonella (Greater wax moth)
GradualResponce	LOC113516700	A0A6J3BTR4	A0A6J3BTR4_GALME	alsin	LOC113516700	Galleria mellonella (Greater wax moth)	GO:0005085			guanyl-nucleotide exchange factor activity [GO:0005085]	guanyl-nucleotide exchange factor activity [GO:0005085]
GradualResponce	LOC113516702	A0A6J1WPK4	A0A6J1WPK4_GALME	neither inactivation nor afterpotential protein C	LOC113516702	Galleria mellonella (Greater wax moth)	GO:0003774; GO:0003779; GO:0004672; GO:0005524; GO:0007601; GO:0016459; GO:0050896	response to stimulus [GO:0050896]; visual perception [GO:0007601]	myosin complex [GO:0016459]	myosin complex [GO:0016459]; actin binding [GO:0003779]; ATP binding [GO:0005524]; motor activity [GO:0003774]; protein kinase activity [GO:0004672]; response to stimulus [GO:0050896]; visual perception [GO:0007601]	actin binding [GO:0003779]; ATP binding [GO:0005524]; motor activity [GO:0003774]; protein kinase activity [GO:0004672]
GradualResponce	LOC113516721	A0A6J3BQW6	A0A6J3BQW6_GALME	transcription-associated protein 1	LOC113516721	Galleria mellonella (Greater wax moth)	GO:0000123; GO:0016301; GO:0016573	histone acetylation [GO:0016573]	histone acetyltransferase complex [GO:0000123]	histone acetyltransferase complex [GO:0000123]; kinase activity [GO:0016301]; histone acetylation [GO:0016573]	kinase activity [GO:0016301]
GradualResponce	LOC113516729	A0A6J3BVC1	A0A6J3BVC1_GALME	NHL repeat-containing protein 2-like	LOC113516729	Galleria mellonella (Greater wax moth)
GradualResponce	LOC113516742	A0A6J1WW11	A0A6J1WW11_GALME	Phosphodiesterase (EC 3.1.4.-)	LOC113516742	Galleria mellonella (Greater wax moth)	GO:0007165; GO:0046872; GO:0047555	signal transduction [GO:0007165]		3',5'-cyclic-GMP phosphodiesterase activity [GO:0047555]; metal ion binding [GO:0046872]; signal transduction [GO:0007165]	3',5'-cyclic-GMP phosphodiesterase activity [GO:0047555]; metal ion binding [GO:0046872]
GradualResponce	LOC113516743	A0A6J1WPN8	A0A6J1WPN8_GALME	Mitochondrial import inner membrane translocase subunit	LOC113516743	Galleria mellonella (Greater wax moth)	GO:0005743; GO:0005758; GO:0072321	chaperone-mediated protein transport [GO:0072321]	mitochondrial inner membrane [GO:0005743]; mitochondrial intermembrane space [GO:0005758]	mitochondrial inner membrane [GO:0005743]; mitochondrial intermembrane space [GO:0005758]; chaperone-mediated protein transport [GO:0072321]
GradualResponce	LOC113516753	A0A6J1WPP9	A0A6J1WPP9_GALME	Dolichyl-phosphate-mannose--protein mannosyltransferase (EC 2.4.1.109)	LOC113516753	Galleria mellonella (Greater wax moth)	GO:0004169; GO:0005789; GO:0016021		endoplasmic reticulum membrane [GO:0005789]; integral component of membrane [GO:0016021]	endoplasmic reticulum membrane [GO:0005789]; integral component of membrane [GO:0016021]; dolichyl-phosphate-mannose-protein mannosyltransferase activity [GO:0004169]	dolichyl-phosphate-mannose-protein mannosyltransferase activity [GO:0004169]
GradualResponce	LOC113516753	A0A6J3BYL6	A0A6J3BYL6_GALME	Dolichyl-phosphate-mannose--protein mannosyltransferase (EC 2.4.1.109)	LOC113516753	Galleria mellonella (Greater wax moth)	GO:0004169; GO:0005789; GO:0016021		endoplasmic reticulum membrane [GO:0005789]; integral component of membrane [GO:0016021]	endoplasmic reticulum membrane [GO:0005789]; integral component of membrane [GO:0016021]; dolichyl-phosphate-mannose-protein mannosyltransferase activity [GO:0004169]	dolichyl-phosphate-mannose-protein mannosyltransferase activity [GO:0004169]
GradualResponce	LOC113516756	A0A6J3BR07	A0A6J3BR07_GALME	uncharacterized protein LOC113516756 isoform X2	LOC113516756	Galleria mellonella (Greater wax moth)
GradualResponce	LOC113516756	A0A6J3BTM9	A0A6J3BTM9_GALME	uncharacterized protein LOC113516756 isoform X1	LOC113516756	Galleria mellonella (Greater wax moth)
GradualResponce	LOC113516756	A0A6J3BYK2	A0A6J3BYK2_GALME	uncharacterized protein LOC113516756 isoform X3	LOC113516756	Galleria mellonella (Greater wax moth)
GradualResponce	LOC113516772	A0A6J3BYT2	A0A6J3BYT2_GALME	EGF domain-specific O-linked N-acetylglucosamine transferase	LOC113516772	Galleria mellonella (Greater wax moth)	GO:0016757			transferase activity, transferring glycosyl groups [GO:0016757]	transferase activity, transferring glycosyl groups [GO:0016757]
GradualResponce	LOC113516803	A0A6J1WWM8	A0A6J1WWM8_GALME	39S ribosomal protein L15, mitochondrial	LOC113516803	Galleria mellonella (Greater wax moth)	GO:0003735; GO:0006412; GO:0015934	translation [GO:0006412]	large ribosomal subunit [GO:0015934]	large ribosomal subunit [GO:0015934]; structural constituent of ribosome [GO:0003735]; translation [GO:0006412]	structural constituent of ribosome [GO:0003735]
GradualResponce	LOC113516823	A0A6J1WPB7	A0A6J1WPB7_GALME	Phosphoinositide 5-phosphatase (EC 3.1.3.36)	LOC113516823	Galleria mellonella (Greater wax moth)	GO:0004439; GO:0007165; GO:0030670; GO:0031901; GO:0046856; GO:0052745	phosphatidylinositol dephosphorylation [GO:0046856]; signal transduction [GO:0007165]	early endosome membrane [GO:0031901]; phagocytic vesicle membrane [GO:0030670]	early endosome membrane [GO:0031901]; phagocytic vesicle membrane [GO:0030670]; inositol phosphate phosphatase activity [GO:0052745]; phosphatidylinositol-4,5-bisphosphate 5-phosphatase activity [GO:0004439]; phosphatidylinositol dephosphorylation [GO:0046856]; signal transduction [GO:0007165]	inositol phosphate phosphatase activity [GO:0052745]; phosphatidylinositol-4,5-bisphosphate 5-phosphatase activity [GO:0004439]
GradualResponce	LOC113516865	A0A6J1WPE8	A0A6J1WPE8_GALME	tyrosine-protein phosphatase non-receptor type 23-like	LOC113516865	Galleria mellonella (Greater wax moth)	GO:0004725			protein tyrosine phosphatase activity [GO:0004725]	protein tyrosine phosphatase activity [GO:0004725]
GradualResponce	LOC113516869	A0A6J3BTC5	A0A6J3BTC5_GALME	uncharacterized protein LOC113516869	LOC113516869	Galleria mellonella (Greater wax moth)	GO:0005634; GO:0008270		nucleus [GO:0005634]	nucleus [GO:0005634]; zinc ion binding [GO:0008270]	zinc ion binding [GO:0008270]
GradualResponce	LOC113516880	A0A6J1WPG3	A0A6J1WPG3_GALME	TIM21-like protein, mitochondrial	LOC113516880	Galleria mellonella (Greater wax moth)	GO:0005744; GO:0016021; GO:0030150	protein import into mitochondrial matrix [GO:0030150]	integral component of membrane [GO:0016021]; TIM23 mitochondrial import inner membrane translocase complex [GO:0005744]	integral component of membrane [GO:0016021]; TIM23 mitochondrial import inner membrane translocase complex [GO:0005744]; protein import into mitochondrial matrix [GO:0030150]
GradualResponce	LOC113516900	A0A6J1WPI4	A0A6J1WPI4_GALME	basic proline-rich protein-like	LOC113516900	Galleria mellonella (Greater wax moth)	GO:0003713			transcription coactivator activity [GO:0003713]	transcription coactivator activity [GO:0003713]
GradualResponce	LOC113516904	A0A6J1WPI9	A0A6J1WPI9_GALME	Uricase (EC 1.7.3.3) (Urate oxidase)	LOC113516904	Galleria mellonella (Greater wax moth)	GO:0004846; GO:0005777; GO:0006144; GO:0019628	purine nucleobase metabolic process [GO:0006144]; urate catabolic process [GO:0019628]	peroxisome [GO:0005777]	peroxisome [GO:0005777]; urate oxidase activity [GO:0004846]; purine nucleobase metabolic process [GO:0006144]; urate catabolic process [GO:0019628]	urate oxidase activity [GO:0004846]
GradualResponce	LOC113516905	A0A6J1WPI1	A0A6J1WPI1_GALME	pre-mRNA-splicing factor CWC22 homolog	LOC113516905	Galleria mellonella (Greater wax moth)	GO:0003723			RNA binding [GO:0003723]	RNA binding [GO:0003723]
GradualResponce	LOC113516906	A0A6J1WWE8	A0A6J1WWE8_GALME	ultraviolet-B receptor UVR8-like	LOC113516906	Galleria mellonella (Greater wax moth)
GradualResponce	LOC113516928	A0A6J1WPK6	A0A6J1WPK6_GALME	Mannose-P-dolichol utilization defect 1 protein homolog	LOC113516928	Galleria mellonella (Greater wax moth)	GO:0016021		integral component of membrane [GO:0016021]	integral component of membrane [GO:0016021]
GradualResponce	LOC113516935	A0A6J3BR02	A0A6J3BR02_GALME	trithorax group protein osa isoform X3	LOC113516935	Galleria mellonella (Greater wax moth)	GO:0005634; GO:0006355; GO:0030374; GO:0046983	regulation of transcription, DNA-templated [GO:0006355]	nucleus [GO:0005634]	nucleus [GO:0005634]; nuclear receptor transcription coactivator activity [GO:0030374]; protein dimerization activity [GO:0046983]; regulation of transcription, DNA-templated [GO:0006355]	nuclear receptor transcription coactivator activity [GO:0030374]; protein dimerization activity [GO:0046983]
GradualResponce	LOC113516935	A0A6J3BTM3	A0A6J3BTM3_GALME	uncharacterized protein LOC113516935 isoform X2	LOC113516935	Galleria mellonella (Greater wax moth)	GO:0005634; GO:0006355; GO:0030374; GO:0046983	regulation of transcription, DNA-templated [GO:0006355]	nucleus [GO:0005634]	nucleus [GO:0005634]; nuclear receptor transcription coactivator activity [GO:0030374]; protein dimerization activity [GO:0046983]; regulation of transcription, DNA-templated [GO:0006355]	nuclear receptor transcription coactivator activity [GO:0030374]; protein dimerization activity [GO:0046983]
GradualResponce	LOC113516935	A0A6J3BV20	A0A6J3BV20_GALME	uncharacterized protein LOC113516935 isoform X1	LOC113516935	Galleria mellonella (Greater wax moth)	GO:0005634; GO:0006355; GO:0030374; GO:0046983	regulation of transcription, DNA-templated [GO:0006355]	nucleus [GO:0005634]	nucleus [GO:0005634]; nuclear receptor transcription coactivator activity [GO:0030374]; protein dimerization activity [GO:0046983]; regulation of transcription, DNA-templated [GO:0006355]	nuclear receptor transcription coactivator activity [GO:0030374]; protein dimerization activity [GO:0046983]
GradualResponce	LOC113516935	A0A6J3BYJ5	A0A6J3BYJ5_GALME	trithorax group protein osa isoform X4	LOC113516935	Galleria mellonella (Greater wax moth)	GO:0005634; GO:0006355; GO:0030374; GO:0046983	regulation of transcription, DNA-templated [GO:0006355]	nucleus [GO:0005634]	nucleus [GO:0005634]; nuclear receptor transcription coactivator activity [GO:0030374]; protein dimerization activity [GO:0046983]; regulation of transcription, DNA-templated [GO:0006355]	nuclear receptor transcription coactivator activity [GO:0030374]; protein dimerization activity [GO:0046983]
GradualResponce	LOC113516938	A0A6J1WQ48	A0A6J1WQ48_GALME	Palmitoyltransferase (EC 2.3.1.225)	LOC113516938	Galleria mellonella (Greater wax moth)	GO:0016021; GO:0019706		integral component of membrane [GO:0016021]	integral component of membrane [GO:0016021]; protein-cysteine S-palmitoyltransferase activity [GO:0019706]	protein-cysteine S-palmitoyltransferase activity [GO:0019706]
GradualResponce	LOC113516942	A0A6J1WWI0	A0A6J1WWI0_GALME	regulator of nonsense transcripts 2	LOC113516942	Galleria mellonella (Greater wax moth)	GO:0000184; GO:0003723; GO:0005737	nuclear-transcribed mRNA catabolic process, nonsense-mediated decay [GO:0000184]	cytoplasm [GO:0005737]	cytoplasm [GO:0005737]; RNA binding [GO:0003723]; nuclear-transcribed mRNA catabolic process, nonsense-mediated decay [GO:0000184]	RNA binding [GO:0003723]
GradualResponce	LOC113516960	A0A6J1WWJ9	A0A6J1WWJ9_GALME	metallophosphoesterase 1 homolog	LOC113516960	Galleria mellonella (Greater wax moth)	GO:0006506; GO:0016021; GO:0016787	GPI anchor biosynthetic process [GO:0006506]	integral component of membrane [GO:0016021]	integral component of membrane [GO:0016021]; hydrolase activity [GO:0016787]; GPI anchor biosynthetic process [GO:0006506]	hydrolase activity [GO:0016787]
GradualResponce	LOC113516965	A0A6J1WPQ1	A0A6J1WPQ1_GALME	kinesin-associated protein 3-like	LOC113516965	Galleria mellonella (Greater wax moth)	GO:0005871; GO:0019894		kinesin complex [GO:0005871]	kinesin complex [GO:0005871]; kinesin binding [GO:0019894]	kinesin binding [GO:0019894]
GradualResponce	LOC113517030	A0A6J1WWR7	A0A6J1WWR7_GALME	suppressor APC domain-containing protein 2	LOC113517030	Galleria mellonella (Greater wax moth)
GradualResponce	LOC113517051	A0A6J1WPW4	A0A6J1WPW4_GALME	V-type proton ATPase subunit	LOC113517051	Galleria mellonella (Greater wax moth)	GO:0015078; GO:0033179		proton-transporting V-type ATPase, V0 domain [GO:0033179]	proton-transporting V-type ATPase, V0 domain [GO:0033179]; proton transmembrane transporter activity [GO:0015078]	proton transmembrane transporter activity [GO:0015078]
GradualResponce	LOC113517053	A0A6J1WXA5	A0A6J1WXA5_GALME	uncharacterized protein LOC113517053	LOC113517053	Galleria mellonella (Greater wax moth)
GradualResponce	LOC113517073	A0A6J1WWX4	A0A6J1WWX4_GALME	DNA topoisomerase I (EC 5.6.2.1) (DNA topoisomerase 1)	LOC113517073	Galleria mellonella (Greater wax moth)	GO:0003677; GO:0003917; GO:0005694; GO:0006265	DNA topological change [GO:0006265]	chromosome [GO:0005694]	chromosome [GO:0005694]; DNA binding [GO:0003677]; DNA topoisomerase type I (single strand cut, ATP-independent) activity [GO:0003917]; DNA topological change [GO:0006265]	DNA binding [GO:0003677]; DNA topoisomerase type I (single strand cut, ATP-independent) activity [GO:0003917]
GradualResponce	LOC113517087	A0A6J1WQ15	A0A6J1WQ15_GALME	COP9 signalosome complex subunit 9	LOC113517087	Galleria mellonella (Greater wax moth)
GradualResponce	LOC113517103	A0A6J1WQP0	A0A6J1WQP0_GALME	venom acid phosphatase Acph-1-like	LOC113517103	Galleria mellonella (Greater wax moth)	GO:0003993			acid phosphatase activity [GO:0003993]	acid phosphatase activity [GO:0003993]
GradualResponce	LOC113517109	A0A6J1WQ47	A0A6J1WQ47_GALME	DNA-directed RNA polymerase subunit beta (EC 2.7.7.6)	LOC113517109	Galleria mellonella (Greater wax moth)	GO:0003677; GO:0003899; GO:0006351; GO:0032549; GO:0046872	transcription, DNA-templated [GO:0006351]		DNA binding [GO:0003677]; DNA-directed 5'-3' RNA polymerase activity [GO:0003899]; metal ion binding [GO:0046872]; ribonucleoside binding [GO:0032549]; transcription, DNA-templated [GO:0006351]	DNA binding [GO:0003677]; DNA-directed 5'-3' RNA polymerase activity [GO:0003899]; metal ion binding [GO:0046872]; ribonucleoside binding [GO:0032549]
GradualResponce	LOC113517115	A0A6J1WQ80	A0A6J1WQ80_GALME	uncharacterized protein LOC113517115	LOC113517115	Galleria mellonella (Greater wax moth)	GO:0005576; GO:0005975; GO:0008061; GO:0016810	carbohydrate metabolic process [GO:0005975]	extracellular region [GO:0005576]	extracellular region [GO:0005576]; chitin binding [GO:0008061]; hydrolase activity, acting on carbon-nitrogen (but not peptide) bonds [GO:0016810]; carbohydrate metabolic process [GO:0005975]	chitin binding [GO:0008061]; hydrolase activity, acting on carbon-nitrogen (but not peptide) bonds [GO:0016810]
GradualResponce	LOC113517133	A0A6J1WX50	A0A6J1WX50_GALME	uncharacterized protein LOC113517133	LOC113517133	Galleria mellonella (Greater wax moth)	GO:0016021		integral component of membrane [GO:0016021]	integral component of membrane [GO:0016021]
GradualResponce	LOC113517173	A0A6J1WX77	A0A6J1WX77_GALME	spectrin beta chain, non-erythrocytic 1-like	LOC113517173	Galleria mellonella (Greater wax moth)	GO:0005543			phospholipid binding [GO:0005543]	phospholipid binding [GO:0005543]
GradualResponce	LOC113517179	A0A6J3CCI9	A0A6J3CCI9_GALME	Regulatory protein zeste	LOC113517179	Galleria mellonella (Greater wax moth)	GO:0003677			DNA binding [GO:0003677]	DNA binding [GO:0003677]
GradualResponce	LOC113517219	A0A6J1WXT4	A0A6J1WXT4_GALME	methyltransferase-like protein 5	LOC113517219	Galleria mellonella (Greater wax moth)	GO:0003676; GO:0008168; GO:0032259	methylation [GO:0032259]		methyltransferase activity [GO:0008168]; nucleic acid binding [GO:0003676]; methylation [GO:0032259]	methyltransferase activity [GO:0008168]; nucleic acid binding [GO:0003676]
GradualResponce	LOC113517227	A0A6J1WXE5	A0A6J1WXE5_GALME	E3 ubiquitin-protein ligase HECW2-like	LOC113517227	Galleria mellonella (Greater wax moth)	GO:0004842			ubiquitin-protein transferase activity [GO:0004842]	ubiquitin-protein transferase activity [GO:0004842]
GradualResponce	LOC113517228	A0A6J1WXU6	A0A6J1WXU6_GALME	plasminogen activator inhibitor 1 RNA-binding protein-like	LOC113517228	Galleria mellonella (Greater wax moth)	GO:0003723; GO:0005634; GO:0005737		cytoplasm [GO:0005737]; nucleus [GO:0005634]	cytoplasm [GO:0005737]; nucleus [GO:0005634]; RNA binding [GO:0003723]	RNA binding [GO:0003723]
GradualResponce	LOC113517230	A0A6J3C6R2	A0A6J3C6R2_GALME	tetratricopeptide repeat protein 27	LOC113517230	Galleria mellonella (Greater wax moth)
GradualResponce	LOC113517239	A0A6J1WXF2	A0A6J1WXF2_GALME	peroxisomal targeting signal 1 receptor	LOC113517239	Galleria mellonella (Greater wax moth)	GO:0005737; GO:0016020		cytoplasm [GO:0005737]; membrane [GO:0016020]	cytoplasm [GO:0005737]; membrane [GO:0016020]
GradualResponce	LOC113517249	A0A6J1WXG6	A0A6J1WXG6_GALME	uncharacterized protein LOC113517249	LOC113517249	Galleria mellonella (Greater wax moth)
GradualResponce	LOC113517274	A0A6J1WXJ9	A0A6J1WXJ9_GALME	protein white	LOC113517274	Galleria mellonella (Greater wax moth)	GO:0005524; GO:0016021; GO:0016887; GO:0031409; GO:0042626		integral component of membrane [GO:0016021]	integral component of membrane [GO:0016021]; ATP binding [GO:0005524]; ATPase activity [GO:0016887]; ATPase-coupled transmembrane transporter activity [GO:0042626]; pigment binding [GO:0031409]	ATPase activity [GO:0016887]; ATPase-coupled transmembrane transporter activity [GO:0042626]; ATP binding [GO:0005524]; pigment binding [GO:0031409]
GradualResponce	LOC113517275	A0A6J1WY00	A0A6J1WY00_GALME	cytochrome P450 18a1	LOC113517275	Galleria mellonella (Greater wax moth)	GO:0004497; GO:0005506; GO:0016705; GO:0020037			heme binding [GO:0020037]; iron ion binding [GO:0005506]; monooxygenase activity [GO:0004497]; oxidoreductase activity, acting on paired donors, with incorporation or reduction of molecular oxygen [GO:0016705]	heme binding [GO:0020037]; iron ion binding [GO:0005506]; monooxygenase activity [GO:0004497]; oxidoreductase activity, acting on paired donors, with incorporation or reduction of molecular oxygen [GO:0016705]
GradualResponce	LOC113517281	A0A6J1WQM8	A0A6J1WQM8_GALME	Pre-mRNA-processing factor 31 (U4/U6 small nuclear ribonucleoprotein Prp31)	LOC113517281	Galleria mellonella (Greater wax moth)	GO:0000244; GO:0003723; GO:0005681; GO:0046540	spliceosomal tri-snRNP complex assembly [GO:0000244]	spliceosomal complex [GO:0005681]; U4/U6 x U5 tri-snRNP complex [GO:0046540]	spliceosomal complex [GO:0005681]; U4/U6 x U5 tri-snRNP complex [GO:0046540]; RNA binding [GO:0003723]; spliceosomal tri-snRNP complex assembly [GO:0000244]	RNA binding [GO:0003723]
GradualResponce	LOC113517284	A0A6J1WR65	A0A6J1WR65_GALME	Complex I-ESSS (NADH dehydrogenase [ubiquinone] 1 beta subcomplex subunit 11, mitochondrial) (NADH-ubiquinone oxidoreductase ESSS subunit)	LOC113517284	Galleria mellonella (Greater wax moth)	GO:0005739; GO:0016021		integral component of membrane [GO:0016021]; mitochondrion [GO:0005739]	integral component of membrane [GO:0016021]; mitochondrion [GO:0005739]
GradualResponce	LOC113517293	A0A6J1WY22	A0A6J1WY22_GALME	uncharacterized protein LOC113517293	LOC113517293	Galleria mellonella (Greater wax moth)
GradualResponce	LOC113517301	A0A6J1WQQ5	A0A6J1WQQ5_GALME	putative zinc metalloproteinase C607.06c	LOC113517301	Galleria mellonella (Greater wax moth)
GradualResponce	LOC113517329	A0A6J1WQS7	A0A6J1WQS7_GALME	Dimethylargininase (EC 3.5.3.18)	LOC113517329	Galleria mellonella (Greater wax moth)	GO:0016403			dimethylargininase activity [GO:0016403]	dimethylargininase activity [GO:0016403]
GradualResponce	LOC113517356	A0A6J1WQU2	A0A6J1WQU2_GALME	uncharacterized protein LOC113517356	LOC113517356	Galleria mellonella (Greater wax moth)	GO:0004722; GO:0046872			metal ion binding [GO:0046872]; protein serine/threonine phosphatase activity [GO:0004722]	metal ion binding [GO:0046872]; protein serine/threonine phosphatase activity [GO:0004722]
GradualResponce	LOC113517375	A0A6J3C6A6	A0A6J3C6A6_GALME	Ca(2+)/calmodulin-responsive adenylate cyclase-like	LOC113517375	Galleria mellonella (Greater wax moth)	GO:0004016; GO:0005886; GO:0006171; GO:0016021; GO:0035556	cAMP biosynthetic process [GO:0006171]; intracellular signal transduction [GO:0035556]	integral component of membrane [GO:0016021]; plasma membrane [GO:0005886]	integral component of membrane [GO:0016021]; plasma membrane [GO:0005886]; adenylate cyclase activity [GO:0004016]; cAMP biosynthetic process [GO:0006171]; intracellular signal transduction [GO:0035556]	adenylate cyclase activity [GO:0004016]
GradualResponce	LOC113517385	A0A6J1WY97	A0A6J1WY97_GALME	uncharacterized protein LOC113517385	LOC113517385	Galleria mellonella (Greater wax moth)
GradualResponce	LOC113517389	A0A6J3C6B1	A0A6J3C6B1_GALME	uncharacterized protein LOC113517389	LOC113517389	Galleria mellonella (Greater wax moth)	GO:0000184; GO:0005737	nuclear-transcribed mRNA catabolic process, nonsense-mediated decay [GO:0000184]	cytoplasm [GO:0005737]	cytoplasm [GO:0005737]; nuclear-transcribed mRNA catabolic process, nonsense-mediated decay [GO:0000184]
GradualResponce	LOC113517397	A0A6J1WRE9	A0A6J1WRE9_GALME	uncharacterized protein LOC113517397	LOC113517397	Galleria mellonella (Greater wax moth)	GO:0016021		integral component of membrane [GO:0016021]	integral component of membrane [GO:0016021]
GradualResponce	LOC113517412	A0A6J3C3Y0	A0A6J3C3Y0_GALME	LOW QUALITY PROTEIN: cytochrome P450 306a1	LOC113517412	Galleria mellonella (Greater wax moth)	GO:0004497; GO:0005506; GO:0016705; GO:0020037			heme binding [GO:0020037]; iron ion binding [GO:0005506]; monooxygenase activity [GO:0004497]; oxidoreductase activity, acting on paired donors, with incorporation or reduction of molecular oxygen [GO:0016705]	heme binding [GO:0020037]; iron ion binding [GO:0005506]; monooxygenase activity [GO:0004497]; oxidoreductase activity, acting on paired donors, with incorporation or reduction of molecular oxygen [GO:0016705]
GradualResponce	LOC113517419	A0A6J3C3H0	A0A6J3C3H0_GALME	myelin transcription factor 1 isoform X1	LOC113517419	Galleria mellonella (Greater wax moth)	GO:0005634; GO:0006355; GO:0008270	regulation of transcription, DNA-templated [GO:0006355]	nucleus [GO:0005634]	nucleus [GO:0005634]; zinc ion binding [GO:0008270]; regulation of transcription, DNA-templated [GO:0006355]	zinc ion binding [GO:0008270]
GradualResponce	LOC113517419	A0A6J3C3H8	A0A6J3C3H8_GALME	myelin transcription factor 1 isoform X6	LOC113517419	Galleria mellonella (Greater wax moth)	GO:0005634; GO:0006355; GO:0008270	regulation of transcription, DNA-templated [GO:0006355]	nucleus [GO:0005634]	nucleus [GO:0005634]; zinc ion binding [GO:0008270]; regulation of transcription, DNA-templated [GO:0006355]	zinc ion binding [GO:0008270]
GradualResponce	LOC113517419	A0A6J3C603	A0A6J3C603_GALME	myelin transcription factor 1 isoform X5	LOC113517419	Galleria mellonella (Greater wax moth)	GO:0005634; GO:0006355; GO:0008270	regulation of transcription, DNA-templated [GO:0006355]	nucleus [GO:0005634]	nucleus [GO:0005634]; zinc ion binding [GO:0008270]; regulation of transcription, DNA-templated [GO:0006355]	zinc ion binding [GO:0008270]
GradualResponce	LOC113517419	A0A6J3C6T6	A0A6J3C6T6_GALME	myelin transcription factor 1 isoform X4	LOC113517419	Galleria mellonella (Greater wax moth)	GO:0005634; GO:0006355; GO:0008270	regulation of transcription, DNA-templated [GO:0006355]	nucleus [GO:0005634]	nucleus [GO:0005634]; zinc ion binding [GO:0008270]; regulation of transcription, DNA-templated [GO:0006355]	zinc ion binding [GO:0008270]
GradualResponce	LOC113517419	A0A6J3C8K6	A0A6J3C8K6_GALME	myelin transcription factor 1 isoform X3	LOC113517419	Galleria mellonella (Greater wax moth)	GO:0005634; GO:0006355; GO:0008270	regulation of transcription, DNA-templated [GO:0006355]	nucleus [GO:0005634]	nucleus [GO:0005634]; zinc ion binding [GO:0008270]; regulation of transcription, DNA-templated [GO:0006355]	zinc ion binding [GO:0008270]
GradualResponce	LOC113517419	A0A6J3CAL6	A0A6J3CAL6_GALME	myelin transcription factor 1 isoform X2	LOC113517419	Galleria mellonella (Greater wax moth)	GO:0005634; GO:0006355; GO:0008270	regulation of transcription, DNA-templated [GO:0006355]	nucleus [GO:0005634]	nucleus [GO:0005634]; zinc ion binding [GO:0008270]; regulation of transcription, DNA-templated [GO:0006355]	zinc ion binding [GO:0008270]
GradualResponce	LOC113517419	A0A6J3CAM1	A0A6J3CAM1_GALME	myelin transcription factor 1 isoform X7	LOC113517419	Galleria mellonella (Greater wax moth)	GO:0005634; GO:0006355; GO:0008270	regulation of transcription, DNA-templated [GO:0006355]	nucleus [GO:0005634]	nucleus [GO:0005634]; zinc ion binding [GO:0008270]; regulation of transcription, DNA-templated [GO:0006355]	zinc ion binding [GO:0008270]
GradualResponce	LOC113517428	A0A6J3C6D6	A0A6J3C6D6_GALME	chromodomain-helicase-DNA-binding protein Mi-2 homolog	LOC113517428	Galleria mellonella (Greater wax moth)	GO:0003677; GO:0004386; GO:0005524; GO:0046872			ATP binding [GO:0005524]; DNA binding [GO:0003677]; helicase activity [GO:0004386]; metal ion binding [GO:0046872]	ATP binding [GO:0005524]; DNA binding [GO:0003677]; helicase activity [GO:0004386]; metal ion binding [GO:0046872]
GradualResponce	LOC113517436	A0A6J1WQZ4	A0A6J1WQZ4_GALME	Glyoxalase domain-containing protein 4	LOC113517436	Galleria mellonella (Greater wax moth)
GradualResponce	LOC113517482	A0A6J3C4K5	A0A6J3C4K5_GALME	Non-specific serine/threonine protein kinase (EC 2.7.11.1)	LOC113517482	Galleria mellonella (Greater wax moth)	GO:0005524; GO:0035556; GO:0106310; GO:0106311	intracellular signal transduction [GO:0035556]		ATP binding [GO:0005524]; protein serine kinase activity [GO:0106310]; protein threonine kinase activity [GO:0106311]; intracellular signal transduction [GO:0035556]	ATP binding [GO:0005524]; protein serine kinase activity [GO:0106310]; protein threonine kinase activity [GO:0106311]
GradualResponce	LOC113517482	A0A6J3C652	A0A6J3C652_GALME	Non-specific serine/threonine protein kinase (EC 2.7.11.1)	LOC113517482	Galleria mellonella (Greater wax moth)	GO:0005524; GO:0035556; GO:0106310; GO:0106311	intracellular signal transduction [GO:0035556]		ATP binding [GO:0005524]; protein serine kinase activity [GO:0106310]; protein threonine kinase activity [GO:0106311]; intracellular signal transduction [GO:0035556]	ATP binding [GO:0005524]; protein serine kinase activity [GO:0106310]; protein threonine kinase activity [GO:0106311]
GradualResponce	LOC113517493	A0A6J1WYK0	A0A6J1WYK0_GALME	Nuclear cap-binding protein subunit 3	LOC113517493	Galleria mellonella (Greater wax moth)	GO:0000340; GO:0003729			mRNA binding [GO:0003729]; RNA 7-methylguanosine cap binding [GO:0000340]	mRNA binding [GO:0003729]; RNA 7-methylguanosine cap binding [GO:0000340]
GradualResponce	LOC113517510	A0A6J1WR94	A0A6J1WR94_GALME	DNA-directed RNA polymerase II subunit RPB11	LOC113517510	Galleria mellonella (Greater wax moth)	GO:0001055; GO:0003677; GO:0005665; GO:0046983		RNA polymerase II, core complex [GO:0005665]	RNA polymerase II, core complex [GO:0005665]; DNA binding [GO:0003677]; protein dimerization activity [GO:0046983]; RNA polymerase II activity [GO:0001055]	DNA binding [GO:0003677]; protein dimerization activity [GO:0046983]; RNA polymerase II activity [GO:0001055]
GradualResponce	LOC113517561	A0A6J1WRW7	A0A6J1WRW7_GALME	Thioredoxin domain-containing protein 17	LOC113517561	Galleria mellonella (Greater wax moth)	GO:0003677; GO:0008270			DNA binding [GO:0003677]; zinc ion binding [GO:0008270]	DNA binding [GO:0003677]; zinc ion binding [GO:0008270]
GradualResponce	LOC113517566	A0A6J1WYT2	A0A6J1WYT2_GALME	uncharacterized protein LOC113517566	LOC113517566	Galleria mellonella (Greater wax moth)
GradualResponce	LOC113517573	A0A6J1WYE8	A0A6J1WYE8_GALME	DPH4 homolog	LOC113517573	Galleria mellonella (Greater wax moth)	GO:0001671; GO:0046872			ATPase activator activity [GO:0001671]; metal ion binding [GO:0046872]	ATPase activator activity [GO:0001671]; metal ion binding [GO:0046872]
GradualResponce	LOC113517576	A0A6J1WYU7	A0A6J1WYU7_GALME	nucleosome-remodeling factor subunit NURF301	LOC113517576	Galleria mellonella (Greater wax moth)	GO:0006357; GO:0016589; GO:0046872	regulation of transcription by RNA polymerase II [GO:0006357]	NURF complex [GO:0016589]	NURF complex [GO:0016589]; metal ion binding [GO:0046872]; regulation of transcription by RNA polymerase II [GO:0006357]	metal ion binding [GO:0046872]
GradualResponce	LOC113517589	A0A6J1WYH0	A0A6J1WYH0_GALME	Obg-like ATPase 1	LOC113517589	Galleria mellonella (Greater wax moth)	GO:0005524; GO:0005525; GO:0005737; GO:0016787		cytoplasm [GO:0005737]	cytoplasm [GO:0005737]; ATP binding [GO:0005524]; GTP binding [GO:0005525]; hydrolase activity [GO:0016787]	ATP binding [GO:0005524]; GTP binding [GO:0005525]; hydrolase activity [GO:0016787]
GradualResponce	LOC113517609	A0A6J1WS22	A0A6J1WS22_GALME	uncharacterized protein LOC113517609	LOC113517609	Galleria mellonella (Greater wax moth)	GO:0005179; GO:0005576; GO:0009416; GO:0016021	response to light stimulus [GO:0009416]	extracellular region [GO:0005576]; integral component of membrane [GO:0016021]	extracellular region [GO:0005576]; integral component of membrane [GO:0016021]; hormone activity [GO:0005179]; response to light stimulus [GO:0009416]	hormone activity [GO:0005179]
GradualResponce	LOC113517619	A0A6J1WYK1	A0A6J1WYK1_GALME	Nipped-B protein	LOC113517619	Galleria mellonella (Greater wax moth)	GO:0003682; GO:0005634; GO:0007049; GO:0010468	cell cycle [GO:0007049]; regulation of gene expression [GO:0010468]	nucleus [GO:0005634]	nucleus [GO:0005634]; chromatin binding [GO:0003682]; cell cycle [GO:0007049]; regulation of gene expression [GO:0010468]	chromatin binding [GO:0003682]
GradualResponce	LOC113517644	A0A6J1WS82	A0A6J1WS82_GALME	alcohol dehydrogenase 2-like	LOC113517644	Galleria mellonella (Greater wax moth)	GO:0016491			oxidoreductase activity [GO:0016491]	oxidoreductase activity [GO:0016491]
GradualResponce	LOC113517645	A0A6J1WRR7	A0A6J1WRR7_GALME	15-hydroxyprostaglandin dehydrogenase [NAD(+)]-like	LOC113517645	Galleria mellonella (Greater wax moth)	GO:0055114	oxidation-reduction process [GO:0055114]		oxidation-reduction process [GO:0055114]
GradualResponce	LOC113517648	A0A6J1WYQ5	A0A6J1WYQ5_GALME	carboxypeptidase N subunit 2	LOC113517648	Galleria mellonella (Greater wax moth)	GO:0004180			carboxypeptidase activity [GO:0004180]	carboxypeptidase activity [GO:0004180]
GradualResponce	LOC113517675	A0A6J3C926	A0A6J3C926_GALME	flocculation protein FLO11	LOC113517675	Galleria mellonella (Greater wax moth)
GradualResponce	LOC113517678	A0A6J1WRT5	A0A6J1WRT5_GALME	uncharacterized protein PFB0145c-like	LOC113517678	Galleria mellonella (Greater wax moth)
GradualResponce	LOC113517705	A0A6J1WSB5	A0A6J1WSB5_GALME	uncharacterized protein LOC113517705	LOC113517705	Galleria mellonella (Greater wax moth)
GradualResponce	LOC113517709	A0A6J1WRT1	A0A6J1WRT1_GALME	ephrin-A4	LOC113517709	Galleria mellonella (Greater wax moth)	GO:0016020		membrane [GO:0016020]	membrane [GO:0016020]
GradualResponce	LOC113517710	A0A6J3CD29	A0A6J3CD29_GALME	transcription initiation factor TFIID subunit 3	LOC113517710	Galleria mellonella (Greater wax moth)	GO:0003743; GO:0046982			protein heterodimerization activity [GO:0046982]; translation initiation factor activity [GO:0003743]	protein heterodimerization activity [GO:0046982]; translation initiation factor activity [GO:0003743]
GradualResponce	LOC113517729	A0A6J3C1Y3	A0A6J3C1Y3_GALME	phosphate carrier protein, mitochondrial-like	LOC113517729	Galleria mellonella (Greater wax moth)	GO:0016021		integral component of membrane [GO:0016021]	integral component of membrane [GO:0016021]
GradualResponce	LOC113517734	A0A6J1WRU3	A0A6J1WRU3_GALME	cytochrome b5-like	LOC113517734	Galleria mellonella (Greater wax moth)	GO:0016021; GO:0020037; GO:0046872		integral component of membrane [GO:0016021]	integral component of membrane [GO:0016021]; heme binding [GO:0020037]; metal ion binding [GO:0046872]	heme binding [GO:0020037]; metal ion binding [GO:0046872]
GradualResponce	LOC113517748	A0A6J3C851	A0A6J3C851_GALME	mucin-19-like	LOC113517748	Galleria mellonella (Greater wax moth)	GO:0016021		integral component of membrane [GO:0016021]	integral component of membrane [GO:0016021]
GradualResponce	LOC113517761	A0A6J1WYW6	A0A6J1WYW6_GALME	pre-mRNA-splicing factor ATP-dependent RNA helicase DHX15-like	LOC113517761	Galleria mellonella (Greater wax moth)	GO:0004386			helicase activity [GO:0004386]	helicase activity [GO:0004386]
GradualResponce	LOC113517762	A0A6J3BSF1	A0A6J3BSF1_GALME	WD repeat-containing protein 44	LOC113517762	Galleria mellonella (Greater wax moth)
GradualResponce	LOC113517769	A0A6J1WYX2	A0A6J1WYX2_GALME	uncharacterized protein LOC113517769	LOC113517769	Galleria mellonella (Greater wax moth)
GradualResponce	LOC113517798	A0A6J3CAR3	A0A6J3CAR3_GALME	uncharacterized protein LOC113517798	LOC113517798	Galleria mellonella (Greater wax moth)
GradualResponce	LOC113517816	A0A6J3CA09	A0A6J3CA09_GALME	eIF-2-alpha kinase GCN2-like	LOC113517816	Galleria mellonella (Greater wax moth)	GO:0016301			kinase activity [GO:0016301]	kinase activity [GO:0016301]
GradualResponce	LOC113517818	A0A6J1WZ18	A0A6J1WZ18_GALME	baculoviral IAP repeat-containing protein 6-like	LOC113517818	Galleria mellonella (Greater wax moth)	GO:0016021		integral component of membrane [GO:0016021]	integral component of membrane [GO:0016021]
GradualResponce	LOC113517819	A0A6J1WRX4	A0A6J1WRX4_GALME	uncharacterized protein LOC113517819	LOC113517819	Galleria mellonella (Greater wax moth)
GradualResponce	LOC113517827	A0A6J1WS08	A0A6J1WS08_GALME	Alkaline phosphatase (EC 3.1.3.1)	LOC113517827	Galleria mellonella (Greater wax moth)	GO:0004035			alkaline phosphatase activity [GO:0004035]	alkaline phosphatase activity [GO:0004035]
GradualResponce	LOC113517849	A0A6J1WSH9	A0A6J1WSH9_GALME	Receptor protein-tyrosine kinase (EC 2.7.10.1)	LOC113517849	Galleria mellonella (Greater wax moth)	GO:0005003; GO:0005524; GO:0005887		integral component of plasma membrane [GO:0005887]	integral component of plasma membrane [GO:0005887]; ATP binding [GO:0005524]; ephrin receptor activity [GO:0005003]	ATP binding [GO:0005524]; ephrin receptor activity [GO:0005003]
GradualResponce	LOC113517870	A0A6J1WSJ4	A0A6J1WSJ4_GALME	zinc finger protein 394-like	LOC113517870	Galleria mellonella (Greater wax moth)
GradualResponce	LOC113517899	A0A6J1WSL1	A0A6J1WSL1_GALME	cytochrome P450 4C1-like	LOC113517899	Galleria mellonella (Greater wax moth)	GO:0004497; GO:0005506; GO:0016705; GO:0020037			heme binding [GO:0020037]; iron ion binding [GO:0005506]; monooxygenase activity [GO:0004497]; oxidoreductase activity, acting on paired donors, with incorporation or reduction of molecular oxygen [GO:0016705]	heme binding [GO:0020037]; iron ion binding [GO:0005506]; monooxygenase activity [GO:0004497]; oxidoreductase activity, acting on paired donors, with incorporation or reduction of molecular oxygen [GO:0016705]
GradualResponce	LOC113517919	A0A6J1WS69	A0A6J1WS69_GALME	uncharacterized protein LOC113517919	LOC113517919	Galleria mellonella (Greater wax moth)	GO:0005634; GO:0008270		nucleus [GO:0005634]	nucleus [GO:0005634]; zinc ion binding [GO:0008270]	zinc ion binding [GO:0008270]
GradualResponce	LOC113517930	A0A6J1WS74	A0A6J1WS74_GALME	TELO2-interacting protein 1 homolog	LOC113517930	Galleria mellonella (Greater wax moth)
GradualResponce	LOC113517939	A0A6J1WZK2	A0A6J1WZK2_GALME	uncharacterized protein LOC113517939	LOC113517939	Galleria mellonella (Greater wax moth)
GradualResponce	LOC113517965	A0A6J1WSA4	A0A6J1WSA4_GALME	cytoplasmic FMR1-interacting protein-like	LOC113517965	Galleria mellonella (Greater wax moth)	GO:0030833; GO:0048365	regulation of actin filament polymerization [GO:0030833]		Rac GTPase binding [GO:0048365]; regulation of actin filament polymerization [GO:0030833]	Rac GTPase binding [GO:0048365]
GradualResponce	LOC113517980	A0A6J1WSQ5	A0A6J1WSQ5_GALME	probable enoyl-CoA hydratase, mitochondrial	LOC113517980	Galleria mellonella (Greater wax moth)	GO:0003824			catalytic activity [GO:0003824]	catalytic activity [GO:0003824]
GradualResponce	LOC113518005	A0A6J1WSS3	A0A6J1WSS3_GALME	uncharacterized protein LOC113518005	LOC113518005	Galleria mellonella (Greater wax moth)
GradualResponce	LOC113518016	A0A6J1WZQ3	A0A6J1WZQ3_GALME	oxysterol-binding protein-related protein 1-like	LOC113518016	Galleria mellonella (Greater wax moth)
GradualResponce	LOC113518068	A0A6J3C930	A0A6J3C930_GALME	uncharacterized protein LOC113518068	LOC113518068	Galleria mellonella (Greater wax moth)	GO:0000724; GO:0030915	double-strand break repair via homologous recombination [GO:0000724]	Smc5-Smc6 complex [GO:0030915]	Smc5-Smc6 complex [GO:0030915]; double-strand break repair via homologous recombination [GO:0000724]
GradualResponce	LOC113518072	A0A6J3C606	A0A6J3C606_GALME	obscurin	LOC113518072	Galleria mellonella (Greater wax moth)	GO:0004672; GO:0005085; GO:0005524			ATP binding [GO:0005524]; guanyl-nucleotide exchange factor activity [GO:0005085]; protein kinase activity [GO:0004672]	ATP binding [GO:0005524]; guanyl-nucleotide exchange factor activity [GO:0005085]; protein kinase activity [GO:0004672]
GradualResponce	LOC113518084	A0A6J1WZH3	A0A6J1WZH3_GALME	structural maintenance of chromosomes protein 6	LOC113518084	Galleria mellonella (Greater wax moth)
GradualResponce	LOC113518093	A0A6J1WZW0	A0A6J1WZW0_GALME	semaphorin-1A	LOC113518093	Galleria mellonella (Greater wax moth)	GO:0007399; GO:0016021; GO:0030154; GO:0030215	cell differentiation [GO:0030154]; nervous system development [GO:0007399]	integral component of membrane [GO:0016021]	integral component of membrane [GO:0016021]; semaphorin receptor binding [GO:0030215]; cell differentiation [GO:0030154]; nervous system development [GO:0007399]	semaphorin receptor binding [GO:0030215]
GradualResponce	LOC113518097	A0A6J1WSF8	A0A6J1WSF8_GALME	carboxypeptidase N subunit 2-like	LOC113518097	Galleria mellonella (Greater wax moth)	GO:0004180; GO:0016021		integral component of membrane [GO:0016021]	integral component of membrane [GO:0016021]; carboxypeptidase activity [GO:0004180]	carboxypeptidase activity [GO:0004180]
GradualResponce	LOC113518106	A0A6J1WSG6	A0A6J1WSG6_GALME	Acyl-coenzyme A oxidase	LOC113518106	Galleria mellonella (Greater wax moth)	GO:0003997; GO:0005777; GO:0006635; GO:0071949	fatty acid beta-oxidation [GO:0006635]	peroxisome [GO:0005777]	peroxisome [GO:0005777]; acyl-CoA oxidase activity [GO:0003997]; FAD binding [GO:0071949]; fatty acid beta-oxidation [GO:0006635]	acyl-CoA oxidase activity [GO:0003997]; FAD binding [GO:0071949]
GradualResponce	LOC113518117	A0A6J1WT04	A0A6J1WT04_GALME	protein patched	LOC113518117	Galleria mellonella (Greater wax moth)	GO:0016021		integral component of membrane [GO:0016021]	integral component of membrane [GO:0016021]
GradualResponce	LOC113518169	A0A6J1WT64	A0A6J1WT64_GALME	Cytoplasmic tRNA 2-thiolation protein 2	LOC113518169	Galleria mellonella (Greater wax moth)	GO:0000049; GO:0002098; GO:0005737; GO:0034227	tRNA thio-modification [GO:0034227]; tRNA wobble uridine modification [GO:0002098]	cytoplasm [GO:0005737]	cytoplasm [GO:0005737]; tRNA binding [GO:0000049]; tRNA thio-modification [GO:0034227]; tRNA wobble uridine modification [GO:0002098]	tRNA binding [GO:0000049]
GradualResponce	LOC113518171	A0A6J1WT69	A0A6J1WT69_GALME	proclotting enzyme-like	LOC113518171	Galleria mellonella (Greater wax moth)	GO:0004252			serine-type endopeptidase activity [GO:0004252]	serine-type endopeptidase activity [GO:0004252]
GradualResponce	LOC113518183	A0A6J1WZV0	A0A6J1WZV0_GALME	Golgi phosphoprotein 3 homolog sauron	LOC113518183	Galleria mellonella (Greater wax moth)	GO:0016020; GO:0070273		membrane [GO:0016020]	membrane [GO:0016020]; phosphatidylinositol-4-phosphate binding [GO:0070273]	phosphatidylinositol-4-phosphate binding [GO:0070273]
GradualResponce	LOC113518240	A0A6J1WT44	A0A6J1WT44_GALME	L-fuconate dehydratase (EC 4.2.1.68)	LOC113518240	Galleria mellonella (Greater wax moth)	GO:0009063; GO:0016052; GO:0050023	carbohydrate catabolic process [GO:0016052]; cellular amino acid catabolic process [GO:0009063]		L-fuconate dehydratase activity [GO:0050023]; carbohydrate catabolic process [GO:0016052]; cellular amino acid catabolic process [GO:0009063]	L-fuconate dehydratase activity [GO:0050023]
GradualResponce	LOC113518242	A0A6J1X0D2	A0A6J1X0D2_GALME	DNA photolyase (EC 4.1.99.3) (Deoxyribodipyrimidine photo-lyase)	LOC113518242	Galleria mellonella (Greater wax moth)	GO:0003677; GO:0003904; GO:0006281; GO:0018298	DNA repair [GO:0006281]; protein-chromophore linkage [GO:0018298]		deoxyribodipyrimidine photo-lyase activity [GO:0003904]; DNA binding [GO:0003677]; DNA repair [GO:0006281]; protein-chromophore linkage [GO:0018298]	deoxyribodipyrimidine photo-lyase activity [GO:0003904]; DNA binding [GO:0003677]
GradualResponce	LOC113518247	A0A6J1X0D8	A0A6J1X0D8_GALME	general odorant-binding protein 56d	LOC113518247	Galleria mellonella (Greater wax moth)	GO:0005549			odorant binding [GO:0005549]	odorant binding [GO:0005549]
GradualResponce	LOC113518251	A0A6J1X0E2	A0A6J1X0E2_GALME	larval cuticle protein LCP-30-like	LOC113518251	Galleria mellonella (Greater wax moth)	GO:0042302			structural constituent of cuticle [GO:0042302]	structural constituent of cuticle [GO:0042302]
GradualResponce	LOC113518270	A0A6J3CB24	A0A6J3CB24_GALME	major facilitator superfamily domain-containing protein 12-like isoform X2 (major facilitator superfamily domain-containing protein 12-like isoform X3)	LOC113518270	Galleria mellonella (Greater wax moth)	GO:0008643; GO:0015293; GO:0016021	carbohydrate transport [GO:0008643]	integral component of membrane [GO:0016021]	integral component of membrane [GO:0016021]; symporter activity [GO:0015293]; carbohydrate transport [GO:0008643]	symporter activity [GO:0015293]
GradualResponce	LOC113518270	A0A6J3CD27	A0A6J3CD27_GALME	major facilitator superfamily domain-containing protein 12-like isoform X1	LOC113518270	Galleria mellonella (Greater wax moth)	GO:0008643; GO:0015293; GO:0016021	carbohydrate transport [GO:0008643]	integral component of membrane [GO:0016021]	integral component of membrane [GO:0016021]; symporter activity [GO:0015293]; carbohydrate transport [GO:0008643]	symporter activity [GO:0015293]
GradualResponce	LOC113518282	A0A6J3BTT6	A0A6J3BTT6_GALME	Lysozyme (EC 3.2.1.17)	LOC113518282	Galleria mellonella (Greater wax moth)	GO:0003796; GO:0008152; GO:0019835; GO:0042742	cytolysis [GO:0019835]; defense response to bacterium [GO:0042742]; metabolic process [GO:0008152]		lysozyme activity [GO:0003796]; cytolysis [GO:0019835]; defense response to bacterium [GO:0042742]; metabolic process [GO:0008152]	lysozyme activity [GO:0003796]
GradualResponce	LOC113518298	A0A6J1WTB7	A0A6J1WTB7_GALME	protein limb expression 1 homolog isoform X1	LOC113518298	Galleria mellonella (Greater wax moth)
GradualResponce	LOC113518298	A0A6J3C9U8	A0A6J3C9U8_GALME	protein limb expression 1 homolog isoform X2	LOC113518298	Galleria mellonella (Greater wax moth)
GradualResponce	LOC113518316	A0A6J1X0C6	A0A6J1X0C6_GALME	Glucose-6-phosphate 1-epimerase (EC 5.1.3.15)	LOC113518316	Galleria mellonella (Greater wax moth)	GO:0004034; GO:0006012; GO:0030246; GO:0047938	galactose metabolic process [GO:0006012]		aldose 1-epimerase activity [GO:0004034]; carbohydrate binding [GO:0030246]; glucose-6-phosphate 1-epimerase activity [GO:0047938]; galactose metabolic process [GO:0006012]	aldose 1-epimerase activity [GO:0004034]; carbohydrate binding [GO:0030246]; glucose-6-phosphate 1-epimerase activity [GO:0047938]
GradualResponce	LOC113518330	A0A6J1WT56	A0A6J1WT56_GALME	Ras-related protein Rab	LOC113518330	Galleria mellonella (Greater wax moth)	GO:0003924; GO:0005525; GO:0005802; GO:0016020; GO:0016192; GO:0031982	vesicle-mediated transport [GO:0016192]	membrane [GO:0016020]; trans-Golgi network [GO:0005802]; vesicle [GO:0031982]	membrane [GO:0016020]; trans-Golgi network [GO:0005802]; vesicle [GO:0031982]; GTP binding [GO:0005525]; GTPase activity [GO:0003924]; vesicle-mediated transport [GO:0016192]	GTPase activity [GO:0003924]; GTP binding [GO:0005525]
GradualResponce	LOC113518330	A0A6J1WTF0	A0A6J1WTF0_GALME	Ras-related protein Rab	LOC113518330	Galleria mellonella (Greater wax moth)	GO:0003924; GO:0005525; GO:0005802; GO:0016020; GO:0016192; GO:0031982	vesicle-mediated transport [GO:0016192]	membrane [GO:0016020]; trans-Golgi network [GO:0005802]; vesicle [GO:0031982]	membrane [GO:0016020]; trans-Golgi network [GO:0005802]; vesicle [GO:0031982]; GTP binding [GO:0005525]; GTPase activity [GO:0003924]; vesicle-mediated transport [GO:0016192]	GTPase activity [GO:0003924]; GTP binding [GO:0005525]
GradualResponce	LOC113518330	A0A6J1WTS8	A0A6J1WTS8_GALME	Ras-related protein Rab	LOC113518330	Galleria mellonella (Greater wax moth)	GO:0003924; GO:0005525; GO:0005802; GO:0016020; GO:0016192; GO:0031982	vesicle-mediated transport [GO:0016192]	membrane [GO:0016020]; trans-Golgi network [GO:0005802]; vesicle [GO:0031982]	membrane [GO:0016020]; trans-Golgi network [GO:0005802]; vesicle [GO:0031982]; GTP binding [GO:0005525]; GTPase activity [GO:0003924]; vesicle-mediated transport [GO:0016192]	GTPase activity [GO:0003924]; GTP binding [GO:0005525]
GradualResponce	LOC113518330	A0A6J1X0E1	A0A6J1X0E1_GALME	Ras-related protein Rab	LOC113518330	Galleria mellonella (Greater wax moth)	GO:0003924; GO:0005525; GO:0005802; GO:0016020; GO:0016192; GO:0031982	vesicle-mediated transport [GO:0016192]	membrane [GO:0016020]; trans-Golgi network [GO:0005802]; vesicle [GO:0031982]	membrane [GO:0016020]; trans-Golgi network [GO:0005802]; vesicle [GO:0031982]; GTP binding [GO:0005525]; GTPase activity [GO:0003924]; vesicle-mediated transport [GO:0016192]	GTPase activity [GO:0003924]; GTP binding [GO:0005525]
GradualResponce	LOC113518330	A0A6J1X0N3	A0A6J1X0N3_GALME	Ras-related protein Rab	LOC113518330	Galleria mellonella (Greater wax moth)	GO:0003924; GO:0005525; GO:0005802; GO:0016020; GO:0016192; GO:0031982	vesicle-mediated transport [GO:0016192]	membrane [GO:0016020]; trans-Golgi network [GO:0005802]; vesicle [GO:0031982]	membrane [GO:0016020]; trans-Golgi network [GO:0005802]; vesicle [GO:0031982]; GTP binding [GO:0005525]; GTPase activity [GO:0003924]; vesicle-mediated transport [GO:0016192]	GTPase activity [GO:0003924]; GTP binding [GO:0005525]
GradualResponce	LOC113518330	A0A6J3C684	A0A6J3C684_GALME	ras-related protein Rab-36 isoform X1	LOC113518330	Galleria mellonella (Greater wax moth)	GO:0003924; GO:0005525; GO:0005802; GO:0016020; GO:0016192; GO:0031982	vesicle-mediated transport [GO:0016192]	membrane [GO:0016020]; trans-Golgi network [GO:0005802]; vesicle [GO:0031982]	membrane [GO:0016020]; trans-Golgi network [GO:0005802]; vesicle [GO:0031982]; GTP binding [GO:0005525]; GTPase activity [GO:0003924]; vesicle-mediated transport [GO:0016192]	GTPase activity [GO:0003924]; GTP binding [GO:0005525]
GradualResponce	LOC113518332	A0A6J1WT61	A0A6J1WT61_GALME	uncharacterized protein C19orf47	LOC113518332	Galleria mellonella (Greater wax moth)
GradualResponce	LOC113518338	A0A6J1X0P3	A0A6J1X0P3_GALME	seroin isoform X2	LOC113518338	Galleria mellonella (Greater wax moth)
GradualResponce	LOC113518338	A0A6J3C8K9	A0A6J3C8K9_GALME	seroin isoform X1	LOC113518338	Galleria mellonella (Greater wax moth)
GradualResponce	LOC113518339	A0A6J1WTU0	A0A6J1WTU0_GALME	G2/mitotic-specific cyclin-B2-like isoform X1	LOC113518339	Galleria mellonella (Greater wax moth)
GradualResponce	LOC113518339	A0A6J3C8X3	A0A6J3C8X3_GALME	G2/mitotic-specific cyclin-B2-like isoform X2	LOC113518339	Galleria mellonella (Greater wax moth)
GradualResponce	LOC113518341	A0A6J1WTG4	A0A6J1WTG4_GALME	low molecular weight phosphotyrosine protein phosphatase-like	LOC113518341	Galleria mellonella (Greater wax moth)	GO:0003993; GO:0004726; GO:0005737		cytoplasm [GO:0005737]	cytoplasm [GO:0005737]; acid phosphatase activity [GO:0003993]; non-membrane spanning protein tyrosine phosphatase activity [GO:0004726]	acid phosphatase activity [GO:0003993]; non-membrane spanning protein tyrosine phosphatase activity [GO:0004726]
GradualResponce	LOC113518353	A0A6J1WTI0	A0A6J1WTI0_GALME	protein artichoke	LOC113518353	Galleria mellonella (Greater wax moth)	GO:0002224; GO:0004888; GO:0006955; GO:0016021	immune response [GO:0006955]; toll-like receptor signaling pathway [GO:0002224]	integral component of membrane [GO:0016021]	integral component of membrane [GO:0016021]; transmembrane signaling receptor activity [GO:0004888]; immune response [GO:0006955]; toll-like receptor signaling pathway [GO:0002224]	transmembrane signaling receptor activity [GO:0004888]
GradualResponce	LOC113518364	A0A6J1X0H4	A0A6J1X0H4_GALME	myrosinase 1-like	LOC113518364	Galleria mellonella (Greater wax moth)	GO:0004553; GO:0005975	carbohydrate metabolic process [GO:0005975]		hydrolase activity, hydrolyzing O-glycosyl compounds [GO:0004553]; carbohydrate metabolic process [GO:0005975]	hydrolase activity, hydrolyzing O-glycosyl compounds [GO:0004553]
GradualResponce	LOC113518410	A0A6J1X0P1	A0A6J1X0P1_GALME	trihydrophobin-like	LOC113518410	Galleria mellonella (Greater wax moth)
GradualResponce	LOC113518421	A0A6J3C4S5	A0A6J3C4S5_GALME	breast cancer anti-estrogen resistance protein 3	LOC113518421	Galleria mellonella (Greater wax moth)	GO:0001784; GO:0005085; GO:0007264	small GTPase mediated signal transduction [GO:0007264]		guanyl-nucleotide exchange factor activity [GO:0005085]; phosphotyrosine residue binding [GO:0001784]; small GTPase mediated signal transduction [GO:0007264]	guanyl-nucleotide exchange factor activity [GO:0005085]; phosphotyrosine residue binding [GO:0001784]
GradualResponce	LOC113518433	A0A6J1X0S3	A0A6J1X0S3_GALME	cytochrome P450 4C1-like	LOC113518433	Galleria mellonella (Greater wax moth)	GO:0004497; GO:0005506; GO:0016705; GO:0020037			heme binding [GO:0020037]; iron ion binding [GO:0005506]; monooxygenase activity [GO:0004497]; oxidoreductase activity, acting on paired donors, with incorporation or reduction of molecular oxygen [GO:0016705]	heme binding [GO:0020037]; iron ion binding [GO:0005506]; monooxygenase activity [GO:0004497]; oxidoreductase activity, acting on paired donors, with incorporation or reduction of molecular oxygen [GO:0016705]
GradualResponce	LOC113518448	A0A6J1X143	A0A6J1X143_GALME	Fructose-bisphosphate aldolase (EC 4.1.2.13)	LOC113518448	Galleria mellonella (Greater wax moth)	GO:0004332; GO:0006096	glycolytic process [GO:0006096]		fructose-bisphosphate aldolase activity [GO:0004332]; glycolytic process [GO:0006096]	fructose-bisphosphate aldolase activity [GO:0004332]
GradualResponce	LOC113518469	A0A6J1WTW2	A0A6J1WTW2_GALME	uncharacterized protein LOC113518469	LOC113518469	Galleria mellonella (Greater wax moth)
GradualResponce	LOC113518496	A0A6J3C5Y3	A0A6J3C5Y3_GALME	uncharacterized protein LOC113518496	LOC113518496	Galleria mellonella (Greater wax moth)	GO:0016021		integral component of membrane [GO:0016021]	integral component of membrane [GO:0016021]
GradualResponce	LOC113518516	A0A6J1WTS5	A0A6J1WTS5_GALME	Acyl-coenzyme A oxidase	LOC113518516	Galleria mellonella (Greater wax moth)	GO:0003997; GO:0005777; GO:0006635; GO:0071949	fatty acid beta-oxidation [GO:0006635]	peroxisome [GO:0005777]	peroxisome [GO:0005777]; acyl-CoA oxidase activity [GO:0003997]; FAD binding [GO:0071949]; fatty acid beta-oxidation [GO:0006635]	acyl-CoA oxidase activity [GO:0003997]; FAD binding [GO:0071949]
GradualResponce	LOC113518536	A0A6J1X135	A0A6J1X135_GALME	Protein hook	LOC113518536	Galleria mellonella (Greater wax moth)	GO:0005768; GO:0005874; GO:0006897; GO:0008017; GO:0030705; GO:0031122	cytoplasmic microtubule organization [GO:0031122]; cytoskeleton-dependent intracellular transport [GO:0030705]; endocytosis [GO:0006897]	endosome [GO:0005768]; microtubule [GO:0005874]	endosome [GO:0005768]; microtubule [GO:0005874]; microtubule binding [GO:0008017]; cytoplasmic microtubule organization [GO:0031122]; cytoskeleton-dependent intracellular transport [GO:0030705]; endocytosis [GO:0006897]	microtubule binding [GO:0008017]
GradualResponce	LOC113518540	A0A6J1WTV5	A0A6J1WTV5_GALME	peptidoglycan-recognition protein SC2-like isoform X3	LOC113518540	Galleria mellonella (Greater wax moth)	GO:0008270; GO:0008745; GO:0009253; GO:0016021; GO:0045087	innate immune response [GO:0045087]; peptidoglycan catabolic process [GO:0009253]	integral component of membrane [GO:0016021]	integral component of membrane [GO:0016021]; N-acetylmuramoyl-L-alanine amidase activity [GO:0008745]; zinc ion binding [GO:0008270]; innate immune response [GO:0045087]; peptidoglycan catabolic process [GO:0009253]	N-acetylmuramoyl-L-alanine amidase activity [GO:0008745]; zinc ion binding [GO:0008270]
GradualResponce	LOC113518540	A0A6J1WUI6	A0A6J1WUI6_GALME	peptidoglycan-recognition protein SC1a/b-like isoform X1	LOC113518540	Galleria mellonella (Greater wax moth)	GO:0008270; GO:0008745; GO:0009253; GO:0016021; GO:0045087	innate immune response [GO:0045087]; peptidoglycan catabolic process [GO:0009253]	integral component of membrane [GO:0016021]	integral component of membrane [GO:0016021]; N-acetylmuramoyl-L-alanine amidase activity [GO:0008745]; zinc ion binding [GO:0008270]; innate immune response [GO:0045087]; peptidoglycan catabolic process [GO:0009253]	N-acetylmuramoyl-L-alanine amidase activity [GO:0008745]; zinc ion binding [GO:0008270]
GradualResponce	LOC113518540	A0A6J1WUK1	A0A6J1WUK1_GALME	uncharacterized protein LOC113518540 isoform X4	LOC113518540	Galleria mellonella (Greater wax moth)	GO:0008270; GO:0008745; GO:0009253; GO:0016021; GO:0045087	innate immune response [GO:0045087]; peptidoglycan catabolic process [GO:0009253]	integral component of membrane [GO:0016021]	integral component of membrane [GO:0016021]; N-acetylmuramoyl-L-alanine amidase activity [GO:0008745]; zinc ion binding [GO:0008270]; innate immune response [GO:0045087]; peptidoglycan catabolic process [GO:0009253]	N-acetylmuramoyl-L-alanine amidase activity [GO:0008745]; zinc ion binding [GO:0008270]
GradualResponce	LOC113518540	A0A6J1X1C3	A0A6J1X1C3_GALME	peptidoglycan-recognition protein SC1a/b-like isoform X2	LOC113518540	Galleria mellonella (Greater wax moth)	GO:0008270; GO:0008745; GO:0009253; GO:0016021; GO:0045087	innate immune response [GO:0045087]; peptidoglycan catabolic process [GO:0009253]	integral component of membrane [GO:0016021]	integral component of membrane [GO:0016021]; N-acetylmuramoyl-L-alanine amidase activity [GO:0008745]; zinc ion binding [GO:0008270]; innate immune response [GO:0045087]; peptidoglycan catabolic process [GO:0009253]	N-acetylmuramoyl-L-alanine amidase activity [GO:0008745]; zinc ion binding [GO:0008270]
GradualResponce	LOC113518559	A0A6J1X156	A0A6J1X156_GALME	uncharacterized protein LOC113518559	LOC113518559	Galleria mellonella (Greater wax moth)	GO:0016021		integral component of membrane [GO:0016021]	integral component of membrane [GO:0016021]
GradualResponce	LOC113518574	A0A6J1WU52	A0A6J1WU52_GALME	uncharacterized protein LOC113518574	LOC113518574	Galleria mellonella (Greater wax moth)	GO:0005524; GO:0016021; GO:0016301		integral component of membrane [GO:0016021]	integral component of membrane [GO:0016021]; ATP binding [GO:0005524]; kinase activity [GO:0016301]	ATP binding [GO:0005524]; kinase activity [GO:0016301]
GradualResponce	LOC113518616	A0A6J1WTZ5	A0A6J1WTZ5_GALME	homeobox protein 2-like	LOC113518616	Galleria mellonella (Greater wax moth)	GO:0003677			DNA binding [GO:0003677]	DNA binding [GO:0003677]
GradualResponce	LOC113518653	A0A6J3C9A8	A0A6J3C9A8_GALME	protein AAR2 homolog	LOC113518653	Galleria mellonella (Greater wax moth)
GradualResponce	LOC113518659	A0A6J1WU97	A0A6J1WU97_GALME	uncharacterized protein LOC113518659	LOC113518659	Galleria mellonella (Greater wax moth)
GradualResponce	LOC113518691	A0A6J1WUR8	A0A6J1WUR8_GALME	baculoviral IAP repeat-containing protein 6-like	LOC113518691	Galleria mellonella (Greater wax moth)
GradualResponce	LOC113518693	A0A6J1WUB7	A0A6J1WUB7_GALME	mental retardation GTPase activating protein homolog 4-like	LOC113518693	Galleria mellonella (Greater wax moth)
GradualResponce	LOC113518697	A0A6J3CCY2	A0A6J3CCY2_GALME	uncharacterized protein LOC113518697	LOC113518697	Galleria mellonella (Greater wax moth)	GO:0004181; GO:0008270			metallocarboxypeptidase activity [GO:0004181]; zinc ion binding [GO:0008270]	metallocarboxypeptidase activity [GO:0004181]; zinc ion binding [GO:0008270]
GradualResponce	LOC113518701	A0A6J1X1D2	A0A6J1X1D2_GALME	diphthine methyltransferase isoform X1	LOC113518701	Galleria mellonella (Greater wax moth)	GO:0008168; GO:0032259	methylation [GO:0032259]		methyltransferase activity [GO:0008168]; methylation [GO:0032259]	methyltransferase activity [GO:0008168]
GradualResponce	LOC113518701	A0A6J1X1K9	A0A6J1X1K9_GALME	diphthine methyltransferase isoform X2	LOC113518701	Galleria mellonella (Greater wax moth)	GO:0008168; GO:0032259	methylation [GO:0032259]		methyltransferase activity [GO:0008168]; methylation [GO:0032259]	methyltransferase activity [GO:0008168]
GradualResponce	LOC113518726	A0A6J1WUU5	A0A6J1WUU5_GALME	CDGSH iron-sulfur domain-containing protein 3, mitochondrial	LOC113518726	Galleria mellonella (Greater wax moth)	GO:0005783; GO:0046872; GO:0051537		endoplasmic reticulum [GO:0005783]	endoplasmic reticulum [GO:0005783]; 2 iron, 2 sulfur cluster binding [GO:0051537]; metal ion binding [GO:0046872]	2 iron, 2 sulfur cluster binding [GO:0051537]; metal ion binding [GO:0046872]
GradualResponce	LOC113518778	A0A6J1WUZ6	A0A6J1WUZ6_GALME	glutathione S-transferase 1-like isoform X2	LOC113518778	Galleria mellonella (Greater wax moth)	GO:0006749; GO:0016740	glutathione metabolic process [GO:0006749]		transferase activity [GO:0016740]; glutathione metabolic process [GO:0006749]	transferase activity [GO:0016740]
GradualResponce	LOC113518778	A0A6J3BYQ6	A0A6J3BYQ6_GALME	glutathione S-transferase 1-like isoform X1	LOC113518778	Galleria mellonella (Greater wax moth)	GO:0006749; GO:0016740	glutathione metabolic process [GO:0006749]		transferase activity [GO:0016740]; glutathione metabolic process [GO:0006749]	transferase activity [GO:0016740]
GradualResponce	LOC113518791	A0A6J1X1W3	A0A6J1X1W3_GALME	MOB kinase activator-like 1 isoform X1	LOC113518791	Galleria mellonella (Greater wax moth)	GO:0016301			kinase activity [GO:0016301]	kinase activity [GO:0016301]
GradualResponce	LOC113518791	A0A6J3C9Q4	A0A6J3C9Q4_GALME	MOB kinase activator-like 1 isoform X2	LOC113518791	Galleria mellonella (Greater wax moth)	GO:0016301			kinase activity [GO:0016301]	kinase activity [GO:0016301]
GradualResponce	LOC113518793	A0A6J1WUD3	A0A6J1WUD3_GALME	3-hydroxyacyl-CoA dehydrogenase type-2	LOC113518793	Galleria mellonella (Greater wax moth)	GO:0016491			oxidoreductase activity [GO:0016491]	oxidoreductase activity [GO:0016491]
GradualResponce	LOC113518795	A0A6J1X1X0	A0A6J1X1X0_GALME	uncharacterized protein CG16817-like	LOC113518795	Galleria mellonella (Greater wax moth)
GradualResponce	LOC113518808	A0A6J1X244	A0A6J1X244_GALME	Dol-P-Glc:Glc(2)Man(9)GlcNAc(2)-PP-Dol alpha-1,2-glucosyltransferase (EC 2.4.1.256)	LOC113518808	Galleria mellonella (Greater wax moth)	GO:0006488; GO:0016021; GO:0106073	dolichol-linked oligosaccharide biosynthetic process [GO:0006488]	integral component of membrane [GO:0016021]	integral component of membrane [GO:0016021]; dolichyl pyrophosphate Glc2Man9GlcNAc2 alpha-1,2-glucosyltransferase activity [GO:0106073]; dolichol-linked oligosaccharide biosynthetic process [GO:0006488]	dolichyl pyrophosphate Glc2Man9GlcNAc2 alpha-1,2-glucosyltransferase activity [GO:0106073]
GradualResponce	LOC113518815	A0A6J1WUN0	A0A6J1WUN0_GALME	Malic enzyme	LOC113518815	Galleria mellonella (Greater wax moth)	GO:0004471; GO:0046872; GO:0051287			malate dehydrogenase (decarboxylating) (NAD+) activity [GO:0004471]; metal ion binding [GO:0046872]; NAD binding [GO:0051287]	malate dehydrogenase (decarboxylating) (NAD+) activity [GO:0004471]; metal ion binding [GO:0046872]; NAD binding [GO:0051287]
GradualResponce	LOC113518815	A0A6J1X1P9	A0A6J1X1P9_GALME	Malic enzyme	LOC113518815	Galleria mellonella (Greater wax moth)	GO:0004471; GO:0046872; GO:0051287			malate dehydrogenase (decarboxylating) (NAD+) activity [GO:0004471]; metal ion binding [GO:0046872]; NAD binding [GO:0051287]	malate dehydrogenase (decarboxylating) (NAD+) activity [GO:0004471]; metal ion binding [GO:0046872]; NAD binding [GO:0051287]
GradualResponce	LOC113518831	A0A6J1WUG9	A0A6J1WUG9_GALME	capon-like protein	LOC113518831	Galleria mellonella (Greater wax moth)
GradualResponce	LOC113518859	A0A6J1WUT1	A0A6J1WUT1_GALME	synaptic vesicle glycoprotein 2C-like	LOC113518859	Galleria mellonella (Greater wax moth)	GO:0016021; GO:0022857		integral component of membrane [GO:0016021]	integral component of membrane [GO:0016021]; transmembrane transporter activity [GO:0022857]	transmembrane transporter activity [GO:0022857]
GradualResponce	LOC113518866	A0A6J1WV84	A0A6J1WV84_GALME	Vacuolar protein sorting-associated protein 72 homolog	LOC113518866	Galleria mellonella (Greater wax moth)	GO:0005634; GO:0006355; GO:0043486	histone exchange [GO:0043486]; regulation of transcription, DNA-templated [GO:0006355]	nucleus [GO:0005634]	nucleus [GO:0005634]; histone exchange [GO:0043486]; regulation of transcription, DNA-templated [GO:0006355]
GradualResponce	LOC113518879	A0A6J1WUM7	A0A6J1WUM7_GALME	Transmembrane protein 258 (Dolichyl-diphosphooligosaccharide-protein glycosyltransferase subunit TMEM258)	LOC113518879	Galleria mellonella (Greater wax moth)	GO:0006487; GO:0016021; GO:0034998	protein N-linked glycosylation [GO:0006487]	integral component of membrane [GO:0016021]; oligosaccharyltransferase I complex [GO:0034998]	integral component of membrane [GO:0016021]; oligosaccharyltransferase I complex [GO:0034998]; protein N-linked glycosylation [GO:0006487]
GradualResponce	LOC113518890	A0A6J1X1X9	A0A6J1X1X9_GALME	plasminogen	LOC113518890	Galleria mellonella (Greater wax moth)	GO:0004252			serine-type endopeptidase activity [GO:0004252]	serine-type endopeptidase activity [GO:0004252]
GradualResponce	LOC113518900	A0A6J1WUW7	A0A6J1WUW7_GALME	protein YIPF5	LOC113518900	Galleria mellonella (Greater wax moth)	GO:0016021		integral component of membrane [GO:0016021]	integral component of membrane [GO:0016021]
GradualResponce	LOC113518908	A0A6J1WUX5	A0A6J1WUX5_GALME	atypical kinase COQ8B, mitochondrial	LOC113518908	Galleria mellonella (Greater wax moth)	GO:0016301			kinase activity [GO:0016301]	kinase activity [GO:0016301]
GradualResponce	LOC113518914	A0A6J1WVB8	A0A6J1WVB8_GALME	uncharacterized protein LOC113518914	LOC113518914	Galleria mellonella (Greater wax moth)	GO:0003824			catalytic activity [GO:0003824]	catalytic activity [GO:0003824]
GradualResponce	LOC113518925	A0A6J1X2C9	A0A6J1X2C9_GALME	valacyclovir hydrolase	LOC113518925	Galleria mellonella (Greater wax moth)	GO:0016787			hydrolase activity [GO:0016787]	hydrolase activity [GO:0016787]
GradualResponce	LOC113518960	A0A6J1WUV5	A0A6J1WUV5_GALME	peroxidase-like isoform X3	LOC113518960	Galleria mellonella (Greater wax moth)	GO:0004601; GO:0006979; GO:0020037	response to oxidative stress [GO:0006979]		heme binding [GO:0020037]; peroxidase activity [GO:0004601]; response to oxidative stress [GO:0006979]	heme binding [GO:0020037]; peroxidase activity [GO:0004601]
GradualResponce	LOC113518960	A0A6J1WVF5	A0A6J1WVF5_GALME	peroxidase-like isoform X2	LOC113518960	Galleria mellonella (Greater wax moth)	GO:0004601; GO:0006979; GO:0020037	response to oxidative stress [GO:0006979]		heme binding [GO:0020037]; peroxidase activity [GO:0004601]; response to oxidative stress [GO:0006979]	heme binding [GO:0020037]; peroxidase activity [GO:0004601]
GradualResponce	LOC113518960	A0A6J1X2G3	A0A6J1X2G3_GALME	peroxidase-like isoform X1	LOC113518960	Galleria mellonella (Greater wax moth)	GO:0004601; GO:0006979; GO:0020037	response to oxidative stress [GO:0006979]		heme binding [GO:0020037]; peroxidase activity [GO:0004601]; response to oxidative stress [GO:0006979]	heme binding [GO:0020037]; peroxidase activity [GO:0004601]
GradualResponce	LOC113518976	A0A6J1WUW9	A0A6J1WUW9_GALME	facilitated trehalose transporter Tret1-2 homolog	LOC113518976	Galleria mellonella (Greater wax moth)	GO:0016021; GO:0022857		integral component of membrane [GO:0016021]	integral component of membrane [GO:0016021]; transmembrane transporter activity [GO:0022857]	transmembrane transporter activity [GO:0022857]
GradualResponce	LOC113518995	A0A6J1WUX8	A0A6J1WUX8_GALME	uncharacterized protein LOC113518995	LOC113518995	Galleria mellonella (Greater wax moth)	GO:0000777; GO:0007049	cell cycle [GO:0007049]	condensed chromosome kinetochore [GO:0000777]	condensed chromosome kinetochore [GO:0000777]; cell cycle [GO:0007049]
GradualResponce	LOC113519003	A0A6J3CB85	A0A6J3CB85_GALME	zonadhesin-like	LOC113519003	Galleria mellonella (Greater wax moth)
GradualResponce	LOC113519031	A0A6J3BT04	A0A6J3BT04_GALME	peroxidase-like	LOC113519031	Galleria mellonella (Greater wax moth)	GO:0004601; GO:0006979; GO:0020037; GO:0042600	response to oxidative stress [GO:0006979]	egg chorion [GO:0042600]	egg chorion [GO:0042600]; heme binding [GO:0020037]; peroxidase activity [GO:0004601]; response to oxidative stress [GO:0006979]	heme binding [GO:0020037]; peroxidase activity [GO:0004601]
GradualResponce	LOC113519053	A0A6J1WV83	A0A6J1WV83_GALME	Vacuolar protein sorting-associated protein 16 homolog	LOC113519053	Galleria mellonella (Greater wax moth)	GO:0006886; GO:0007033; GO:0031902	intracellular protein transport [GO:0006886]; vacuole organization [GO:0007033]	late endosome membrane [GO:0031902]	late endosome membrane [GO:0031902]; intracellular protein transport [GO:0006886]; vacuole organization [GO:0007033]
GradualResponce	LOC113519078	A0A6J1WVD0	A0A6J1WVD0_GALME	Pyrroline-5-carboxylate reductase (EC 1.5.1.2)	LOC113519078	Galleria mellonella (Greater wax moth)	GO:0004735; GO:0055129	L-proline biosynthetic process [GO:0055129]		pyrroline-5-carboxylate reductase activity [GO:0004735]; L-proline biosynthetic process [GO:0055129]	pyrroline-5-carboxylate reductase activity [GO:0004735]
GradualResponce	LOC113519085	A0A6J3BVN9	A0A6J3BVN9_GALME	LOW QUALITY PROTEIN: synaptic vesicle 2-related protein-like	LOC113519085	Galleria mellonella (Greater wax moth)	GO:0016021; GO:0022857		integral component of membrane [GO:0016021]	integral component of membrane [GO:0016021]; transmembrane transporter activity [GO:0022857]	transmembrane transporter activity [GO:0022857]
GradualResponce	LOC113519094	A0A3G1T196	A0A3G1T196_GALME	Antibacterial peptide (anionic antimicrobial peptide 2-like)	LOC113519094	Galleria mellonella (Greater wax moth)
GradualResponce	LOC113519100	A0A6J1X2D7	A0A6J1X2D7_GALME	exosome component 10-like	LOC113519100	Galleria mellonella (Greater wax moth)	GO:0000166; GO:0003676; GO:0008408			3'-5' exonuclease activity [GO:0008408]; nucleic acid binding [GO:0003676]; nucleotide binding [GO:0000166]	3'-5' exonuclease activity [GO:0008408]; nucleic acid binding [GO:0003676]; nucleotide binding [GO:0000166]
GradualResponce	LOC113519163	A0A6J1WVQ4	A0A6J1WVQ4_GALME	Kinesin-like protein	LOC113519163	Galleria mellonella (Greater wax moth)	GO:0003777; GO:0005524; GO:0005874; GO:0007018; GO:0008017	microtubule-based movement [GO:0007018]	microtubule [GO:0005874]	microtubule [GO:0005874]; ATP binding [GO:0005524]; microtubule binding [GO:0008017]; microtubule motor activity [GO:0003777]; microtubule-based movement [GO:0007018]	ATP binding [GO:0005524]; microtubule binding [GO:0008017]; microtubule motor activity [GO:0003777]
GradualResponce	LOC113519197	A0A6J1WVS5	A0A6J1WVS5_GALME	cytochrome P450 6B5-like	LOC113519197	Galleria mellonella (Greater wax moth)	GO:0004497; GO:0005506; GO:0016021; GO:0016705; GO:0020037		integral component of membrane [GO:0016021]	integral component of membrane [GO:0016021]; heme binding [GO:0020037]; iron ion binding [GO:0005506]; monooxygenase activity [GO:0004497]; oxidoreductase activity, acting on paired donors, with incorporation or reduction of molecular oxygen [GO:0016705]	heme binding [GO:0020037]; iron ion binding [GO:0005506]; monooxygenase activity [GO:0004497]; oxidoreductase activity, acting on paired donors, with incorporation or reduction of molecular oxygen [GO:0016705]
GradualResponce	LOC113519200	A0A6J1X2I9	A0A6J1X2I9_GALME	cytochrome P450 6B2-like	LOC113519200	Galleria mellonella (Greater wax moth)	GO:0004497; GO:0005506; GO:0016021; GO:0016705; GO:0020037		integral component of membrane [GO:0016021]	integral component of membrane [GO:0016021]; heme binding [GO:0020037]; iron ion binding [GO:0005506]; monooxygenase activity [GO:0004497]; oxidoreductase activity, acting on paired donors, with incorporation or reduction of molecular oxygen [GO:0016705]	heme binding [GO:0020037]; iron ion binding [GO:0005506]; monooxygenase activity [GO:0004497]; oxidoreductase activity, acting on paired donors, with incorporation or reduction of molecular oxygen [GO:0016705]
GradualResponce	LOC113519301	A0A6J1WVF0	A0A6J1WVF0_GALME	probable 3-hydroxyacyl-CoA dehydrogenase F54C8.1	LOC113519301	Galleria mellonella (Greater wax moth)	GO:0003857; GO:0006631	fatty acid metabolic process [GO:0006631]		3-hydroxyacyl-CoA dehydrogenase activity [GO:0003857]; fatty acid metabolic process [GO:0006631]	3-hydroxyacyl-CoA dehydrogenase activity [GO:0003857]
GradualResponce	LOC113519309	A0A6J1WVT2	A0A6J1WVT2_GALME	uncharacterized protein LOC113519309	LOC113519309	Galleria mellonella (Greater wax moth)	GO:0016021		integral component of membrane [GO:0016021]	integral component of membrane [GO:0016021]
GradualResponce	LOC113519328	A0A6J1X2T1	A0A6J1X2T1_GALME	hexose transporter HXT11-like	LOC113519328	Galleria mellonella (Greater wax moth)	GO:0016021; GO:0022857		integral component of membrane [GO:0016021]	integral component of membrane [GO:0016021]; transmembrane transporter activity [GO:0022857]	transmembrane transporter activity [GO:0022857]
GradualResponce	LOC113519329	A0A6J1WW17	A0A6J1WW17_GALME	cytochrome P450 6k1-like isoform X1	LOC113519329	Galleria mellonella (Greater wax moth)	GO:0004497; GO:0005506; GO:0016705; GO:0020037			heme binding [GO:0020037]; iron ion binding [GO:0005506]; monooxygenase activity [GO:0004497]; oxidoreductase activity, acting on paired donors, with incorporation or reduction of molecular oxygen [GO:0016705]	heme binding [GO:0020037]; iron ion binding [GO:0005506]; monooxygenase activity [GO:0004497]; oxidoreductase activity, acting on paired donors, with incorporation or reduction of molecular oxygen [GO:0016705]
GradualResponce	LOC113519329	A0A6J3BWF9	A0A6J3BWF9_GALME	cytochrome P450 6k1-like isoform X2	LOC113519329	Galleria mellonella (Greater wax moth)	GO:0004497; GO:0005506; GO:0016705; GO:0020037			heme binding [GO:0020037]; iron ion binding [GO:0005506]; monooxygenase activity [GO:0004497]; oxidoreductase activity, acting on paired donors, with incorporation or reduction of molecular oxygen [GO:0016705]	heme binding [GO:0020037]; iron ion binding [GO:0005506]; monooxygenase activity [GO:0004497]; oxidoreductase activity, acting on paired donors, with incorporation or reduction of molecular oxygen [GO:0016705]
GradualResponce	LOC113519335	A0A6J1WVV5	A0A6J1WVV5_GALME	uncharacterized protein CG1161-like	LOC113519335	Galleria mellonella (Greater wax moth)	GO:0005765; GO:0016021		integral component of membrane [GO:0016021]; lysosomal membrane [GO:0005765]	integral component of membrane [GO:0016021]; lysosomal membrane [GO:0005765]
GradualResponce	LOC113519360	A0A6J1WW38	A0A6J1WW38_GALME	Tetraspanin	LOC113519360	Galleria mellonella (Greater wax moth)	GO:0016021		integral component of membrane [GO:0016021]	integral component of membrane [GO:0016021]
GradualResponce	LOC113519369	A0A6J1X348	A0A6J1X348_GALME	protein takeout-like	LOC113519369	Galleria mellonella (Greater wax moth)
GradualResponce	LOC113519396	A0A6J1WW14	A0A6J1WW14_GALME	rho GTPase-activating protein 190 isoform X1	LOC113519396	Galleria mellonella (Greater wax moth)	GO:0007165	signal transduction [GO:0007165]		signal transduction [GO:0007165]
GradualResponce	LOC113519396	A0A6J3BVP3	A0A6J3BVP3_GALME	rho GTPase-activating protein 190 isoform X3	LOC113519396	Galleria mellonella (Greater wax moth)	GO:0007165	signal transduction [GO:0007165]		signal transduction [GO:0007165]
GradualResponce	LOC113519396	A0A6J3BYE2	A0A6J3BYE2_GALME	rho GTPase-activating protein 190 isoform X2	LOC113519396	Galleria mellonella (Greater wax moth)	GO:0007165	signal transduction [GO:0007165]		signal transduction [GO:0007165]
GradualResponce	LOC113519417	A0A6J1X334	A0A6J1X334_GALME	facilitated trehalose transporter Tret1-like	LOC113519417	Galleria mellonella (Greater wax moth)	GO:0016021; GO:0022857		integral component of membrane [GO:0016021]	integral component of membrane [GO:0016021]; transmembrane transporter activity [GO:0022857]	transmembrane transporter activity [GO:0022857]
GradualResponce	LOC113519431	A0A6J1WWB3	A0A6J1WWB3_GALME	guanine nucleotide-binding protein G(I)/G(S)/G(T) subunit beta-1	LOC113519431	Galleria mellonella (Greater wax moth)	GO:0007165	signal transduction [GO:0007165]		signal transduction [GO:0007165]
GradualResponce	LOC113519461	A0A6J3C3D7	A0A6J3C3D7_GALME	uncharacterized protein LOC113519461	LOC113519461	Galleria mellonella (Greater wax moth)	GO:0005634; GO:0008270		nucleus [GO:0005634]	nucleus [GO:0005634]; zinc ion binding [GO:0008270]	zinc ion binding [GO:0008270]
GradualResponce	LOC113519472	A0A6J3C177	A0A6J3C177_GALME	Endothelin-converting enzyme 1 (EC 3.4.24.71)	LOC113519472	Galleria mellonella (Greater wax moth)	GO:0004222; GO:0005886; GO:0046872		plasma membrane [GO:0005886]	plasma membrane [GO:0005886]; metal ion binding [GO:0046872]; metalloendopeptidase activity [GO:0004222]	metal ion binding [GO:0046872]; metalloendopeptidase activity [GO:0004222]
GradualResponce	LOC113519477	A0A6J3BVN8	A0A6J3BVN8_GALME	facilitated trehalose transporter Tret1-like isoform X1	LOC113519477	Galleria mellonella (Greater wax moth)	GO:0016021; GO:0022857		integral component of membrane [GO:0016021]	integral component of membrane [GO:0016021]; transmembrane transporter activity [GO:0022857]	transmembrane transporter activity [GO:0022857]
GradualResponce	LOC113519477	A0A6J3C3D3	A0A6J3C3D3_GALME	facilitated trehalose transporter Tret1-like isoform X2	LOC113519477	Galleria mellonella (Greater wax moth)	GO:0016021; GO:0022857		integral component of membrane [GO:0016021]	integral component of membrane [GO:0016021]; transmembrane transporter activity [GO:0022857]	transmembrane transporter activity [GO:0022857]
GradualResponce	LOC113519495	A0A6J1X3A3	A0A6J1X3A3_GALME	probable RNA-binding protein 19	LOC113519495	Galleria mellonella (Greater wax moth)	GO:0003723			RNA binding [GO:0003723]	RNA binding [GO:0003723]
GradualResponce	LOC113519501	A0A6J1WW99	A0A6J1WW99_GALME	aldo-keto reductase AKR2E4-like	LOC113519501	Galleria mellonella (Greater wax moth)	GO:0016491			oxidoreductase activity [GO:0016491]	oxidoreductase activity [GO:0016491]
GradualResponce	LOC113519555	A0A6J1X3E3	A0A6J1X3E3_GALME	Krueppel-like factor luna	LOC113519555	Galleria mellonella (Greater wax moth)
GradualResponce	LOC113519558	A0A6J1WWD6	A0A6J1WWD6_GALME	uncharacterized protein LOC113519558	LOC113519558	Galleria mellonella (Greater wax moth)
GradualResponce	LOC113519628	A0A6J1X3K9	A0A6J1X3K9_GALME	ERAD-associated E3 ubiquitin-protein ligase HRD1B-like	LOC113519628	Galleria mellonella (Greater wax moth)	GO:0016021; GO:0046872		integral component of membrane [GO:0016021]	integral component of membrane [GO:0016021]; metal ion binding [GO:0046872]	metal ion binding [GO:0046872]
GradualResponce	LOC113519646	A0A6J1X3P0	A0A6J1X3P0_GALME	transmembrane emp24 domain-containing protein 5-like	LOC113519646	Galleria mellonella (Greater wax moth)	GO:0007275; GO:0016021	multicellular organism development [GO:0007275]	integral component of membrane [GO:0016021]	integral component of membrane [GO:0016021]; multicellular organism development [GO:0007275]
GradualResponce	LOC113519650	A0A6J1WWT5	A0A6J1WWT5_GALME	Cleavage and polyadenylation specificity factor subunit 2 (Cleavage and polyadenylation specificity factor 100 kDa subunit)	LOC113519650	Galleria mellonella (Greater wax moth)	GO:0003723; GO:0005847; GO:0006378; GO:0006379	mRNA cleavage [GO:0006379]; mRNA polyadenylation [GO:0006378]	mRNA cleavage and polyadenylation specificity factor complex [GO:0005847]	mRNA cleavage and polyadenylation specificity factor complex [GO:0005847]; RNA binding [GO:0003723]; mRNA cleavage [GO:0006379]; mRNA polyadenylation [GO:0006378]	RNA binding [GO:0003723]
GradualResponce	LOC113519660	A0A6J1WWU4	A0A6J1WWU4_GALME	Electron transfer flavoprotein subunit beta (Beta-ETF)	LOC113519660	Galleria mellonella (Greater wax moth)	GO:0005759; GO:0009055		mitochondrial matrix [GO:0005759]	mitochondrial matrix [GO:0005759]; electron transfer activity [GO:0009055]	electron transfer activity [GO:0009055]
GradualResponce	LOC113519666	A0A6J1WWR5	A0A6J1WWR5_GALME	WD repeat-containing protein 37	LOC113519666	Galleria mellonella (Greater wax moth)
GradualResponce	LOC113519674	A0A6J1X3S6	A0A6J1X3S6_GALME	N-acetylneuraminate lyase-like	LOC113519674	Galleria mellonella (Greater wax moth)	GO:0016829			lyase activity [GO:0016829]	lyase activity [GO:0016829]
GradualResponce	LOC113519677	A0A6J1WWB6	A0A6J1WWB6_GALME	mitochondrial amidoxime reducing component 2	LOC113519677	Galleria mellonella (Greater wax moth)	GO:0003824; GO:0016021; GO:0030151; GO:0030170		integral component of membrane [GO:0016021]	integral component of membrane [GO:0016021]; catalytic activity [GO:0003824]; molybdenum ion binding [GO:0030151]; pyridoxal phosphate binding [GO:0030170]	catalytic activity [GO:0003824]; molybdenum ion binding [GO:0030151]; pyridoxal phosphate binding [GO:0030170]
GradualResponce	LOC113519682	A0A6J1WWT6	A0A6J1WWT6_GALME	UDP-glucuronosyltransferase (EC 2.4.1.17)	LOC113519682	Galleria mellonella (Greater wax moth)	GO:0015020; GO:0016021		integral component of membrane [GO:0016021]	integral component of membrane [GO:0016021]; glucuronosyltransferase activity [GO:0015020]	glucuronosyltransferase activity [GO:0015020]
GradualResponce	LOC113519684	A0A6J3CB63	A0A6J3CB63_GALME	BTB/POZ domain-containing protein KCTD3	LOC113519684	Galleria mellonella (Greater wax moth)	GO:0051260	protein homooligomerization [GO:0051260]		protein homooligomerization [GO:0051260]
GradualResponce	LOC113519698	A0A6J1WWV9	A0A6J1WWV9_GALME	trafficking protein particle complex subunit 6b	LOC113519698	Galleria mellonella (Greater wax moth)	GO:0005794; GO:0043087; GO:0048193	Golgi vesicle transport [GO:0048193]; regulation of GTPase activity [GO:0043087]	Golgi apparatus [GO:0005794]	Golgi apparatus [GO:0005794]; Golgi vesicle transport [GO:0048193]; regulation of GTPase activity [GO:0043087]
GradualResponce	LOC113519708	A0A6J1X417	A0A6J1X417_GALME	Copper transporter	LOC113519708	Galleria mellonella (Greater wax moth)	GO:0005375; GO:0016021		integral component of membrane [GO:0016021]	integral component of membrane [GO:0016021]; copper ion transmembrane transporter activity [GO:0005375]	copper ion transmembrane transporter activity [GO:0005375]
GradualResponce	LOC113519734	A0A6J1X440	A0A6J1X440_GALME	bilin-binding protein	LOC113519734	Galleria mellonella (Greater wax moth)	GO:0031409			pigment binding [GO:0031409]	pigment binding [GO:0031409]
GradualResponce	LOC113519737	A0A6J1X3Z3	A0A6J1X3Z3_GALME	calcineurin B homologous protein 1	LOC113519737	Galleria mellonella (Greater wax moth)	GO:0005509			calcium ion binding [GO:0005509]	calcium ion binding [GO:0005509]
GradualResponce	LOC113519740	A0A6J1WWJ3	A0A6J1WWJ3_GALME	Transcription initiation factor IIA subunit 2	LOC113519740	Galleria mellonella (Greater wax moth)	GO:0003743; GO:0005672; GO:0006367	transcription initiation from RNA polymerase II promoter [GO:0006367]	transcription factor TFIIA complex [GO:0005672]	transcription factor TFIIA complex [GO:0005672]; translation initiation factor activity [GO:0003743]; transcription initiation from RNA polymerase II promoter [GO:0006367]	translation initiation factor activity [GO:0003743]
GradualResponce	LOC113519775	A0A6J1WX44	A0A6J1WX44_GALME	ubiquitin-conjugating enzyme E2 J1-like	LOC113519775	Galleria mellonella (Greater wax moth)	GO:0016021		integral component of membrane [GO:0016021]	integral component of membrane [GO:0016021]
GradualResponce	LOC113519785	A0A6J3CEA8	A0A6J3CEA8_GALME	cholinesterase-like	LOC113519785	Galleria mellonella (Greater wax moth)
GradualResponce	LOC113519799	A0A6J1X471	A0A6J1X471_GALME	CLIP domain-containing serine protease 2-like isoform X1	LOC113519799	Galleria mellonella (Greater wax moth)	GO:0004252			serine-type endopeptidase activity [GO:0004252]	serine-type endopeptidase activity [GO:0004252]
GradualResponce	LOC113519799	A0A6J3CG16	A0A6J3CG16_GALME	CLIP domain-containing serine protease 2-like isoform X2	LOC113519799	Galleria mellonella (Greater wax moth)	GO:0004252			serine-type endopeptidase activity [GO:0004252]	serine-type endopeptidase activity [GO:0004252]
GradualResponce	LOC113519829	A0A6J3CE78	A0A6J3CE78_GALME	AT-rich interactive domain-containing protein 4B	LOC113519829	Galleria mellonella (Greater wax moth)	GO:0003677			DNA binding [GO:0003677]	DNA binding [GO:0003677]
GradualResponce	LOC113519867	A0A6J3CF48	A0A6J3CF48_GALME	homeobox protein prospero-like	LOC113519867	Galleria mellonella (Greater wax moth)	GO:0003677; GO:0005634; GO:0006355	regulation of transcription, DNA-templated [GO:0006355]	nucleus [GO:0005634]	nucleus [GO:0005634]; DNA binding [GO:0003677]; regulation of transcription, DNA-templated [GO:0006355]	DNA binding [GO:0003677]
GradualResponce	LOC113519872	A0A6J1WWU6	A0A6J1WWU6_GALME	uncharacterized protein LOC113519872	LOC113519872	Galleria mellonella (Greater wax moth)	GO:0004867; GO:0016021		integral component of membrane [GO:0016021]	integral component of membrane [GO:0016021]; serine-type endopeptidase inhibitor activity [GO:0004867]	serine-type endopeptidase inhibitor activity [GO:0004867]
GradualResponce	LOC113519906	A0A6J1WXH5	A0A6J1WXH5_GALME	AP complex subunit sigma	LOC113519906	Galleria mellonella (Greater wax moth)	GO:0006886; GO:0030122; GO:0035615; GO:0072583	clathrin-dependent endocytosis [GO:0072583]; intracellular protein transport [GO:0006886]	AP-2 adaptor complex [GO:0030122]	AP-2 adaptor complex [GO:0030122]; clathrin adaptor activity [GO:0035615]; clathrin-dependent endocytosis [GO:0072583]; intracellular protein transport [GO:0006886]	clathrin adaptor activity [GO:0035615]
GradualResponce	LOC113519931	A0A6J1WXI7	A0A6J1WXI7_GALME	protein yellow	LOC113519931	Galleria mellonella (Greater wax moth)
GradualResponce	LOC113519948	A0A6J1X4T8	A0A6J1X4T8_GALME	LOW QUALITY PROTEIN: uncharacterized protein LOC113519948	LOC113519948	Galleria mellonella (Greater wax moth)	GO:0016021		integral component of membrane [GO:0016021]	integral component of membrane [GO:0016021]
GradualResponce	LOC113519954	A0A6J1X4R5	A0A6J1X4R5_GALME	cyclin-G-associated kinase-like	LOC113519954	Galleria mellonella (Greater wax moth)	GO:0016301			kinase activity [GO:0016301]	kinase activity [GO:0016301]
GradualResponce	LOC113519970	A0A6J1WXQ3	A0A6J1WXQ3_GALME	Mini-chromosome maintenance complex-binding protein	LOC113519970	Galleria mellonella (Greater wax moth)	GO:0005634		nucleus [GO:0005634]	nucleus [GO:0005634]
GradualResponce	LOC113519974	A0A6J1X4T3	A0A6J1X4T3_GALME	Glycine cleavage system H protein	LOC113519974	Galleria mellonella (Greater wax moth)	GO:0005739; GO:0005960; GO:0019464	glycine decarboxylation via glycine cleavage system [GO:0019464]	glycine cleavage complex [GO:0005960]; mitochondrion [GO:0005739]	glycine cleavage complex [GO:0005960]; mitochondrion [GO:0005739]; glycine decarboxylation via glycine cleavage system [GO:0019464]
GradualResponce	LOC113519996	A0A6J3BUR0	A0A6J3BUR0_GALME	MPN domain-containing protein CG4751	LOC113519996	Galleria mellonella (Greater wax moth)	GO:0008237; GO:0070122			isopeptidase activity [GO:0070122]; metallopeptidase activity [GO:0008237]	isopeptidase activity [GO:0070122]; metallopeptidase activity [GO:0008237]
GradualResponce	LOC113519998	A0A6J3BNH8	A0A6J3BNH8_GALME	O-acyltransferase like protein-like	LOC113519998	Galleria mellonella (Greater wax moth)	GO:0016021; GO:0016747		integral component of membrane [GO:0016021]	integral component of membrane [GO:0016021]; transferase activity, transferring acyl groups other than amino-acyl groups [GO:0016747]	transferase activity, transferring acyl groups other than amino-acyl groups [GO:0016747]
GradualResponce	LOC113520000	A0A6J3BXF5	A0A6J3BXF5_GALME	glutathione hydrolase 1 proenzyme-like	LOC113520000	Galleria mellonella (Greater wax moth)	GO:0006751; GO:0016021; GO:0036374	glutathione catabolic process [GO:0006751]	integral component of membrane [GO:0016021]	integral component of membrane [GO:0016021]; glutathione hydrolase activity [GO:0036374]; glutathione catabolic process [GO:0006751]	glutathione hydrolase activity [GO:0036374]
GradualResponce	LOC113520010	A0A6J3C799	A0A6J3C799_GALME	probable elongator complex protein 2	LOC113520010	Galleria mellonella (Greater wax moth)	GO:0002098; GO:0005634; GO:0005737; GO:0016021; GO:0033588	tRNA wobble uridine modification [GO:0002098]	cytoplasm [GO:0005737]; Elongator holoenzyme complex [GO:0033588]; integral component of membrane [GO:0016021]; nucleus [GO:0005634]	cytoplasm [GO:0005737]; Elongator holoenzyme complex [GO:0033588]; integral component of membrane [GO:0016021]; nucleus [GO:0005634]; tRNA wobble uridine modification [GO:0002098]
GradualResponce	LOC113520026	A0A6J3C4R1	A0A6J3C4R1_GALME	oocyte zinc finger protein XlCOF6-like	LOC113520026	Galleria mellonella (Greater wax moth)	GO:0005634; GO:0008270		nucleus [GO:0005634]	nucleus [GO:0005634]; zinc ion binding [GO:0008270]	zinc ion binding [GO:0008270]
GradualResponce	LOC113520035	A0A6J1WXU5	A0A6J1WXU5_GALME	tuberin-like	LOC113520035	Galleria mellonella (Greater wax moth)	GO:0005096; GO:0005634; GO:0032007; GO:0033596	negative regulation of TOR signaling [GO:0032007]	nucleus [GO:0005634]; TSC1-TSC2 complex [GO:0033596]	nucleus [GO:0005634]; TSC1-TSC2 complex [GO:0033596]; GTPase activator activity [GO:0005096]; negative regulation of TOR signaling [GO:0032007]	GTPase activator activity [GO:0005096]
GradualResponce	LOC113520048	A0A6J3BV42	A0A6J3BV42_GALME	transmembrane protein KIAA1109	LOC113520048	Galleria mellonella (Greater wax moth)	GO:0016021		integral component of membrane [GO:0016021]	integral component of membrane [GO:0016021]
GradualResponce	LOC113520051	A0A6J1WXV4	A0A6J1WXV4_GALME	39S ribosomal protein L39, mitochondrial	LOC113520051	Galleria mellonella (Greater wax moth)	GO:0004812; GO:0005524; GO:0005840; GO:0043039	tRNA aminoacylation [GO:0043039]	ribosome [GO:0005840]	ribosome [GO:0005840]; aminoacyl-tRNA ligase activity [GO:0004812]; ATP binding [GO:0005524]; tRNA aminoacylation [GO:0043039]	aminoacyl-tRNA ligase activity [GO:0004812]; ATP binding [GO:0005524]
GradualResponce	LOC113520055	A0A6J1WX91	A0A6J1WX91_GALME	uncharacterized protein LOC113520055	LOC113520055	Galleria mellonella (Greater wax moth)
GradualResponce	LOC113520083	A0A6J1WXA7	A0A6J1WXA7_GALME	facilitated trehalose transporter Tret1-like	LOC113520083	Galleria mellonella (Greater wax moth)	GO:0016021; GO:0022857		integral component of membrane [GO:0016021]	integral component of membrane [GO:0016021]; transmembrane transporter activity [GO:0022857]	transmembrane transporter activity [GO:0022857]
GradualResponce	LOC113520100	A0A6J1X4Y5	A0A6J1X4Y5_GALME	bifunctional glutamate/proline--tRNA ligase-like	LOC113520100	Galleria mellonella (Greater wax moth)	GO:0016874			ligase activity [GO:0016874]	ligase activity [GO:0016874]
GradualResponce	LOC113520105	A0A6J1X4Z2	A0A6J1X4Z2_GALME	D-3-phosphoglycerate dehydrogenase	LOC113520105	Galleria mellonella (Greater wax moth)	GO:0016616; GO:0051287			NAD binding [GO:0051287]; oxidoreductase activity, acting on the CH-OH group of donors, NAD or NADP as acceptor [GO:0016616]	NAD binding [GO:0051287]; oxidoreductase activity, acting on the CH-OH group of donors, NAD or NADP as acceptor [GO:0016616]
GradualResponce	LOC113520178	A0A6J1X564	A0A6J1X564_GALME	chymotrypsin BII-like	LOC113520178	Galleria mellonella (Greater wax moth)	GO:0004252			serine-type endopeptidase activity [GO:0004252]	serine-type endopeptidase activity [GO:0004252]
GradualResponce	LOC113520199	A0A6J1WXG5	A0A6J1WXG5_GALME	facilitated trehalose transporter Tret1-like	LOC113520199	Galleria mellonella (Greater wax moth)	GO:0016021; GO:0022857		integral component of membrane [GO:0016021]	integral component of membrane [GO:0016021]; transmembrane transporter activity [GO:0022857]	transmembrane transporter activity [GO:0022857]
GradualResponce	LOC113520208	A0A6J3C6X7	A0A6J3C6X7_GALME	Integrator complex subunit 7	LOC113520208	Galleria mellonella (Greater wax moth)	GO:0016180; GO:0032039	snRNA processing [GO:0016180]	integrator complex [GO:0032039]	integrator complex [GO:0032039]; snRNA processing [GO:0016180]
GradualResponce	LOC113516488,LOC113520217	A0A3G1T1I5	A0A3G1T1I5_GALME	Membrane-associated progesterone receptor component 1-like protein (membrane-associated progesterone receptor component 1-like)	Pgrmc1 LOC113516488 LOC113520217	Galleria mellonella (Greater wax moth)	GO:0016021		integral component of membrane [GO:0016021]	integral component of membrane [GO:0016021]
GradualResponce	LOC113520234	A0A6J3CFQ3	A0A6J3CFQ3_GALME	pro-resilin-like	LOC113520234	Galleria mellonella (Greater wax moth)	GO:0005576; GO:0008061		extracellular region [GO:0005576]	extracellular region [GO:0005576]; chitin binding [GO:0008061]	chitin binding [GO:0008061]
GradualResponce	LOC113520262	A0A6J3CHQ3	A0A6J3CHQ3_GALME	uncharacterized protein LOC113520262	LOC113520262	Galleria mellonella (Greater wax moth)
GradualResponce	LOC113520337	A0A6J1WYH3	A0A6J1WYH3_GALME	ATP-binding cassette sub-family E member 1	LOC113520337	Galleria mellonella (Greater wax moth)	GO:0005524; GO:0016887			ATP binding [GO:0005524]; ATPase activity [GO:0016887]	ATPase activity [GO:0016887]; ATP binding [GO:0005524]
GradualResponce	LOC113520338	A0A6J1WXR8	A0A6J1WXR8_GALME	dynein light chain Tctex-type 1	LOC113520338	Galleria mellonella (Greater wax moth)
GradualResponce	LOC113520340	A0A6J1X5H0	A0A6J1X5H0_GALME	uncharacterized protein LOC113520340 isoform X2	LOC113520340	Galleria mellonella (Greater wax moth)
GradualResponce	LOC113520340	A0A6J3CCU9	A0A6J3CCU9_GALME	uncharacterized protein LOC113520340 isoform X1	LOC113520340	Galleria mellonella (Greater wax moth)
GradualResponce	LOC113520344	A0A6J1WXS3	A0A6J1WXS3_GALME	Guanine deaminase	LOC113520344	Galleria mellonella (Greater wax moth)	GO:0006147; GO:0008270; GO:0008892	guanine catabolic process [GO:0006147]		guanine deaminase activity [GO:0008892]; zinc ion binding [GO:0008270]; guanine catabolic process [GO:0006147]	guanine deaminase activity [GO:0008892]; zinc ion binding [GO:0008270]
GradualResponce	LOC113520354	A0A6J1WXT3	A0A6J1WXT3_GALME	pseudouridine-5'-phosphatase-like isoform X2	LOC113520354	Galleria mellonella (Greater wax moth)	GO:0016787			hydrolase activity [GO:0016787]	hydrolase activity [GO:0016787]
GradualResponce	LOC113520354	A0A6J3CFD4	A0A6J3CFD4_GALME	pseudouridine-5'-phosphatase-like isoform X1	LOC113520354	Galleria mellonella (Greater wax moth)	GO:0016787			hydrolase activity [GO:0016787]	hydrolase activity [GO:0016787]
GradualResponce	LOC113520355	A0A6J1WYJ6	A0A6J1WYJ6_GALME	pseudouridine-5'-phosphatase-like	LOC113520355	Galleria mellonella (Greater wax moth)	GO:0016787			hydrolase activity [GO:0016787]	hydrolase activity [GO:0016787]
GradualResponce	LOC113520367	A0A6J1WYL3	A0A6J1WYL3_GALME	40S ribosomal protein S27	LOC113520367	Galleria mellonella (Greater wax moth)	GO:0003735; GO:0005840; GO:0006412; GO:0046872	translation [GO:0006412]	ribosome [GO:0005840]	ribosome [GO:0005840]; metal ion binding [GO:0046872]; structural constituent of ribosome [GO:0003735]; translation [GO:0006412]	metal ion binding [GO:0046872]; structural constituent of ribosome [GO:0003735]
GradualResponce	LOC113520373	A0A6J1X5M3	A0A6J1X5M3_GALME	uncharacterized protein LOC113520373	LOC113520373	Galleria mellonella (Greater wax moth)	GO:0005576; GO:0008061		extracellular region [GO:0005576]	extracellular region [GO:0005576]; chitin binding [GO:0008061]	chitin binding [GO:0008061]
GradualResponce	LOC113520377	A0A6J1X5M0	A0A6J1X5M0_GALME	homeobox protein 10	LOC113520377	Galleria mellonella (Greater wax moth)	GO:0000981; GO:0003677; GO:0005634		nucleus [GO:0005634]	nucleus [GO:0005634]; DNA binding [GO:0003677]; DNA-binding transcription factor activity, RNA polymerase II-specific [GO:0000981]	DNA binding [GO:0003677]; DNA-binding transcription factor activity, RNA polymerase II-specific [GO:0000981]
GradualResponce	LOC113520405	A0A6J1WYP3	A0A6J1WYP3_GALME	mitochondrial import inner membrane translocase subunit Tim16	LOC113520405	Galleria mellonella (Greater wax moth)	GO:0005744; GO:0030150	protein import into mitochondrial matrix [GO:0030150]	TIM23 mitochondrial import inner membrane translocase complex [GO:0005744]	TIM23 mitochondrial import inner membrane translocase complex [GO:0005744]; protein import into mitochondrial matrix [GO:0030150]
GradualResponce	LOC113520414	A0A6J1X5Q9	A0A6J1X5Q9_GALME	cuticle protein 21-like	LOC113520414	Galleria mellonella (Greater wax moth)	GO:0042302			structural constituent of cuticle [GO:0042302]	structural constituent of cuticle [GO:0042302]
GradualResponce	LOC113520415	A0A6J1WYQ3	A0A6J1WYQ3_GALME	larval cuticle protein A2B-like	LOC113520415	Galleria mellonella (Greater wax moth)	GO:0042302			structural constituent of cuticle [GO:0042302]	structural constituent of cuticle [GO:0042302]
GradualResponce	LOC113520459	A0A6J1WYV0	A0A6J1WYV0_GALME	Tubulin alpha chain	LOC113520459	Galleria mellonella (Greater wax moth)	GO:0003924; GO:0005200; GO:0005525; GO:0005874; GO:0007017	microtubule-based process [GO:0007017]	microtubule [GO:0005874]	microtubule [GO:0005874]; GTP binding [GO:0005525]; GTPase activity [GO:0003924]; structural constituent of cytoskeleton [GO:0005200]; microtubule-based process [GO:0007017]	GTPase activity [GO:0003924]; GTP binding [GO:0005525]; structural constituent of cytoskeleton [GO:0005200]
GradualResponce	LOC113520465	A0A6J1WYU0	A0A6J1WYU0_GALME	tubulin alpha chain	LOC113520465	Galleria mellonella (Greater wax moth)	GO:0005200; GO:0005525; GO:0005874; GO:0007017	microtubule-based process [GO:0007017]	microtubule [GO:0005874]	microtubule [GO:0005874]; GTP binding [GO:0005525]; structural constituent of cytoskeleton [GO:0005200]; microtubule-based process [GO:0007017]	GTP binding [GO:0005525]; structural constituent of cytoskeleton [GO:0005200]
GradualResponce	LOC113520477	A0A6J1WYU4	A0A6J1WYU4_GALME	uncharacterized protein LOC113520477	LOC113520477	Galleria mellonella (Greater wax moth)
GradualResponce	LOC113520495	A0A6J1WYX3	A0A6J1WYX3_GALME	Protein RFT1 homolog	LOC113520495	Galleria mellonella (Greater wax moth)	GO:0006488; GO:0016021	dolichol-linked oligosaccharide biosynthetic process [GO:0006488]	integral component of membrane [GO:0016021]	integral component of membrane [GO:0016021]; dolichol-linked oligosaccharide biosynthetic process [GO:0006488]
GradualResponce	LOC113520509	A0A6J1WY60	A0A6J1WY60_GALME	protein lin-37 homolog	LOC113520509	Galleria mellonella (Greater wax moth)	GO:0017053		transcription repressor complex [GO:0017053]	transcription repressor complex [GO:0017053]
GradualResponce	LOC113520519	A0A6J1WZ19	A0A6J1WZ19_GALME	uncharacterized protein LOC113520519 isoform X1	LOC113520519	Galleria mellonella (Greater wax moth)
GradualResponce	LOC113520519	A0A6J3C1S3	A0A6J3C1S3_GALME	uncharacterized protein LOC113520519 isoform X2	LOC113520519	Galleria mellonella (Greater wax moth)
GradualResponce	LOC113520525	A0A6J1X634	A0A6J1X634_GALME	DNA-directed RNA polymerase subunit (EC 2.7.7.6)	LOC113520525	Galleria mellonella (Greater wax moth)	GO:0003677; GO:0003899; GO:0005634; GO:0006351; GO:0008270	transcription, DNA-templated [GO:0006351]	nucleus [GO:0005634]	nucleus [GO:0005634]; DNA binding [GO:0003677]; DNA-directed 5'-3' RNA polymerase activity [GO:0003899]; zinc ion binding [GO:0008270]; transcription, DNA-templated [GO:0006351]	DNA binding [GO:0003677]; DNA-directed 5'-3' RNA polymerase activity [GO:0003899]; zinc ion binding [GO:0008270]
GradualResponce	LOC113520545	A0A6J1WZ32	A0A6J1WZ32_GALME	Superoxide dismutase [Cu-Zn] (EC 1.15.1.1)	LOC113520545	Galleria mellonella (Greater wax moth)	GO:0004784; GO:0016021; GO:0046872		integral component of membrane [GO:0016021]	integral component of membrane [GO:0016021]; metal ion binding [GO:0046872]; superoxide dismutase activity [GO:0004784]	metal ion binding [GO:0046872]; superoxide dismutase activity [GO:0004784]
GradualResponce	LOC113520555	A0A6J1WYB3	A0A6J1WYB3_GALME	cytochrome P450 9e2-like	LOC113520555	Galleria mellonella (Greater wax moth)	GO:0004497; GO:0005506; GO:0016021; GO:0016705; GO:0020037		integral component of membrane [GO:0016021]	integral component of membrane [GO:0016021]; heme binding [GO:0020037]; iron ion binding [GO:0005506]; monooxygenase activity [GO:0004497]; oxidoreductase activity, acting on paired donors, with incorporation or reduction of molecular oxygen [GO:0016705]	heme binding [GO:0020037]; iron ion binding [GO:0005506]; monooxygenase activity [GO:0004497]; oxidoreductase activity, acting on paired donors, with incorporation or reduction of molecular oxygen [GO:0016705]
GradualResponce	LOC113520564	A0A6J1X675	A0A6J1X675_GALME	SUMO-conjugating enzyme UBC9-A	LOC113520564	Galleria mellonella (Greater wax moth)	GO:0005524; GO:0016740			ATP binding [GO:0005524]; transferase activity [GO:0016740]	ATP binding [GO:0005524]; transferase activity [GO:0016740]
GradualResponce	LOC113520566	A0A6J1WZ52	A0A6J1WZ52_GALME	uncharacterized protein LOC113520566	LOC113520566	Galleria mellonella (Greater wax moth)
GradualResponce	LOC113520569	A0A6J1X686	A0A6J1X686_GALME	high mobility group protein 20A	LOC113520569	Galleria mellonella (Greater wax moth)	GO:0003677; GO:0005634		nucleus [GO:0005634]	nucleus [GO:0005634]; DNA binding [GO:0003677]	DNA binding [GO:0003677]
GradualResponce	LOC113520587	A0A6J1X6A8	A0A6J1X6A8_GALME	uncharacterized protein LOC113520587	LOC113520587	Galleria mellonella (Greater wax moth)
GradualResponce	LOC113520604	A0A6J1WYF7	A0A6J1WYF7_GALME	serine/threonine-protein kinase S6KL	LOC113520604	Galleria mellonella (Greater wax moth)	GO:0004672; GO:0005524			ATP binding [GO:0005524]; protein kinase activity [GO:0004672]	ATP binding [GO:0005524]; protein kinase activity [GO:0004672]
GradualResponce	LOC113520611	A0A6J1WZA5	A0A6J1WZA5_GALME	Pyridoxal 5'-phosphate synthase (EC 1.4.3.5)	LOC113520611	Galleria mellonella (Greater wax moth)	GO:0004733; GO:0008615; GO:0010181	pyridoxine biosynthetic process [GO:0008615]		FMN binding [GO:0010181]; pyridoxamine-phosphate oxidase activity [GO:0004733]; pyridoxine biosynthetic process [GO:0008615]	FMN binding [GO:0010181]; pyridoxamine-phosphate oxidase activity [GO:0004733]
GradualResponce	LOC113520611	A0A6J3BWY5	A0A6J3BWY5_GALME	Pyridoxal 5'-phosphate synthase (EC 1.4.3.5)	LOC113520611	Galleria mellonella (Greater wax moth)	GO:0004733; GO:0008615; GO:0010181	pyridoxine biosynthetic process [GO:0008615]		FMN binding [GO:0010181]; pyridoxamine-phosphate oxidase activity [GO:0004733]; pyridoxine biosynthetic process [GO:0008615]	FMN binding [GO:0010181]; pyridoxamine-phosphate oxidase activity [GO:0004733]
GradualResponce	LOC113520611	A0A6J3C4M1	A0A6J3C4M1_GALME	Pyridoxal 5'-phosphate synthase (EC 1.4.3.5)	LOC113520611	Galleria mellonella (Greater wax moth)	GO:0004733; GO:0008615; GO:0010181	pyridoxine biosynthetic process [GO:0008615]		FMN binding [GO:0010181]; pyridoxamine-phosphate oxidase activity [GO:0004733]; pyridoxine biosynthetic process [GO:0008615]	FMN binding [GO:0010181]; pyridoxamine-phosphate oxidase activity [GO:0004733]
GradualResponce	LOC113520636	A0A6J3C2E8	A0A6J3C2E8_GALME	uncharacterized protein LOC113520636	LOC113520636	Galleria mellonella (Greater wax moth)	GO:0016021		integral component of membrane [GO:0016021]	integral component of membrane [GO:0016021]
GradualResponce	LOC113520641	A0A6J1WZG3	A0A6J1WZG3_GALME	splicing factor 3B subunit 4	LOC113520641	Galleria mellonella (Greater wax moth)	GO:0003723; GO:0005634		nucleus [GO:0005634]	nucleus [GO:0005634]; RNA binding [GO:0003723]	RNA binding [GO:0003723]
GradualResponce	LOC113520642	A0A6J1X6G2	A0A6J1X6G2_GALME	serine protease Hayan-like	LOC113520642	Galleria mellonella (Greater wax moth)	GO:0004252			serine-type endopeptidase activity [GO:0004252]	serine-type endopeptidase activity [GO:0004252]
GradualResponce	LOC113520644	A0A6J1WYJ0	A0A6J1WYJ0_GALME	cold shock domain-containing protein CG9705	LOC113520644	Galleria mellonella (Greater wax moth)	GO:0003676			nucleic acid binding [GO:0003676]	nucleic acid binding [GO:0003676]
GradualResponce	LOC113520665	A0A6J1WZI8	A0A6J1WZI8_GALME	macrophage migration inhibitory factor homolog	LOC113520665	Galleria mellonella (Greater wax moth)
GradualResponce	LOC113520677	A0A6J1WYL4	A0A6J1WYL4_GALME	uncharacterized protein LOC113520677	LOC113520677	Galleria mellonella (Greater wax moth)
GradualResponce	LOC113520706	A0A6J1WZL4	A0A6J1WZL4_GALME	cyclin-dependent kinase 12	LOC113520706	Galleria mellonella (Greater wax moth)	GO:0004672; GO:0005524			ATP binding [GO:0005524]; protein kinase activity [GO:0004672]	ATP binding [GO:0005524]; protein kinase activity [GO:0004672]
GradualResponce	LOC113520732	A0A6J1X6M5	A0A6J1X6M5_GALME	smoothelin-like protein 1	LOC113520732	Galleria mellonella (Greater wax moth)
GradualResponce	LOC113520767	A0A6J1WZP2	A0A6J1WZP2_GALME	sodium channel protein Nach-like	LOC113520767	Galleria mellonella (Greater wax moth)	GO:0005272; GO:0016021		integral component of membrane [GO:0016021]	integral component of membrane [GO:0016021]; sodium channel activity [GO:0005272]	sodium channel activity [GO:0005272]
GradualResponce	LOC113520781	A0A6J3C4R4	A0A6J3C4R4_GALME	dual oxidase maturation factor 1	LOC113520781	Galleria mellonella (Greater wax moth)	GO:0005789; GO:0015031; GO:0016021	protein transport [GO:0015031]	endoplasmic reticulum membrane [GO:0005789]; integral component of membrane [GO:0016021]	endoplasmic reticulum membrane [GO:0005789]; integral component of membrane [GO:0016021]; protein transport [GO:0015031]
GradualResponce	LOC113520797	A0A6J1WYR3	A0A6J1WYR3_GALME	matrix metalloproteinase-2-like	LOC113520797	Galleria mellonella (Greater wax moth)	GO:0004222; GO:0008270; GO:0016021; GO:0031012		extracellular matrix [GO:0031012]; integral component of membrane [GO:0016021]	extracellular matrix [GO:0031012]; integral component of membrane [GO:0016021]; metalloendopeptidase activity [GO:0004222]; zinc ion binding [GO:0008270]	metalloendopeptidase activity [GO:0004222]; zinc ion binding [GO:0008270]
GradualResponce	LOC113520830	A0A6J3C0U5	A0A6J3C0U5_GALME	zinc finger protein 62 homolog	LOC113520830	Galleria mellonella (Greater wax moth)
GradualResponce	LOC113520849	A0A6J1X6U8	A0A6J1X6U8_GALME	WAS/WASL-interacting protein family member 2	LOC113520849	Galleria mellonella (Greater wax moth)	GO:0003779			actin binding [GO:0003779]	actin binding [GO:0003779]
GradualResponce	LOC113520852	A0A6J1WZV4	A0A6J1WZV4_GALME	Transcription elongation factor spt6	LOC113520852	Galleria mellonella (Greater wax moth)	GO:0003677; GO:0003746; GO:0005634; GO:0006139; GO:0032968	nucleobase-containing compound metabolic process [GO:0006139]; positive regulation of transcription elongation from RNA polymerase II promoter [GO:0032968]	nucleus [GO:0005634]	nucleus [GO:0005634]; DNA binding [GO:0003677]; translation elongation factor activity [GO:0003746]; nucleobase-containing compound metabolic process [GO:0006139]; positive regulation of transcription elongation from RNA polymerase II promoter [GO:0032968]	DNA binding [GO:0003677]; translation elongation factor activity [GO:0003746]
GradualResponce	LOC113520864	A0A6J1X6Y3	A0A6J1X6Y3_GALME	uncharacterized protein LOC113520864	LOC113520864	Galleria mellonella (Greater wax moth)	GO:0016021		integral component of membrane [GO:0016021]	integral component of membrane [GO:0016021]
GradualResponce	LOC113520906	A0A6J1WYY4	A0A6J1WYY4_GALME	putative aminopeptidase W07G4.4	LOC113520906	Galleria mellonella (Greater wax moth)	GO:0005737; GO:0030145; GO:0070006		cytoplasm [GO:0005737]	cytoplasm [GO:0005737]; manganese ion binding [GO:0030145]; metalloaminopeptidase activity [GO:0070006]	manganese ion binding [GO:0030145]; metalloaminopeptidase activity [GO:0070006]
GradualResponce	LOC113520914	A0A6J1X6Y0	A0A6J1X6Y0_GALME	zinc finger protein ZFAT-like	LOC113520914	Galleria mellonella (Greater wax moth)
GradualResponce	LOC113520924	A0A6J3C249	A0A6J3C249_GALME	la-related protein 1 isoform X4	LOC113520924	Galleria mellonella (Greater wax moth)	GO:0003723			RNA binding [GO:0003723]	RNA binding [GO:0003723]
GradualResponce	LOC113520924	A0A6J3C4T8	A0A6J3C4T8_GALME	la-related protein 1 isoform X3	LOC113520924	Galleria mellonella (Greater wax moth)	GO:0003723			RNA binding [GO:0003723]	RNA binding [GO:0003723]
GradualResponce	LOC113520924	A0A6J3C5Q0	A0A6J3C5Q0_GALME	la-related protein 1 isoform X2	LOC113520924	Galleria mellonella (Greater wax moth)	GO:0003723			RNA binding [GO:0003723]	RNA binding [GO:0003723]
GradualResponce	LOC113520924	A0A6J3C7D8	A0A6J3C7D8_GALME	la-related protein 1 isoform X1	LOC113520924	Galleria mellonella (Greater wax moth)	GO:0003723			RNA binding [GO:0003723]	RNA binding [GO:0003723]
GradualResponce	LOC113520942	A0A6J1WZ11	A0A6J1WZ11_GALME	uncharacterized protein LOC113520942	LOC113520942	Galleria mellonella (Greater wax moth)
GradualResponce	LOC113520943	A0A6J1X018	A0A6J1X018_GALME	zinc finger protein 546-like	LOC113520943	Galleria mellonella (Greater wax moth)
GradualResponce	LOC113520946	A0A6J3BZG0	A0A6J3BZG0_GALME	LOW QUALITY PROTEIN: uncharacterized protein LOC113520946	LOC113520946	Galleria mellonella (Greater wax moth)
GradualResponce	LOC113520954	A0A6J1X736	A0A6J1X736_GALME	WAS/WASL-interacting protein family member 3-like	LOC113520954	Galleria mellonella (Greater wax moth)
GradualResponce	LOC113520971	A0A6J1WZ24	A0A6J1WZ24_GALME	myrosinase 1-like isoform X1	LOC113520971	Galleria mellonella (Greater wax moth)	GO:0004553; GO:0005975	carbohydrate metabolic process [GO:0005975]		hydrolase activity, hydrolyzing O-glycosyl compounds [GO:0004553]; carbohydrate metabolic process [GO:0005975]	hydrolase activity, hydrolyzing O-glycosyl compounds [GO:0004553]
GradualResponce	LOC113520971	A0A6J3C6I6	A0A6J3C6I6_GALME	myrosinase 1-like isoform X2	LOC113520971	Galleria mellonella (Greater wax moth)	GO:0004553; GO:0005975	carbohydrate metabolic process [GO:0005975]		hydrolase activity, hydrolyzing O-glycosyl compounds [GO:0004553]; carbohydrate metabolic process [GO:0005975]	hydrolase activity, hydrolyzing O-glycosyl compounds [GO:0004553]
GradualResponce	LOC113520988	A0A6J1X050	A0A6J1X050_GALME	aminopeptidase Q-like	LOC113520988	Galleria mellonella (Greater wax moth)	GO:0004177			aminopeptidase activity [GO:0004177]	aminopeptidase activity [GO:0004177]
GradualResponce	LOC113520992	A0A6J1WZ41	A0A6J1WZ41_GALME	signal transducer and activator of transcription 5B-like	LOC113520992	Galleria mellonella (Greater wax moth)	GO:0003700; GO:0005634; GO:0060397	growth hormone receptor signaling pathway via JAK-STAT [GO:0060397]	nucleus [GO:0005634]	nucleus [GO:0005634]; DNA-binding transcription factor activity [GO:0003700]; growth hormone receptor signaling pathway via JAK-STAT [GO:0060397]	DNA-binding transcription factor activity [GO:0003700]
GradualResponce	LOC113521001	A0A6J1X709	A0A6J1X709_GALME	uncharacterized protein LOC113521001	LOC113521001	Galleria mellonella (Greater wax moth)
GradualResponce	LOC113521002	A0A6J1X767	A0A6J1X767_GALME	sodium/hydrogen exchanger 9B2-like	LOC113521002	Galleria mellonella (Greater wax moth)	GO:0016021		integral component of membrane [GO:0016021]	integral component of membrane [GO:0016021]
GradualResponce	LOC113521023	A0A6J1WZ62	A0A6J1WZ62_GALME	facilitated trehalose transporter Tret1-like	LOC113521023	Galleria mellonella (Greater wax moth)	GO:0016021; GO:0022857		integral component of membrane [GO:0016021]	integral component of membrane [GO:0016021]; transmembrane transporter activity [GO:0022857]	transmembrane transporter activity [GO:0022857]
GradualResponce	LOC113521061	A0A6J1X798	A0A6J1X798_GALME	uncharacterized protein LOC113521061	LOC113521061	Galleria mellonella (Greater wax moth)
GradualResponce	LOC113521080	A0A6J1X7A5	A0A6J1X7A5_GALME	Triosephosphate isomerase (EC 5.3.1.1)	LOC113521080	Galleria mellonella (Greater wax moth)	GO:0004807; GO:0006094; GO:0006096	gluconeogenesis [GO:0006094]; glycolytic process [GO:0006096]		triose-phosphate isomerase activity [GO:0004807]; gluconeogenesis [GO:0006094]; glycolytic process [GO:0006096]	triose-phosphate isomerase activity [GO:0004807]
GradualResponce	LOC113521123	A0A6J1X082	A0A6J1X082_GALME	uncharacterized protein LOC113521123	LOC113521123	Galleria mellonella (Greater wax moth)
GradualResponce	LOC113521132	A0A6J1WZD3	A0A6J1WZD3_GALME	DNA-directed RNA polymerase (EC 2.7.7.6)	LOC113521132	Galleria mellonella (Greater wax moth)	GO:0003677; GO:0003899; GO:0006351	transcription, DNA-templated [GO:0006351]		DNA binding [GO:0003677]; DNA-directed 5'-3' RNA polymerase activity [GO:0003899]; transcription, DNA-templated [GO:0006351]	DNA binding [GO:0003677]; DNA-directed 5'-3' RNA polymerase activity [GO:0003899]
GradualResponce	LOC113521158	A0A6J1X0F0	A0A6J1X0F0_GALME	actin cytoskeleton-regulatory complex protein pan1	LOC113521158	Galleria mellonella (Greater wax moth)
GradualResponce	LOC113521170	A0A6J1WZF9	A0A6J1WZF9_GALME	pyrimidodiazepine synthase-like	LOC113521170	Galleria mellonella (Greater wax moth)	GO:0004364; GO:0005737; GO:0006749; GO:0016491	glutathione metabolic process [GO:0006749]	cytoplasm [GO:0005737]	cytoplasm [GO:0005737]; glutathione transferase activity [GO:0004364]; oxidoreductase activity [GO:0016491]; glutathione metabolic process [GO:0006749]	glutathione transferase activity [GO:0004364]; oxidoreductase activity [GO:0016491]
GradualResponce	LOC113521184	A0A6J3C7P7	A0A6J3C7P7_GALME	prolactin-releasing peptide receptor-like	LOC113521184	Galleria mellonella (Greater wax moth)	GO:0004983; GO:0016021		integral component of membrane [GO:0016021]	integral component of membrane [GO:0016021]; neuropeptide Y receptor activity [GO:0004983]	neuropeptide Y receptor activity [GO:0004983]
GradualResponce	LOC113521187	A0A6J1X7G0	A0A6J1X7G0_GALME	protein NDRG3	LOC113521187	Galleria mellonella (Greater wax moth)
GradualResponce	LOC113521197	A0A6J1X0L3	A0A6J1X0L3_GALME	uncharacterized protein CG1161-like	LOC113521197	Galleria mellonella (Greater wax moth)	GO:0005765; GO:0016021		integral component of membrane [GO:0016021]; lysosomal membrane [GO:0005765]	integral component of membrane [GO:0016021]; lysosomal membrane [GO:0005765]
GradualResponce	LOC113521222	A0A6J1X0I6	A0A6J1X0I6_GALME	ATPase family AAA domain-containing protein 5	LOC113521222	Galleria mellonella (Greater wax moth)
GradualResponce	LOC113521223	A0A6J1WZP5	A0A6J1WZP5_GALME	glutamic acid-rich protein-like	LOC113521223	Galleria mellonella (Greater wax moth)
GradualResponce	LOC113521245	A0A6J1X0L2	A0A6J1X0L2_GALME	Nucleolar GTP-binding protein 2	LOC113521245	Galleria mellonella (Greater wax moth)	GO:0005525; GO:0005730		nucleolus [GO:0005730]	nucleolus [GO:0005730]; GTP binding [GO:0005525]	GTP binding [GO:0005525]
GradualResponce	LOC113521256	A0A6J1X7J4	A0A6J1X7J4_GALME	SRSF protein kinase 3	LOC113521256	Galleria mellonella (Greater wax moth)	GO:0004672; GO:0005524			ATP binding [GO:0005524]; protein kinase activity [GO:0004672]	ATP binding [GO:0005524]; protein kinase activity [GO:0004672]
GradualResponce	LOC113521262	A0A6J1X0T0	A0A6J1X0T0_GALME	Tyrosine-protein kinase (EC 2.7.10.2)	LOC113521262	Galleria mellonella (Greater wax moth)	GO:0004715; GO:0005524			ATP binding [GO:0005524]; non-membrane spanning protein tyrosine kinase activity [GO:0004715]	ATP binding [GO:0005524]; non-membrane spanning protein tyrosine kinase activity [GO:0004715]
GradualResponce	LOC113521264	A0A6J1X7J9	A0A6J1X7J9_GALME	ubiquitin-conjugating enzyme E2 variant 2	LOC113521264	Galleria mellonella (Greater wax moth)
GradualResponce	LOC113521284	A0A6J1WZW8	A0A6J1WZW8_GALME	ankyrin repeat domain-containing protein 54-like	LOC113521284	Galleria mellonella (Greater wax moth)
GradualResponce	LOC113521285	A0A6J1X0V2	A0A6J1X0V2_GALME	uncharacterized protein C16orf52 homolog A	LOC113521285	Galleria mellonella (Greater wax moth)	GO:0016021		integral component of membrane [GO:0016021]	integral component of membrane [GO:0016021]
GradualResponce	LOC113521289	A0A6J1X0Q9	A0A6J1X0Q9_GALME	glucose-fructose oxidoreductase domain-containing protein 1	LOC113521289	Galleria mellonella (Greater wax moth)	GO:0016491			oxidoreductase activity [GO:0016491]	oxidoreductase activity [GO:0016491]
GradualResponce	LOC113521290	A0A6J1X0V6	A0A6J1X0V6_GALME	chitobiosyldiphosphodolichol beta-mannosyltransferase	LOC113521290	Galleria mellonella (Greater wax moth)	GO:0000030			mannosyltransferase activity [GO:0000030]	mannosyltransferase activity [GO:0000030]
GradualResponce	LOC113521293	A0A6J1X0R2	A0A6J1X0R2_GALME	WW domain-binding protein 11	LOC113521293	Galleria mellonella (Greater wax moth)	GO:0006396	RNA processing [GO:0006396]		RNA processing [GO:0006396]
GradualResponce	LOC113521319	A0A6J1X7N0	A0A6J1X7N0_GALME	hemicentin-1-like	LOC113521319	Galleria mellonella (Greater wax moth)	GO:0016021		integral component of membrane [GO:0016021]	integral component of membrane [GO:0016021]
GradualResponce	LOC113521339	A0A6J1X117	A0A6J1X117_GALME	programmed cell death protein 5	LOC113521339	Galleria mellonella (Greater wax moth)	GO:0003677			DNA binding [GO:0003677]	DNA binding [GO:0003677]
GradualResponce	LOC113521361	A0A6J1X0Z1	A0A6J1X0Z1_GALME	uncharacterized protein LOC113521361 isoform X1	LOC113521361	Galleria mellonella (Greater wax moth)	GO:0016021		integral component of membrane [GO:0016021]	integral component of membrane [GO:0016021]
GradualResponce	LOC113521361	A0A6J3C3V2	A0A6J3C3V2_GALME	uncharacterized protein LOC113521361 isoform X3	LOC113521361	Galleria mellonella (Greater wax moth)	GO:0016021		integral component of membrane [GO:0016021]	integral component of membrane [GO:0016021]
GradualResponce	LOC113521361	A0A6J3C4S0	A0A6J3C4S0_GALME	uncharacterized protein LOC113521361 isoform X2	LOC113521361	Galleria mellonella (Greater wax moth)	GO:0016021		integral component of membrane [GO:0016021]	integral component of membrane [GO:0016021]
GradualResponce	LOC113521381	A0A6J1X086	A0A6J1X086_GALME	peroxisomal membrane protein PMP34	LOC113521381	Galleria mellonella (Greater wax moth)	GO:0016021; GO:0055085	transmembrane transport [GO:0055085]	integral component of membrane [GO:0016021]	integral component of membrane [GO:0016021]; transmembrane transport [GO:0055085]
GradualResponce	LOC113521387	A0A6J1X168	A0A6J1X168_GALME	prismalin-14-like isoform X1	LOC113521387	Galleria mellonella (Greater wax moth)
GradualResponce	LOC113521387	A0A6J1X7I5	A0A6J1X7I5_GALME	uncharacterized protein LOC113521387 isoform X2	LOC113521387	Galleria mellonella (Greater wax moth)
GradualResponce	LOC113521387	A0A6J1X7Q8	A0A6J1X7Q8_GALME	neuropeptide-like 4 isoform X3	LOC113521387	Galleria mellonella (Greater wax moth)	GO:0007218	neuropeptide signaling pathway [GO:0007218]		neuropeptide signaling pathway [GO:0007218]
GradualResponce	LOC113521399	A0A6J1X7R0	A0A6J1X7R0_GALME	collagen alpha-1(XV) chain-like	LOC113521399	Galleria mellonella (Greater wax moth)	GO:0005581		collagen trimer [GO:0005581]	collagen trimer [GO:0005581]
GradualResponce	LOC113521401	A0A6J3C7J7	A0A6J3C7J7_GALME	collagen alpha-2(IX) chain-like	LOC113521401	Galleria mellonella (Greater wax moth)	GO:0005581		collagen trimer [GO:0005581]	collagen trimer [GO:0005581]
GradualResponce	LOC113521432	A0A6J1X7J7	A0A6J1X7J7_GALME	RAB11-binding protein RELCH-like	LOC113521432	Galleria mellonella (Greater wax moth)	GO:0005802; GO:0032367	intracellular cholesterol transport [GO:0032367]	trans-Golgi network [GO:0005802]	trans-Golgi network [GO:0005802]; intracellular cholesterol transport [GO:0032367]
GradualResponce	LOC113521474	A0A6J1X162	A0A6J1X162_GALME	protein virilizer	LOC113521474	Galleria mellonella (Greater wax moth)	GO:0005634; GO:0006397; GO:0008380	mRNA processing [GO:0006397]; RNA splicing [GO:0008380]	nucleus [GO:0005634]	nucleus [GO:0005634]; mRNA processing [GO:0006397]; RNA splicing [GO:0008380]
GradualResponce	LOC113521504	A0A3G1T192	A0A3G1T192_GALME	Activating transcription factor (activating transcription factor of chaperone isoform X1)	ATFC LOC113521504	Galleria mellonella (Greater wax moth)	GO:0003700; GO:0006357	regulation of transcription by RNA polymerase II [GO:0006357]		DNA-binding transcription factor activity [GO:0003700]; regulation of transcription by RNA polymerase II [GO:0006357]	DNA-binding transcription factor activity [GO:0003700]
GradualResponce	LOC113521504	A0A6J3C8P8	A0A6J3C8P8_GALME	activating transcription factor of chaperone isoform X2	LOC113521504	Galleria mellonella (Greater wax moth)	GO:0003700			DNA-binding transcription factor activity [GO:0003700]	DNA-binding transcription factor activity [GO:0003700]
GradualResponce	LOC113521518	A0A6J1X7U2	A0A6J1X7U2_GALME	uncharacterized protein LOC113521518	LOC113521518	Galleria mellonella (Greater wax moth)
GradualResponce	LOC113521522	A0A6J1X1A1	A0A6J1X1A1_GALME	ataxin-1-like isoform X3	LOC113521522	Galleria mellonella (Greater wax moth)	GO:0003677; GO:0003723; GO:0005634; GO:0006355	regulation of transcription, DNA-templated [GO:0006355]	nucleus [GO:0005634]	nucleus [GO:0005634]; DNA binding [GO:0003677]; RNA binding [GO:0003723]; regulation of transcription, DNA-templated [GO:0006355]	DNA binding [GO:0003677]; RNA binding [GO:0003723]
GradualResponce	LOC113521522	A0A6J1X7N5	A0A6J1X7N5_GALME	ataxin-1-like isoform X1	LOC113521522	Galleria mellonella (Greater wax moth)	GO:0003677; GO:0003723; GO:0005634; GO:0006355	regulation of transcription, DNA-templated [GO:0006355]	nucleus [GO:0005634]	nucleus [GO:0005634]; DNA binding [GO:0003677]; RNA binding [GO:0003723]; regulation of transcription, DNA-templated [GO:0006355]	DNA binding [GO:0003677]; RNA binding [GO:0003723]
GradualResponce	LOC113521522	A0A6J1X7U4	A0A6J1X7U4_GALME	ataxin-1-like isoform X2	LOC113521522	Galleria mellonella (Greater wax moth)	GO:0003677; GO:0003723; GO:0005634; GO:0006355	regulation of transcription, DNA-templated [GO:0006355]	nucleus [GO:0005634]	nucleus [GO:0005634]; DNA binding [GO:0003677]; RNA binding [GO:0003723]; regulation of transcription, DNA-templated [GO:0006355]	DNA binding [GO:0003677]; RNA binding [GO:0003723]
GradualResponce	LOC113521527	A0A6J1X7U6	A0A6J1X7U6_GALME	uncharacterized protein LOC113521527	LOC113521527	Galleria mellonella (Greater wax moth)
GradualResponce	LOC113521536	A0A6J1X7P2	A0A6J1X7P2_GALME	LOW QUALITY PROTEIN: low-density lipoprotein receptor-related protein 2	LOC113521536	Galleria mellonella (Greater wax moth)	GO:0005509; GO:0006897; GO:0016021	endocytosis [GO:0006897]	integral component of membrane [GO:0016021]	integral component of membrane [GO:0016021]; calcium ion binding [GO:0005509]; endocytosis [GO:0006897]	calcium ion binding [GO:0005509]
GradualResponce	LOC113521541	A0A6J3C4Z8	A0A6J3C4Z8_GALME	15-hydroxyprostaglandin dehydrogenase [NAD(+)]-like	LOC113521541	Galleria mellonella (Greater wax moth)	GO:0055114	oxidation-reduction process [GO:0055114]		oxidation-reduction process [GO:0055114]
GradualResponce	LOC113521557	A0A6J1X7Q1	A0A6J1X7Q1_GALME	uncharacterized protein LOC113521557	LOC113521557	Galleria mellonella (Greater wax moth)
GradualResponce	LOC113521590	A0A6J1X7X3	A0A6J1X7X3_GALME	non-specific lipid-transfer protein-like	LOC113521590	Galleria mellonella (Greater wax moth)	GO:0016747			transferase activity, transferring acyl groups other than amino-acyl groups [GO:0016747]	transferase activity, transferring acyl groups other than amino-acyl groups [GO:0016747]
GradualResponce	LOC113521591	A0A6J3BWE9	A0A6J3BWE9_GALME	non-specific lipid-transfer protein-like	LOC113521591	Galleria mellonella (Greater wax moth)	GO:0016747			transferase activity, transferring acyl groups other than amino-acyl groups [GO:0016747]	transferase activity, transferring acyl groups other than amino-acyl groups [GO:0016747]
GradualResponce	LOC113521594	A0A6J1X1P5	A0A6J1X1P5_GALME	tetratricopeptide repeat protein 19 homolog, mitochondrial	LOC113521594	Galleria mellonella (Greater wax moth)	GO:0005739; GO:0034551	mitochondrial respiratory chain complex III assembly [GO:0034551]	mitochondrion [GO:0005739]	mitochondrion [GO:0005739]; mitochondrial respiratory chain complex III assembly [GO:0034551]
GradualResponce	LOC113521604	A0A6J1X1Q5	A0A6J1X1Q5_GALME	transcription factor Sox-12-like	LOC113521604	Galleria mellonella (Greater wax moth)	GO:0003677; GO:0005634		nucleus [GO:0005634]	nucleus [GO:0005634]; DNA binding [GO:0003677]	DNA binding [GO:0003677]
GradualResponce	LOC113521608	A0A6J1X7Y1	A0A6J1X7Y1_GALME	uncharacterized protein LOC113521608	LOC113521608	Galleria mellonella (Greater wax moth)
GradualResponce	LOC113521611	A0A6J1X1R2	A0A6J1X1R2_GALME	RPB5 homolog	LOC113521611	Galleria mellonella (Greater wax moth)	GO:0003677; GO:0003899; GO:0005634; GO:0006351	transcription, DNA-templated [GO:0006351]	nucleus [GO:0005634]	nucleus [GO:0005634]; DNA binding [GO:0003677]; DNA-directed 5'-3' RNA polymerase activity [GO:0003899]; transcription, DNA-templated [GO:0006351]	DNA binding [GO:0003677]; DNA-directed 5'-3' RNA polymerase activity [GO:0003899]
GradualResponce	LOC113521614	A0A6J1X7Y3	A0A6J1X7Y3_GALME	dihydropteridine reductase	LOC113521614	Galleria mellonella (Greater wax moth)	GO:0055114	oxidation-reduction process [GO:0055114]		oxidation-reduction process [GO:0055114]
GradualResponce	LOC113521634	A0A6J3C201	A0A6J3C201_GALME	thrombospondin type-1 domain-containing protein 4-like	LOC113521634	Galleria mellonella (Greater wax moth)	GO:0005576		extracellular region [GO:0005576]	extracellular region [GO:0005576]
GradualResponce	LOC113521636	A0A5C0E3Y6	A0A5C0E3Y6_GALME	Chemosensory protein 14 (ejaculatory bulb-specific protein 3-like)	LOC113521636	Galleria mellonella (Greater wax moth)
GradualResponce	LOC113521648	A0A6J1X802	A0A6J1X802_GALME	1,4-beta-N-acetylmuramidase (Lysozyme)	LOC113521648	Galleria mellonella (Greater wax moth)
GradualResponce	LOC113521656	A0A6J1X7V3	A0A6J1X7V3_GALME	RNA polymerase II-associated protein 3-like isoform X1	LOC113521656	Galleria mellonella (Greater wax moth)
GradualResponce	LOC113521656	A0A6J3C0J6	A0A6J3C0J6_GALME	RNA polymerase II-associated protein 3-like isoform X2	LOC113521656	Galleria mellonella (Greater wax moth)
GradualResponce	LOC113521676	A0A6J1X817	A0A6J1X817_GALME	proton-coupled folate transporter-like isoform X1	LOC113521676	Galleria mellonella (Greater wax moth)	GO:0016021; GO:0022857		integral component of membrane [GO:0016021]	integral component of membrane [GO:0016021]; transmembrane transporter activity [GO:0022857]	transmembrane transporter activity [GO:0022857]
GradualResponce	LOC113521676	A0A6J3C094	A0A6J3C094_GALME	proton-coupled folate transporter-like isoform X2	LOC113521676	Galleria mellonella (Greater wax moth)	GO:0016021; GO:0022857		integral component of membrane [GO:0016021]	integral component of membrane [GO:0016021]; transmembrane transporter activity [GO:0022857]	transmembrane transporter activity [GO:0022857]
GradualResponce	LOC113521705	A0A6J1X224	A0A6J1X224_GALME	uncharacterized protein LOC113521705	LOC113521705	Galleria mellonella (Greater wax moth)
GradualResponce	LOC113521721	A0A6J1X1F7	A0A6J1X1F7_GALME	proton-coupled folate transporter-like	LOC113521721	Galleria mellonella (Greater wax moth)	GO:0016021; GO:0022857		integral component of membrane [GO:0016021]	integral component of membrane [GO:0016021]; transmembrane transporter activity [GO:0022857]	transmembrane transporter activity [GO:0022857]
GradualResponce	LOC113521761	A0A6J1X805	A0A6J1X805_GALME	uncharacterized protein LOC113521761 isoform X2	LOC113521761	Galleria mellonella (Greater wax moth)	GO:0016021		integral component of membrane [GO:0016021]	integral component of membrane [GO:0016021]
GradualResponce	LOC113521761	A0A6J3C7B1	A0A6J3C7B1_GALME	uncharacterized protein LOC113521761 isoform X1	LOC113521761	Galleria mellonella (Greater wax moth)	GO:0016021		integral component of membrane [GO:0016021]	integral component of membrane [GO:0016021]
GradualResponce	LOC113521777	A0A6J3C0C4	A0A6J3C0C4_GALME	ran-binding protein 9-like isoform X3	LOC113521777	Galleria mellonella (Greater wax moth)
GradualResponce	LOC113521777	A0A6J3C1L6	A0A6J3C1L6_GALME	ran-binding protein 10-like isoform X2	LOC113521777	Galleria mellonella (Greater wax moth)
GradualResponce	LOC113521777	A0A6J3C412	A0A6J3C412_GALME	ran-binding protein 10-like isoform X1	LOC113521777	Galleria mellonella (Greater wax moth)
GradualResponce	LOC113521813	A0A6J1X863	A0A6J1X863_GALME	uncharacterized protein LOC113521813	LOC113521813	Galleria mellonella (Greater wax moth)	GO:0046983			protein dimerization activity [GO:0046983]	protein dimerization activity [GO:0046983]
GradualResponce	LOC113521825	A0A6J1X818	A0A6J1X818_GALME	elastin-like	LOC113521825	Galleria mellonella (Greater wax moth)
GradualResponce	LOC113521827	A0A6J1X2D9	A0A6J1X2D9_GALME	Actin-related protein 2/3 complex subunit	LOC113521827	Galleria mellonella (Greater wax moth)	GO:0003779; GO:0005737; GO:0005885; GO:0034314	Arp2/3 complex-mediated actin nucleation [GO:0034314]	Arp2/3 protein complex [GO:0005885]; cytoplasm [GO:0005737]	Arp2/3 protein complex [GO:0005885]; cytoplasm [GO:0005737]; actin binding [GO:0003779]; Arp2/3 complex-mediated actin nucleation [GO:0034314]	actin binding [GO:0003779]
GradualResponce	LOC113521862	A0A6J1X875	A0A6J1X875_GALME	Protein RIC1 homolog	LOC113521862	Galleria mellonella (Greater wax moth)	GO:0006886; GO:0016020; GO:0034066	intracellular protein transport [GO:0006886]	membrane [GO:0016020]; RIC1-RGP1 guanyl-nucleotide exchange factor complex [GO:0034066]	membrane [GO:0016020]; RIC1-RGP1 guanyl-nucleotide exchange factor complex [GO:0034066]; intracellular protein transport [GO:0006886]
GradualResponce	LOC113521879	A0A6J1X833	A0A6J1X833_GALME	uncharacterized protein LOC113521879	LOC113521879	Galleria mellonella (Greater wax moth)	GO:0004222			metalloendopeptidase activity [GO:0004222]	metalloendopeptidase activity [GO:0004222]
GradualResponce	LOC113521902	A0A6J1X887	A0A6J1X887_GALME	uncharacterized protein LOC113521902 isoform X2	LOC113521902	Galleria mellonella (Greater wax moth)
GradualResponce	LOC113521902	A0A6J3BWE0	A0A6J3BWE0_GALME	uncharacterized protein LOC113521902 isoform X1	LOC113521902	Galleria mellonella (Greater wax moth)
GradualResponce	LOC113521905	A0A6J1X1V1	A0A6J1X1V1_GALME	28S ribosomal protein S17, mitochondrial	LOC113521905	Galleria mellonella (Greater wax moth)	GO:0003735; GO:0005763; GO:0006412	translation [GO:0006412]	mitochondrial small ribosomal subunit [GO:0005763]	mitochondrial small ribosomal subunit [GO:0005763]; structural constituent of ribosome [GO:0003735]; translation [GO:0006412]	structural constituent of ribosome [GO:0003735]
GradualResponce	LOC113521910	A0A6J1X2K2	A0A6J1X2K2_GALME	Cyclin-dependent kinases regulatory subunit	LOC113521910	Galleria mellonella (Greater wax moth)	GO:0007049; GO:0016538; GO:0051301	cell cycle [GO:0007049]; cell division [GO:0051301]		cyclin-dependent protein serine/threonine kinase regulator activity [GO:0016538]; cell cycle [GO:0007049]; cell division [GO:0051301]	cyclin-dependent protein serine/threonine kinase regulator activity [GO:0016538]
GradualResponce	LOC113521933	A0A6J1X2B6	A0A6J1X2B6_GALME	Dolichyl-diphosphooligosaccharide--protein glycosyltransferase subunit DAD1 (Oligosaccharyl transferase subunit DAD1)	LOC113521933	Galleria mellonella (Greater wax moth)	GO:0006486; GO:0008250; GO:0016021; GO:0016740	protein glycosylation [GO:0006486]	integral component of membrane [GO:0016021]; oligosaccharyltransferase complex [GO:0008250]	integral component of membrane [GO:0016021]; oligosaccharyltransferase complex [GO:0008250]; transferase activity [GO:0016740]; protein glycosylation [GO:0006486]	transferase activity [GO:0016740]
GradualResponce	LOC113521937	A0A6J1X2N4	A0A6J1X2N4_GALME	uncharacterized protein LOC113521937	LOC113521937	Galleria mellonella (Greater wax moth)	GO:0005761; GO:0032543	mitochondrial translation [GO:0032543]	mitochondrial ribosome [GO:0005761]	mitochondrial ribosome [GO:0005761]; mitochondrial translation [GO:0032543]
GradualResponce	LOC113521947	A0A6J1X1Z7	A0A6J1X1Z7_GALME	Biogenesis of lysosome-related organelles complex 1 subunit 7	LOC113521947	Galleria mellonella (Greater wax moth)	GO:0006886; GO:0031083	intracellular protein transport [GO:0006886]	BLOC-1 complex [GO:0031083]	BLOC-1 complex [GO:0031083]; intracellular protein transport [GO:0006886]
GradualResponce	LOC113521962	A0A6J1X874	A0A6J1X874_GALME	uncharacterized protein LOC113521962	LOC113521962	Galleria mellonella (Greater wax moth)
GradualResponce	LOC113521976	A0A6J1X2T2	A0A6J1X2T2_GALME	uncharacterized protein LOC113521976	LOC113521976	Galleria mellonella (Greater wax moth)	GO:0016021		integral component of membrane [GO:0016021]	integral component of membrane [GO:0016021]
GradualResponce	LOC113521987	A0A6J1X2U9	A0A6J1X2U9_GALME	uncharacterized protein LOC113521987	LOC113521987	Galleria mellonella (Greater wax moth)	GO:0016491			oxidoreductase activity [GO:0016491]	oxidoreductase activity [GO:0016491]
GradualResponce	LOC113522002	A0A6J1X8D2	A0A6J1X8D2_GALME	peroxisomal multifunctional enzyme type 2-like	LOC113522002	Galleria mellonella (Greater wax moth)	GO:0005777; GO:0006635; GO:0016491	fatty acid beta-oxidation [GO:0006635]	peroxisome [GO:0005777]	peroxisome [GO:0005777]; oxidoreductase activity [GO:0016491]; fatty acid beta-oxidation [GO:0006635]	oxidoreductase activity [GO:0016491]
GradualResponce	LOC113522005	A0A6J1X2W7	A0A6J1X2W7_GALME	Carboxylic ester hydrolase (EC 3.1.1.-)	LOC113522005	Galleria mellonella (Greater wax moth)	GO:0052689			carboxylic ester hydrolase activity [GO:0052689]	carboxylic ester hydrolase activity [GO:0052689]
GradualResponce	LOC113522007	A0A6J1X8D4	A0A6J1X8D4_GALME	putative phosphatidate phosphatase	LOC113522007	Galleria mellonella (Greater wax moth)	GO:0006644; GO:0008195; GO:0016021	phospholipid metabolic process [GO:0006644]	integral component of membrane [GO:0016021]	integral component of membrane [GO:0016021]; phosphatidate phosphatase activity [GO:0008195]; phospholipid metabolic process [GO:0006644]	phosphatidate phosphatase activity [GO:0008195]
GradualResponce	LOC113522008	A0A6J1X2J5	A0A6J1X2J5_GALME	putative phosphatidate phosphatase	LOC113522008	Galleria mellonella (Greater wax moth)	GO:0006644; GO:0008195; GO:0016021	phospholipid metabolic process [GO:0006644]	integral component of membrane [GO:0016021]	integral component of membrane [GO:0016021]; phosphatidate phosphatase activity [GO:0008195]; phospholipid metabolic process [GO:0006644]	phosphatidate phosphatase activity [GO:0008195]
GradualResponce	LOC113522134	A0A6J1X2C8	A0A6J1X2C8_GALME	uncharacterized protein LOC113522134	LOC113522134	Galleria mellonella (Greater wax moth)
GradualResponce	LOC113522138	A0A6J1X8F8	A0A6J1X8F8_GALME	cyclin-dependent kinase 6	LOC113522138	Galleria mellonella (Greater wax moth)	GO:0004674; GO:0005524			ATP binding [GO:0005524]; protein serine/threonine kinase activity [GO:0004674]	ATP binding [GO:0005524]; protein serine/threonine kinase activity [GO:0004674]
GradualResponce	LOC113522141	A0A6J1X2D3	A0A6J1X2D3_GALME	spermidine synthase	LOC113522141	Galleria mellonella (Greater wax moth)	GO:0006596; GO:0016740	polyamine biosynthetic process [GO:0006596]		transferase activity [GO:0016740]; polyamine biosynthetic process [GO:0006596]	transferase activity [GO:0016740]
GradualResponce	LOC113522143	A0A6J3CCE9	A0A6J3CCE9_GALME	4-coumarate--CoA ligase 1-like isoform X2	LOC113522143	Galleria mellonella (Greater wax moth)	GO:0016874			ligase activity [GO:0016874]	ligase activity [GO:0016874]
GradualResponce	LOC113522143	A0A6J3CDE5	A0A6J3CDE5_GALME	4-coumarate--CoA ligase 1-like isoform X1	LOC113522143	Galleria mellonella (Greater wax moth)	GO:0016874			ligase activity [GO:0016874]	ligase activity [GO:0016874]
GradualResponce	LOC113522184	A0A6J3BZS1	A0A6J3BZS1_GALME	uncharacterized protein LOC113522184	LOC113522184	Galleria mellonella (Greater wax moth)
GradualResponce	LOC113522197	A0A6J1X2S9	A0A6J1X2S9_GALME	uncharacterized protein LOC113522197	LOC113522197	Galleria mellonella (Greater wax moth)	GO:0008270; GO:0016491			oxidoreductase activity [GO:0016491]; zinc ion binding [GO:0008270]	oxidoreductase activity [GO:0016491]; zinc ion binding [GO:0008270]
GradualResponce	LOC113522219	A0A6J1X8E0	A0A6J1X8E0_GALME	insecticyanin-A-like	LOC113522219	Galleria mellonella (Greater wax moth)	GO:0031409			pigment binding [GO:0031409]	pigment binding [GO:0031409]
GradualResponce	LOC113522221	A0A6J3C3D6	A0A6J3C3D6_GALME	putative ATP-dependent RNA helicase DHX57	LOC113522221	Galleria mellonella (Greater wax moth)	GO:0003676; GO:0004386; GO:0005524; GO:0046872			ATP binding [GO:0005524]; helicase activity [GO:0004386]; metal ion binding [GO:0046872]; nucleic acid binding [GO:0003676]	ATP binding [GO:0005524]; helicase activity [GO:0004386]; metal ion binding [GO:0046872]; nucleic acid binding [GO:0003676]
GradualResponce	LOC113522241	A0A6J1X2V1	A0A6J1X2V1_GALME	Oleoyl-[acyl-carrier-protein] hydrolase (EC 3.1.2.14)	LOC113522241	Galleria mellonella (Greater wax moth)	GO:0004320; GO:0006633; GO:0016295; GO:0016296	fatty acid biosynthetic process [GO:0006633]		myristoyl-[acyl-carrier-protein] hydrolase activity [GO:0016295]; oleoyl-[acyl-carrier-protein] hydrolase activity [GO:0004320]; palmitoyl-[acyl-carrier-protein] hydrolase activity [GO:0016296]; fatty acid biosynthetic process [GO:0006633]	myristoyl-[acyl-carrier-protein] hydrolase activity [GO:0016295]; oleoyl-[acyl-carrier-protein] hydrolase activity [GO:0004320]; palmitoyl-[acyl-carrier-protein] hydrolase activity [GO:0016296]
GradualResponce	LOC113522260	A0A6J3CH69	A0A6J3CH69_GALME	septin-interacting protein 1-like	LOC113522260	Galleria mellonella (Greater wax moth)	GO:0003676			nucleic acid binding [GO:0003676]	nucleic acid binding [GO:0003676]
GradualResponce	LOC113522266	Q25000	Q25000_GALME	Sericotropin (general odorant-binding protein 56a)	LOC113522266	Galleria mellonella (Greater wax moth)	GO:0005549			odorant binding [GO:0005549]	odorant binding [GO:0005549]
GradualResponce	LOC113522290	A0A6J1X8F9	A0A6J1X8F9_GALME	LOW QUALITY PROTEIN: uncharacterized protein LOC113522290	LOC113522290	Galleria mellonella (Greater wax moth)	GO:0031262; GO:0051301; GO:0051315	attachment of mitotic spindle microtubules to kinetochore [GO:0051315]; cell division [GO:0051301]	Ndc80 complex [GO:0031262]	Ndc80 complex [GO:0031262]; attachment of mitotic spindle microtubules to kinetochore [GO:0051315]; cell division [GO:0051301]
GradualResponce	LOC113522291	A0A6J3CCJ6	A0A6J3CCJ6_GALME	Fibroblast growth factor (FGF)	LOC113522291	Galleria mellonella (Greater wax moth)	GO:0008083			growth factor activity [GO:0008083]	growth factor activity [GO:0008083]
GradualResponce	LOC113522291	A0A6J3CDK0	A0A6J3CDK0_GALME	Fibroblast growth factor (FGF)	LOC113522291	Galleria mellonella (Greater wax moth)	GO:0008083			growth factor activity [GO:0008083]	growth factor activity [GO:0008083]
GradualResponce	LOC113522295	A0A6J1X3E5	A0A6J1X3E5_GALME	Phospholipid scramblase	LOC113522295	Galleria mellonella (Greater wax moth)	GO:0017128			phospholipid scramblase activity [GO:0017128]	phospholipid scramblase activity [GO:0017128]
GradualResponce	LOC113522301	A0A6J3BRX3	A0A6J3BRX3_GALME	uncharacterized protein LOC113522301	LOC113522301	Galleria mellonella (Greater wax moth)	GO:0005576		extracellular region [GO:0005576]	extracellular region [GO:0005576]
GradualResponce	LOC113522321	A0A6J1X2N8	A0A6J1X2N8_GALME	UDP-glucuronosyltransferase (EC 2.4.1.17)	LOC113522321	Galleria mellonella (Greater wax moth)	GO:0015020; GO:0016021		integral component of membrane [GO:0016021]	integral component of membrane [GO:0016021]; glucuronosyltransferase activity [GO:0015020]	glucuronosyltransferase activity [GO:0015020]
GradualResponce	LOC113522327	A0A6J3BTB0	A0A6J3BTB0_GALME	intersectin-1-like	LOC113522327	Galleria mellonella (Greater wax moth)	GO:0005509			calcium ion binding [GO:0005509]	calcium ion binding [GO:0005509]
GradualResponce	LOC113522356	A0A6J1X3I9	A0A6J1X3I9_GALME	CCAAT/enhancer-binding protein zeta	LOC113522356	Galleria mellonella (Greater wax moth)
GradualResponce	LOC113522357	A0A6J1X2Q5	A0A6J1X2Q5_GALME	uncharacterized protein LOC113522357	LOC113522357	Galleria mellonella (Greater wax moth)
GradualResponce	LOC113522372	A0A6J1X8L2	A0A6J1X8L2_GALME	MICOS complex subunit MIC10	LOC113522372	Galleria mellonella (Greater wax moth)	GO:0061617		MICOS complex [GO:0061617]	MICOS complex [GO:0061617]
GradualResponce	LOC113522383	A0A6J1X2S1	A0A6J1X2S1_GALME	EKC/KEOPS complex subunit TPRKB-like	LOC113522383	Galleria mellonella (Greater wax moth)	GO:0005634		nucleus [GO:0005634]	nucleus [GO:0005634]
GradualResponce	LOC113522390	A0A6J1X8L5	A0A6J1X8L5_GALME	ceramide phosphoethanolamine synthase	LOC113522390	Galleria mellonella (Greater wax moth)	GO:0008654; GO:0016021; GO:0016780	phospholipid biosynthetic process [GO:0008654]	integral component of membrane [GO:0016021]	integral component of membrane [GO:0016021]; phosphotransferase activity, for other substituted phosphate groups [GO:0016780]; phospholipid biosynthetic process [GO:0008654]	phosphotransferase activity, for other substituted phosphate groups [GO:0016780]
GradualResponce	LOC113522404	A0A6J3BR99	A0A6J3BR99_GALME	uncharacterized protein LOC113522404	LOC113522404	Galleria mellonella (Greater wax moth)
GradualResponce	LOC113522427	A0A6J1X8I8	A0A6J1X8I8_GALME	cytochrome P450 6k1-like	LOC113522427	Galleria mellonella (Greater wax moth)	GO:0004497; GO:0005506; GO:0016021; GO:0016705; GO:0020037		integral component of membrane [GO:0016021]	integral component of membrane [GO:0016021]; heme binding [GO:0020037]; iron ion binding [GO:0005506]; monooxygenase activity [GO:0004497]; oxidoreductase activity, acting on paired donors, with incorporation or reduction of molecular oxygen [GO:0016705]	heme binding [GO:0020037]; iron ion binding [GO:0005506]; monooxygenase activity [GO:0004497]; oxidoreductase activity, acting on paired donors, with incorporation or reduction of molecular oxygen [GO:0016705]
GradualResponce	LOC113522434	A0A6J1X3L9	A0A6J1X3L9_GALME	RNA helicase (EC 3.6.4.13)	LOC113522434	Galleria mellonella (Greater wax moth)	GO:0003676; GO:0003724; GO:0005524			ATP binding [GO:0005524]; nucleic acid binding [GO:0003676]; RNA helicase activity [GO:0003724]	ATP binding [GO:0005524]; nucleic acid binding [GO:0003676]; RNA helicase activity [GO:0003724]
GradualResponce	LOC113522437	A0A3G1T1E6	A0A3G1T1E6_GALME	60S ribosomal protein L7a	Rpl7A LOC113522437	Galleria mellonella (Greater wax moth)	GO:0003723; GO:0022625; GO:0042254	ribosome biogenesis [GO:0042254]	cytosolic large ribosomal subunit [GO:0022625]	cytosolic large ribosomal subunit [GO:0022625]; RNA binding [GO:0003723]; ribosome biogenesis [GO:0042254]	RNA binding [GO:0003723]
GradualResponce	LOC113522447	A0A6J1X3N1	A0A6J1X3N1_GALME	RNA helicase (EC 3.6.4.13)	LOC113522447	Galleria mellonella (Greater wax moth)	GO:0003676; GO:0003724; GO:0005524			ATP binding [GO:0005524]; nucleic acid binding [GO:0003676]; RNA helicase activity [GO:0003724]	ATP binding [GO:0005524]; nucleic acid binding [GO:0003676]; RNA helicase activity [GO:0003724]
GradualResponce	LOC113522455	A0A6J1X8N3	A0A6J1X8N3_GALME	uncharacterized protein LOC113522455	LOC113522455	Galleria mellonella (Greater wax moth)
GradualResponce	LOC113522471	A0A6J1X8N9	A0A6J1X8N9_GALME	Phosphatidate cytidylyltransferase, mitochondrial (EC 2.7.7.41) (CDP-diacylglycerol synthase) (Mitochondrial translocator assembly and maintenance protein 41 homolog)	LOC113522471	Galleria mellonella (Greater wax moth)	GO:0004605; GO:0005743; GO:0016024; GO:0032049	cardiolipin biosynthetic process [GO:0032049]; CDP-diacylglycerol biosynthetic process [GO:0016024]	mitochondrial inner membrane [GO:0005743]	mitochondrial inner membrane [GO:0005743]; phosphatidate cytidylyltransferase activity [GO:0004605]; cardiolipin biosynthetic process [GO:0032049]; CDP-diacylglycerol biosynthetic process [GO:0016024]	phosphatidate cytidylyltransferase activity [GO:0004605]
GradualResponce	LOC113522477	A0A6J1X392	A0A6J1X392_GALME	Glutathione transferase (EC 2.5.1.18)	LOC113522477	Galleria mellonella (Greater wax moth)	GO:0004364; GO:0016021		integral component of membrane [GO:0016021]	integral component of membrane [GO:0016021]; glutathione transferase activity [GO:0004364]	glutathione transferase activity [GO:0004364]
GradualResponce	LOC113522506	A0A6J1X8Q5	A0A6J1X8Q5_GALME	extracellular sulfatase SULF-1 homolog isoform X1	LOC113522506	Galleria mellonella (Greater wax moth)	GO:0005783; GO:0005795; GO:0008484; GO:0009986		cell surface [GO:0009986]; endoplasmic reticulum [GO:0005783]; Golgi stack [GO:0005795]	cell surface [GO:0009986]; endoplasmic reticulum [GO:0005783]; Golgi stack [GO:0005795]; sulfuric ester hydrolase activity [GO:0008484]	sulfuric ester hydrolase activity [GO:0008484]
GradualResponce	LOC113522506	A0A6J3CBB2	A0A6J3CBB2_GALME	extracellular sulfatase SULF-1 homolog isoform X2	LOC113522506	Galleria mellonella (Greater wax moth)	GO:0005783; GO:0005795; GO:0008484; GO:0009986		cell surface [GO:0009986]; endoplasmic reticulum [GO:0005783]; Golgi stack [GO:0005795]	cell surface [GO:0009986]; endoplasmic reticulum [GO:0005783]; Golgi stack [GO:0005795]; sulfuric ester hydrolase activity [GO:0008484]	sulfuric ester hydrolase activity [GO:0008484]
GradualResponce	LOC113522509	A0A6J1X8M6	A0A6J1X8M6_GALME	b(0,+)-type amino acid transporter 1 isoform X1	LOC113522509	Galleria mellonella (Greater wax moth)	GO:0016021; GO:0022857		integral component of membrane [GO:0016021]	integral component of membrane [GO:0016021]; transmembrane transporter activity [GO:0022857]	transmembrane transporter activity [GO:0022857]
GradualResponce	LOC113522509	A0A6J1X8Q7	A0A6J1X8Q7_GALME	b(0,+)-type amino acid transporter 1 isoform X2	LOC113522509	Galleria mellonella (Greater wax moth)	GO:0016021; GO:0022857		integral component of membrane [GO:0016021]	integral component of membrane [GO:0016021]; transmembrane transporter activity [GO:0022857]	transmembrane transporter activity [GO:0022857]
GradualResponce	LOC113522549	A0A6J1X3H9	A0A6J1X3H9_GALME	ATP-dependent helicase brm-like	LOC113522549	Galleria mellonella (Greater wax moth)	GO:0004386; GO:0016514; GO:0042393; GO:0043044	ATP-dependent chromatin remodeling [GO:0043044]	SWI/SNF complex [GO:0016514]	SWI/SNF complex [GO:0016514]; helicase activity [GO:0004386]; histone binding [GO:0042393]; ATP-dependent chromatin remodeling [GO:0043044]	helicase activity [GO:0004386]; histone binding [GO:0042393]
GradualResponce	LOC113522595	A0A6J1X487	A0A6J1X487_GALME	probable Golgi SNAP receptor complex member 2	LOC113522595	Galleria mellonella (Greater wax moth)	GO:0005484; GO:0005794; GO:0015031; GO:0016021; GO:0016192	protein transport [GO:0015031]; vesicle-mediated transport [GO:0016192]	Golgi apparatus [GO:0005794]; integral component of membrane [GO:0016021]	Golgi apparatus [GO:0005794]; integral component of membrane [GO:0016021]; SNAP receptor activity [GO:0005484]; protein transport [GO:0015031]; vesicle-mediated transport [GO:0016192]	SNAP receptor activity [GO:0005484]
GradualResponce	LOC113522604	A0A6J1X498	A0A6J1X498_GALME	Eukaryotic translation initiation factor 3 30 kDa subunit	LOC113522604	Galleria mellonella (Greater wax moth)	GO:0003743; GO:0005852		eukaryotic translation initiation factor 3 complex [GO:0005852]	eukaryotic translation initiation factor 3 complex [GO:0005852]; translation initiation factor activity [GO:0003743]	translation initiation factor activity [GO:0003743]
GradualResponce	LOC113522630	A0A6J1X4D0	A0A6J1X4D0_GALME	SPRY domain-containing protein 7	LOC113522630	Galleria mellonella (Greater wax moth)
GradualResponce	LOC113522659	A0A6J1X3I0	A0A6J1X3I0_GALME	uncharacterized protein LOC113522659	LOC113522659	Galleria mellonella (Greater wax moth)	GO:0003677; GO:0003700			DNA binding [GO:0003677]; DNA-binding transcription factor activity [GO:0003700]	DNA binding [GO:0003677]; DNA-binding transcription factor activity [GO:0003700]
GradualResponce	LOC113522666	A0A6J1X8U9	A0A6J1X8U9_GALME	protein archease-like	LOC113522666	Galleria mellonella (Greater wax moth)	GO:0008033; GO:0046872	tRNA processing [GO:0008033]		metal ion binding [GO:0046872]; tRNA processing [GO:0008033]	metal ion binding [GO:0046872]
GradualResponce	LOC113522684	A0A6J1X3M1	A0A6J1X3M1_GALME	NudC domain-containing protein 1	LOC113522684	Galleria mellonella (Greater wax moth)	GO:0005634; GO:0005737		cytoplasm [GO:0005737]; nucleus [GO:0005634]	cytoplasm [GO:0005737]; nucleus [GO:0005634]
GradualResponce	LOC113522705	A0A6J1X3P6	A0A6J1X3P6_GALME	cyclic AMP-dependent transcription factor ATF-6 alpha	LOC113522705	Galleria mellonella (Greater wax moth)	GO:0003700			DNA-binding transcription factor activity [GO:0003700]	DNA-binding transcription factor activity [GO:0003700]
GradualResponce	LOC113522706	A0A6J1X4M0	A0A6J1X4M0_GALME	uncharacterized protein LOC113522706	LOC113522706	Galleria mellonella (Greater wax moth)	GO:0016021		integral component of membrane [GO:0016021]	integral component of membrane [GO:0016021]
GradualResponce	LOC113522747	A0A6J1X8Z2	A0A6J1X8Z2_GALME	lipopolysaccharide-induced tumor necrosis factor-alpha factor homolog	LOC113522747	Galleria mellonella (Greater wax moth)	GO:0005765; GO:0010008; GO:0046872		endosome membrane [GO:0010008]; lysosomal membrane [GO:0005765]	endosome membrane [GO:0010008]; lysosomal membrane [GO:0005765]; metal ion binding [GO:0046872]	metal ion binding [GO:0046872]
GradualResponce	LOC113522761	A0A6J1X925	A0A6J1X925_GALME	p53 and DNA damage-regulated protein 1	LOC113522761	Galleria mellonella (Greater wax moth)	GO:0005737; GO:0006457; GO:0016272; GO:0051082	protein folding [GO:0006457]	cytoplasm [GO:0005737]; prefoldin complex [GO:0016272]	cytoplasm [GO:0005737]; prefoldin complex [GO:0016272]; unfolded protein binding [GO:0051082]; protein folding [GO:0006457]	unfolded protein binding [GO:0051082]
GradualResponce	LOC113522769	A0A6J3CBJ1	A0A6J3CBJ1_GALME	zinc finger protein 346-like	LOC113522769	Galleria mellonella (Greater wax moth)	GO:0003676; GO:0008270			nucleic acid binding [GO:0003676]; zinc ion binding [GO:0008270]	nucleic acid binding [GO:0003676]; zinc ion binding [GO:0008270]
GradualResponce	LOC113522780	A0A6J1X906	A0A6J1X906_GALME	estradiol 17-beta-dehydrogenase 8	LOC113522780	Galleria mellonella (Greater wax moth)	GO:0016491			oxidoreductase activity [GO:0016491]	oxidoreductase activity [GO:0016491]
GradualResponce	LOC113522782	A0A6J1X466	A0A6J1X466_GALME	retinol dehydrogenase 14-like	LOC113522782	Galleria mellonella (Greater wax moth)	GO:0016021; GO:0055114	oxidation-reduction process [GO:0055114]	integral component of membrane [GO:0016021]	integral component of membrane [GO:0016021]; oxidation-reduction process [GO:0055114]
GradualResponce	LOC113522802	A0A6J1X914	A0A6J1X914_GALME	zinc finger protein 502-like	LOC113522802	Galleria mellonella (Greater wax moth)
GradualResponce	LOC113522814	A0A6J3CFD1	A0A6J3CFD1_GALME	uncharacterized protein LOC113522814	LOC113522814	Galleria mellonella (Greater wax moth)	GO:0016021; GO:0023041; GO:0030867; GO:0031965	neuronal signal transduction [GO:0023041]	integral component of membrane [GO:0016021]; nuclear membrane [GO:0031965]; rough endoplasmic reticulum membrane [GO:0030867]	integral component of membrane [GO:0016021]; nuclear membrane [GO:0031965]; rough endoplasmic reticulum membrane [GO:0030867]; neuronal signal transduction [GO:0023041]
GradualResponce	LOC113522817	A0A6J1X509	A0A6J1X509_GALME	39S ribosomal protein L51, mitochondrial	LOC113522817	Galleria mellonella (Greater wax moth)	GO:0003735; GO:0005840		ribosome [GO:0005840]	ribosome [GO:0005840]; structural constituent of ribosome [GO:0003735]	structural constituent of ribosome [GO:0003735]
GradualResponce	LOC113522863	A0A6J3C839	A0A6J3C839_GALME	uncharacterized protein DDB_G0284459-like	LOC113522863	Galleria mellonella (Greater wax moth)
GradualResponce	LOC113522885	A0A6J3CFF8	A0A6J3CFF8_GALME	histone-lysine N-methyltransferase EHMT2	LOC113522885	Galleria mellonella (Greater wax moth)	GO:0002039; GO:0005634; GO:0008270; GO:0018024		nucleus [GO:0005634]	nucleus [GO:0005634]; histone-lysine N-methyltransferase activity [GO:0018024]; p53 binding [GO:0002039]; zinc ion binding [GO:0008270]	histone-lysine N-methyltransferase activity [GO:0018024]; p53 binding [GO:0002039]; zinc ion binding [GO:0008270]
GradualResponce	LOC113522888	A0A6J1X974	A0A6J1X974_GALME	uncharacterized protein LOC113522888 isoform X1	LOC113522888	Galleria mellonella (Greater wax moth)
GradualResponce	LOC113522888	A0A6J3CAQ2	A0A6J3CAQ2_GALME	uncharacterized protein LOC113522888 isoform X2	LOC113522888	Galleria mellonella (Greater wax moth)
GradualResponce	LOC113522891	A0A6J3C8S1	A0A6J3C8S1_GALME	GTPase-activating protein and VPS9 domain-containing protein 1-like	LOC113522891	Galleria mellonella (Greater wax moth)	GO:0007165; GO:0043087	regulation of GTPase activity [GO:0043087]; signal transduction [GO:0007165]		regulation of GTPase activity [GO:0043087]; signal transduction [GO:0007165]
GradualResponce	LOC113522904	A0A6J1X947	A0A6J1X947_GALME	U-scoloptoxin(19)-Sm1a-like	LOC113522904	Galleria mellonella (Greater wax moth)	GO:0007596; GO:0008191	blood coagulation [GO:0007596]		metalloendopeptidase inhibitor activity [GO:0008191]; blood coagulation [GO:0007596]	metalloendopeptidase inhibitor activity [GO:0008191]
GradualResponce	LOC113522906	A0A6J1X4F3	A0A6J1X4F3_GALME	repetitive proline-rich cell wall protein 2-like	LOC113522906	Galleria mellonella (Greater wax moth)
GradualResponce	LOC113522908	A0A6J1X977	A0A6J1X977_GALME	protein purity of essence-like	LOC113522908	Galleria mellonella (Greater wax moth)
GradualResponce	LOC113522917	A0A6J3C8U0	A0A6J3C8U0_GALME	WD repeat-containing protein 5	LOC113522917	Galleria mellonella (Greater wax moth)
GradualResponce	LOC113522918	A0A6J1X4A1	A0A6J1X4A1_GALME	U-scoloptoxin(19)-Sm1a-like	LOC113522918	Galleria mellonella (Greater wax moth)
GradualResponce	LOC113522939	A0A6J1X4B9	A0A6J1X4B9_GALME	ribosomal RNA small subunit methyltransferase NEP1	LOC113522939	Galleria mellonella (Greater wax moth)	GO:0008168; GO:0019843; GO:0032259; GO:0042254	methylation [GO:0032259]; ribosome biogenesis [GO:0042254]		methyltransferase activity [GO:0008168]; rRNA binding [GO:0019843]; methylation [GO:0032259]; ribosome biogenesis [GO:0042254]	methyltransferase activity [GO:0008168]; rRNA binding [GO:0019843]
GradualResponce	LOC113522940	A0A6J3CAX8	A0A6J3CAX8_GALME	uncharacterized protein LOC113522940	LOC113522940	Galleria mellonella (Greater wax moth)
GradualResponce	LOC113522987	A0A6J1X4G2	A0A6J1X4G2_GALME	Defective in cullin neddylation protein	LOC113522987	Galleria mellonella (Greater wax moth)
GradualResponce	LOC113523015	A0A6J3CC31	A0A6J3CC31_GALME	Mediator of RNA polymerase II transcription subunit 14 (Mediator complex subunit 14)	LOC113523015	Galleria mellonella (Greater wax moth)	GO:0003712; GO:0006357; GO:0016592	regulation of transcription by RNA polymerase II [GO:0006357]	mediator complex [GO:0016592]	mediator complex [GO:0016592]; transcription coregulator activity [GO:0003712]; regulation of transcription by RNA polymerase II [GO:0006357]	transcription coregulator activity [GO:0003712]
GradualResponce	LOC113523023	A0A6J1X4I8	A0A6J1X4I8_GALME	GTPase-activating protein	LOC113523023	Galleria mellonella (Greater wax moth)	GO:0005096; GO:0035556; GO:0046872	intracellular signal transduction [GO:0035556]		GTPase activator activity [GO:0005096]; metal ion binding [GO:0046872]; intracellular signal transduction [GO:0035556]	GTPase activator activity [GO:0005096]; metal ion binding [GO:0046872]
GradualResponce	LOC113523034	A0A6J1X5J5	A0A6J1X5J5_GALME	uncharacterized protein LOC113523034	LOC113523034	Galleria mellonella (Greater wax moth)
GradualResponce	LOC113523037	A0A6J3CC38	A0A6J3CC38_GALME	SEA domain-containing protein	LOC113523037	Galleria mellonella (Greater wax moth)	GO:0016021		integral component of membrane [GO:0016021]	integral component of membrane [GO:0016021]
GradualResponce	LOC113523050	A0A6J1X5K3	A0A6J1X5K3_GALME	4-coumarate--CoA ligase 1	LOC113523050	Galleria mellonella (Greater wax moth)	GO:0016874			ligase activity [GO:0016874]	ligase activity [GO:0016874]
GradualResponce	LOC113523067	A0A6J1X4Q2	A0A6J1X4Q2_GALME	replication factor C subunit 1-like	LOC113523067	Galleria mellonella (Greater wax moth)	GO:0005524; GO:0016887			ATP binding [GO:0005524]; ATPase activity [GO:0016887]	ATPase activity [GO:0016887]; ATP binding [GO:0005524]
GradualResponce	LOC113523069	A0A6J1X5L6	A0A6J1X5L6_GALME	uncharacterized protein LOC113523069	LOC113523069	Galleria mellonella (Greater wax moth)
GradualResponce	LOC113523102	A0A6J3CC61	A0A6J3CC61_GALME	glutamate receptor-interacting protein 2-like	LOC113523102	Galleria mellonella (Greater wax moth)
GradualResponce	LOC113523106	A0A6J1X4P3	A0A6J1X4P3_GALME	cytochrome P450 6B5-like	LOC113523106	Galleria mellonella (Greater wax moth)	GO:0004497; GO:0005506; GO:0016021; GO:0016705; GO:0020037		integral component of membrane [GO:0016021]	integral component of membrane [GO:0016021]; heme binding [GO:0020037]; iron ion binding [GO:0005506]; monooxygenase activity [GO:0004497]; oxidoreductase activity, acting on paired donors, with incorporation or reduction of molecular oxygen [GO:0016705]	heme binding [GO:0020037]; iron ion binding [GO:0005506]; monooxygenase activity [GO:0004497]; oxidoreductase activity, acting on paired donors, with incorporation or reduction of molecular oxygen [GO:0016705]
GradualResponce	LOC113523138	A0A6J1X4Q3	A0A6J1X4Q3_GALME	protein purity of essence-like	LOC113523138	Galleria mellonella (Greater wax moth)
GradualResponce	LOC113523141	A0A6J1X5Q3	A0A6J1X5Q3_GALME	putative nuclease HARBI1	LOC113523141	Galleria mellonella (Greater wax moth)	GO:0046872			metal ion binding [GO:0046872]	metal ion binding [GO:0046872]
GradualResponce	LOC113523162	A0A6J3CES5	A0A6J3CES5_GALME	neuropeptide F	LOC113523162	Galleria mellonella (Greater wax moth)	GO:0007218	neuropeptide signaling pathway [GO:0007218]		neuropeptide signaling pathway [GO:0007218]
GradualResponce	LOC113523169	A0A6J3BZH7	A0A6J3BZH7_GALME	Polynucleotide adenylyltransferase (EC 2.7.7.19)	LOC113523169	Galleria mellonella (Greater wax moth)	GO:0004652; GO:0005524; GO:0005634; GO:0006397; GO:0043631	mRNA processing [GO:0006397]; RNA polyadenylation [GO:0043631]	nucleus [GO:0005634]	nucleus [GO:0005634]; ATP binding [GO:0005524]; polynucleotide adenylyltransferase activity [GO:0004652]; mRNA processing [GO:0006397]; RNA polyadenylation [GO:0043631]	ATP binding [GO:0005524]; polynucleotide adenylyltransferase activity [GO:0004652]
GradualResponce	LOC113523184	A0A6J3BTL2	A0A6J3BTL2_GALME	uncharacterized protein LOC113523184 isoform X2	LOC113523184	Galleria mellonella (Greater wax moth)
GradualResponce	LOC113523184	A0A6J3BXQ0	A0A6J3BXQ0_GALME	uncharacterized protein LOC113523184 isoform X1	LOC113523184	Galleria mellonella (Greater wax moth)
GradualResponce	LOC113523192	A0A6J1X4T4	A0A6J1X4T4_GALME	E3 ubiquitin-protein ligase CBL (EC 2.3.2.7)	LOC113523192	Galleria mellonella (Greater wax moth)	GO:0001784; GO:0004842; GO:0005509; GO:0007166; GO:0023051; GO:0047690	cell surface receptor signaling pathway [GO:0007166]; regulation of signaling [GO:0023051]		aspartyltransferase activity [GO:0047690]; calcium ion binding [GO:0005509]; phosphotyrosine residue binding [GO:0001784]; ubiquitin-protein transferase activity [GO:0004842]; cell surface receptor signaling pathway [GO:0007166]; regulation of signaling [GO:0023051]	aspartyltransferase activity [GO:0047690]; calcium ion binding [GO:0005509]; phosphotyrosine residue binding [GO:0001784]; ubiquitin-protein transferase activity [GO:0004842]
GradualResponce	LOC113523202	A0A6J1X4W4	A0A6J1X4W4_GALME	irregular chiasm C-roughest protein-like	LOC113523202	Galleria mellonella (Greater wax moth)	GO:0016021		integral component of membrane [GO:0016021]	integral component of membrane [GO:0016021]
GradualResponce	LOC113523231	A0A6J1X5V3	A0A6J1X5V3_GALME	Tubulin-folding cofactor E (Tubulin-specific chaperone E)	LOC113523231	Galleria mellonella (Greater wax moth)
GradualResponce	LOC113523257	A0A6J3BX29	A0A6J3BX29_GALME	Polynucleotide adenylyltransferase (EC 2.7.7.19)	LOC113523257	Galleria mellonella (Greater wax moth)	GO:0004652; GO:0005524; GO:0005634; GO:0006397; GO:0043631	mRNA processing [GO:0006397]; RNA polyadenylation [GO:0043631]	nucleus [GO:0005634]	nucleus [GO:0005634]; ATP binding [GO:0005524]; polynucleotide adenylyltransferase activity [GO:0004652]; mRNA processing [GO:0006397]; RNA polyadenylation [GO:0043631]	ATP binding [GO:0005524]; polynucleotide adenylyltransferase activity [GO:0004652]
GradualResponce	LOC113523268	A0A6J3C2X5	A0A6J3C2X5_GALME	putative inorganic phosphate cotransporter	LOC113523268	Galleria mellonella (Greater wax moth)	GO:0016021; GO:0022857		integral component of membrane [GO:0016021]	integral component of membrane [GO:0016021]; transmembrane transporter activity [GO:0022857]	transmembrane transporter activity [GO:0022857]
GradualResponce	LOC113523296	A0A6J1X9J1	A0A6J1X9J1_GALME	uncharacterized protein LOC113523296	LOC113523296	Galleria mellonella (Greater wax moth)	GO:0016021; GO:0022857		integral component of membrane [GO:0016021]	integral component of membrane [GO:0016021]; transmembrane transporter activity [GO:0022857]	transmembrane transporter activity [GO:0022857]
GradualResponce	LOC113523321	A0A6J1X583	A0A6J1X583_GALME	growth-blocking peptide, long form-like	LOC113523321	Galleria mellonella (Greater wax moth)
GradualResponce	LOC113523338	A0A6J1X5A3	A0A6J1X5A3_GALME	Parahox neighbor (EC 4.1.1.97) (Ureidoimidazoline (2-oxo-4-hydroxy-4-carboxy-5-) decarboxylase)	LOC113523338	Galleria mellonella (Greater wax moth)	GO:0006144; GO:0016831; GO:0019428; GO:0019628	allantoin biosynthetic process [GO:0019428]; purine nucleobase metabolic process [GO:0006144]; urate catabolic process [GO:0019628]		carboxy-lyase activity [GO:0016831]; allantoin biosynthetic process [GO:0019428]; purine nucleobase metabolic process [GO:0006144]; urate catabolic process [GO:0019628]	carboxy-lyase activity [GO:0016831]
GradualResponce	LOC113523347	A0A6J1X9J5	A0A6J1X9J5_GALME	transmembrane protein 184C	LOC113523347	Galleria mellonella (Greater wax moth)	GO:0016021		integral component of membrane [GO:0016021]	integral component of membrane [GO:0016021]
GradualResponce	LOC113523351	A0A6J1X5C1	A0A6J1X5C1_GALME	transient receptor potential-gamma protein-like	LOC113523351	Galleria mellonella (Greater wax moth)	GO:0005262; GO:0016021; GO:0050896	response to stimulus [GO:0050896]	integral component of membrane [GO:0016021]	integral component of membrane [GO:0016021]; calcium channel activity [GO:0005262]; response to stimulus [GO:0050896]	calcium channel activity [GO:0005262]
GradualResponce	LOC113523369	A0A6J1X9K5	A0A6J1X9K5_GALME	probable Ufm1-specific protease 2 isoform X2	LOC113523369	Galleria mellonella (Greater wax moth)	GO:0008234			cysteine-type peptidase activity [GO:0008234]	cysteine-type peptidase activity [GO:0008234]
GradualResponce	LOC113523369	A0A6J3BSD1	A0A6J3BSD1_GALME	probable Ufm1-specific protease 2 isoform X1	LOC113523369	Galleria mellonella (Greater wax moth)	GO:0008234			cysteine-type peptidase activity [GO:0008234]	cysteine-type peptidase activity [GO:0008234]
GradualResponce	LOC113523381	A0A6J3BVE5	A0A6J3BVE5_GALME	Serine/threonine-protein kinase receptor (EC 2.7.11.30)	LOC113523381	Galleria mellonella (Greater wax moth)	GO:0004675; GO:0005524; GO:0016021; GO:0046872		integral component of membrane [GO:0016021]	integral component of membrane [GO:0016021]; ATP binding [GO:0005524]; metal ion binding [GO:0046872]; transmembrane receptor protein serine/threonine kinase activity [GO:0004675]	ATP binding [GO:0005524]; metal ion binding [GO:0046872]; transmembrane receptor protein serine/threonine kinase activity [GO:0004675]
GradualResponce	LOC113523386	A0A6J1X5E4	A0A6J1X5E4_GALME	Uroporphyrinogen decarboxylase (EC 4.1.1.37)	LOC113523386	Galleria mellonella (Greater wax moth)	GO:0004853; GO:0006782	protoporphyrinogen IX biosynthetic process [GO:0006782]		uroporphyrinogen decarboxylase activity [GO:0004853]; protoporphyrinogen IX biosynthetic process [GO:0006782]	uroporphyrinogen decarboxylase activity [GO:0004853]
GradualResponce	LOC113523414	A0A6J1X5H2	A0A6J1X5H2_GALME	uncharacterized protein LOC113523414	LOC113523414	Galleria mellonella (Greater wax moth)	GO:0003676; GO:0016787; GO:0046872			hydrolase activity [GO:0016787]; metal ion binding [GO:0046872]; nucleic acid binding [GO:0003676]	hydrolase activity [GO:0016787]; metal ion binding [GO:0046872]; nucleic acid binding [GO:0003676]
GradualResponce	LOC113523428	A0A6J1X6I7	A0A6J1X6I7_GALME	semaphorin-2A-like	LOC113523428	Galleria mellonella (Greater wax moth)	GO:0030154; GO:0030215	cell differentiation [GO:0030154]		semaphorin receptor binding [GO:0030215]; cell differentiation [GO:0030154]	semaphorin receptor binding [GO:0030215]
GradualResponce	LOC113523432	A0A6J1X9N0	A0A6J1X9N0_GALME	proton-coupled amino acid transporter-like protein pathetic	LOC113523432	Galleria mellonella (Greater wax moth)	GO:0016021		integral component of membrane [GO:0016021]	integral component of membrane [GO:0016021]
GradualResponce	LOC113523434	A0A6J1X5J2	A0A6J1X5J2_GALME	organic cation transporter protein-like	LOC113523434	Galleria mellonella (Greater wax moth)	GO:0016021; GO:0022857		integral component of membrane [GO:0016021]	integral component of membrane [GO:0016021]; transmembrane transporter activity [GO:0022857]	transmembrane transporter activity [GO:0022857]
GradualResponce	LOC113523442	A0A6J1X9N2	A0A6J1X9N2_GALME	defensin-like peptide	LOC113523442	Galleria mellonella (Greater wax moth)	GO:0005576; GO:0009405; GO:0019871; GO:0045087	innate immune response [GO:0045087]; pathogenesis [GO:0009405]	extracellular region [GO:0005576]	extracellular region [GO:0005576]; sodium channel inhibitor activity [GO:0019871]; innate immune response [GO:0045087]; pathogenesis [GO:0009405]	sodium channel inhibitor activity [GO:0019871]
GradualResponce	LOC113523453	A0A6J1X9S2	A0A6J1X9S2_GALME	proton-coupled amino acid transporter-like protein CG1139	LOC113523453	Galleria mellonella (Greater wax moth)	GO:0016021		integral component of membrane [GO:0016021]	integral component of membrane [GO:0016021]
GradualResponce	LOC113523464	A0A6J1X5P9	A0A6J1X5P9_GALME	Histone acetyltransferase (EC 2.3.1.48)	LOC113523464	Galleria mellonella (Greater wax moth)	GO:0000123; GO:0003713; GO:0004402; GO:0005737; GO:0006355; GO:0008270; GO:0048511	regulation of transcription, DNA-templated [GO:0006355]; rhythmic process [GO:0048511]	cytoplasm [GO:0005737]; histone acetyltransferase complex [GO:0000123]	cytoplasm [GO:0005737]; histone acetyltransferase complex [GO:0000123]; histone acetyltransferase activity [GO:0004402]; transcription coactivator activity [GO:0003713]; zinc ion binding [GO:0008270]; regulation of transcription, DNA-templated [GO:0006355]; rhythmic process [GO:0048511]	histone acetyltransferase activity [GO:0004402]; transcription coactivator activity [GO:0003713]; zinc ion binding [GO:0008270]
GradualResponce	LOC113523486	A0A6J1X6N3	A0A6J1X6N3_GALME	putative inorganic phosphate cotransporter	LOC113523486	Galleria mellonella (Greater wax moth)	GO:0016021; GO:0022857		integral component of membrane [GO:0016021]	integral component of membrane [GO:0016021]; transmembrane transporter activity [GO:0022857]	transmembrane transporter activity [GO:0022857]
GradualResponce	LOC113523529	A0A6J3BPV1	A0A6J3BPV1_GALME	DENN domain-containing protein 5B	LOC113523529	Galleria mellonella (Greater wax moth)
GradualResponce	LOC113523555	A0A6J3BX99	A0A6J3BX99_GALME	proton-coupled amino acid transporter-like protein pathetic	LOC113523555	Galleria mellonella (Greater wax moth)	GO:0016021		integral component of membrane [GO:0016021]	integral component of membrane [GO:0016021]
GradualResponce	LOC113523567	A0A6J1X5U5	A0A6J1X5U5_GALME	serine/arginine repetitive matrix protein 1-like	LOC113523567	Galleria mellonella (Greater wax moth)	GO:0007528	neuromuscular junction development [GO:0007528]		neuromuscular junction development [GO:0007528]
GradualResponce	LOC113523578	A0A6J1X5V5	A0A6J1X5V5_GALME	Solute carrier family 30 member 9 (Zinc transporter 9)	LOC113523578	Galleria mellonella (Greater wax moth)	GO:0005634; GO:0005783; GO:0006829; GO:0008324; GO:0016021; GO:0031410	zinc ion transport [GO:0006829]	cytoplasmic vesicle [GO:0031410]; endoplasmic reticulum [GO:0005783]; integral component of membrane [GO:0016021]; nucleus [GO:0005634]	cytoplasmic vesicle [GO:0031410]; endoplasmic reticulum [GO:0005783]; integral component of membrane [GO:0016021]; nucleus [GO:0005634]; cation transmembrane transporter activity [GO:0008324]; zinc ion transport [GO:0006829]	cation transmembrane transporter activity [GO:0008324]
GradualResponce	LOC113523597	A0A6J3BQ36	A0A6J3BQ36_GALME	calumenin-B	LOC113523597	Galleria mellonella (Greater wax moth)	GO:0005509; GO:0005576; GO:0005789; GO:0005794; GO:0033018; GO:0042470		endoplasmic reticulum membrane [GO:0005789]; extracellular region [GO:0005576]; Golgi apparatus [GO:0005794]; melanosome [GO:0042470]; sarcoplasmic reticulum lumen [GO:0033018]	endoplasmic reticulum membrane [GO:0005789]; extracellular region [GO:0005576]; Golgi apparatus [GO:0005794]; melanosome [GO:0042470]; sarcoplasmic reticulum lumen [GO:0033018]; calcium ion binding [GO:0005509]	calcium ion binding [GO:0005509]
GradualResponce	LOC113523612	A0A6J1X6V9	A0A6J1X6V9_GALME	ubiquitin-protein ligase E3A	LOC113523612	Galleria mellonella (Greater wax moth)	GO:0004842; GO:0016874			ligase activity [GO:0016874]; ubiquitin-protein transferase activity [GO:0004842]	ligase activity [GO:0016874]; ubiquitin-protein transferase activity [GO:0004842]
GradualResponce	LOC113523624	A0A6J3BS41	A0A6J3BS41_GALME	uncharacterized protein LOC113523624 isoform X4	LOC113523624	Galleria mellonella (Greater wax moth)	GO:0007605; GO:0051015	sensory perception of sound [GO:0007605]		actin filament binding [GO:0051015]; sensory perception of sound [GO:0007605]	actin filament binding [GO:0051015]
GradualResponce	LOC113523624	A0A6J3BTI5	A0A6J3BTI5_GALME	uncharacterized protein LOC113523624 isoform X3	LOC113523624	Galleria mellonella (Greater wax moth)	GO:0007605; GO:0051015	sensory perception of sound [GO:0007605]		actin filament binding [GO:0051015]; sensory perception of sound [GO:0007605]	actin filament binding [GO:0051015]
GradualResponce	LOC113523624	A0A6J3BU22	A0A6J3BU22_GALME	uncharacterized protein LOC113523624 isoform X2	LOC113523624	Galleria mellonella (Greater wax moth)	GO:0007605; GO:0051015	sensory perception of sound [GO:0007605]		actin filament binding [GO:0051015]; sensory perception of sound [GO:0007605]	actin filament binding [GO:0051015]
GradualResponce	LOC113523624	A0A6J3BX05	A0A6J3BX05_GALME	uncharacterized protein LOC113523624 isoform X1	LOC113523624	Galleria mellonella (Greater wax moth)	GO:0007605; GO:0051015	sensory perception of sound [GO:0007605]		actin filament binding [GO:0051015]; sensory perception of sound [GO:0007605]	actin filament binding [GO:0051015]
EarlyResponce	LOC113509072	A0A6J1W6D2	A0A6J1W6D2_GALME	proline-rich extensin-like protein EPR1 isoform X1	LOC113509072	Galleria mellonella (Greater wax moth)
EarlyResponce	LOC113509072	A0A6J3BQE6	A0A6J3BQE6_GALME	proline-rich extensin-like protein EPR1 isoform X2	LOC113509072	Galleria mellonella (Greater wax moth)
EarlyResponce	LOC113509072	A0A6J3BUF0	A0A6J3BUF0_GALME	extensin-2 isoform X4	LOC113509072	Galleria mellonella (Greater wax moth)
EarlyResponce	LOC113509072	A0A6J3BXZ2	A0A6J3BXZ2_GALME	extensin-2 isoform X3	LOC113509072	Galleria mellonella (Greater wax moth)
EarlyResponce	LOC113509088	A0A6J1W6G5	A0A6J1W6G5_GALME	N(4)-(Beta-N-acetylglucosaminyl)-L-asparaginase- like	LOC113509088	Galleria mellonella (Greater wax moth)	GO:0016787			hydrolase activity [GO:0016787]	hydrolase activity [GO:0016787]
EarlyResponce	LOC113509100	A0A6J1W720	A0A6J1W720_GALME	uncharacterized protein LOC113509100	LOC113509100	Galleria mellonella (Greater wax moth)	GO:0016021		integral component of membrane [GO:0016021]	integral component of membrane [GO:0016021]
EarlyResponce	LOC113509109	A0A6J1W730	A0A6J1W730_GALME	uncharacterized protein LOC113509109	LOC113509109	Galleria mellonella (Greater wax moth)
EarlyResponce	LOC113509150	A0A6J1W6L3	A0A6J1W6L3_GALME	Signal recognition particle 9 kDa protein (SRP9)	LOC113509150	Galleria mellonella (Greater wax moth)	GO:0005786; GO:0006614; GO:0008312; GO:0045900	negative regulation of translational elongation [GO:0045900]; SRP-dependent cotranslational protein targeting to membrane [GO:0006614]	signal recognition particle, endoplasmic reticulum targeting [GO:0005786]	signal recognition particle, endoplasmic reticulum targeting [GO:0005786]; 7S RNA binding [GO:0008312]; negative regulation of translational elongation [GO:0045900]; SRP-dependent cotranslational protein targeting to membrane [GO:0006614]	7S RNA binding [GO:0008312]
EarlyResponce	LOC113509152	A0A6J1WDF1	A0A6J1WDF1_GALME	uncharacterized protein LOC113509152	LOC113509152	Galleria mellonella (Greater wax moth)
EarlyResponce	LOC113509161	A0A6J1WDG1	A0A6J1WDG1_GALME	Vacuolar protein-sorting-associated protein 36 (ESCRT-II complex subunit VPS36)	LOC113509161	Galleria mellonella (Greater wax moth)	GO:0000814; GO:0015031; GO:0032266; GO:0032509; GO:0043130	endosome transport via multivesicular body sorting pathway [GO:0032509]; protein transport [GO:0015031]	ESCRT II complex [GO:0000814]	ESCRT II complex [GO:0000814]; phosphatidylinositol-3-phosphate binding [GO:0032266]; ubiquitin binding [GO:0043130]; endosome transport via multivesicular body sorting pathway [GO:0032509]; protein transport [GO:0015031]	phosphatidylinositol-3-phosphate binding [GO:0032266]; ubiquitin binding [GO:0043130]
EarlyResponce	LOC113509212	A0A6J1W7C7	A0A6J1W7C7_GALME	Eukaryotic translation initiation factor 3 subunit F (eIF3f) (Eukaryotic translation initiation factor 3 subunit 5)	LOC113509212	Galleria mellonella (Greater wax moth)	GO:0003743; GO:0005852; GO:0008237; GO:0031369; GO:0070122		eukaryotic translation initiation factor 3 complex [GO:0005852]	eukaryotic translation initiation factor 3 complex [GO:0005852]; isopeptidase activity [GO:0070122]; metallopeptidase activity [GO:0008237]; translation initiation factor activity [GO:0003743]; translation initiation factor binding [GO:0031369]	isopeptidase activity [GO:0070122]; metallopeptidase activity [GO:0008237]; translation initiation factor activity [GO:0003743]; translation initiation factor binding [GO:0031369]
EarlyResponce	LOC113509225	A0A6J1WDK8	A0A6J1WDK8_GALME	proton-coupled folate transporter-like	LOC113509225	Galleria mellonella (Greater wax moth)	GO:0016021; GO:0022857		integral component of membrane [GO:0016021]	integral component of membrane [GO:0016021]; transmembrane transporter activity [GO:0022857]	transmembrane transporter activity [GO:0022857]
EarlyResponce	LOC113509239	A0A6J3CAH5	A0A6J3CAH5_GALME	uncharacterized protein LOC113509239	LOC113509239	Galleria mellonella (Greater wax moth)	GO:0003779			actin binding [GO:0003779]	actin binding [GO:0003779]
EarlyResponce	LOC113509262	A0A6J1W6V0	A0A6J1W6V0_GALME	uncharacterized protein LOC113509262	LOC113509262	Galleria mellonella (Greater wax moth)
EarlyResponce	LOC113509285	A0A6J1W6X1	A0A6J1W6X1_GALME	uncharacterized protein LOC113509285	LOC113509285	Galleria mellonella (Greater wax moth)	GO:0016491			oxidoreductase activity [GO:0016491]	oxidoreductase activity [GO:0016491]
EarlyResponce	LOC113509305	A0A6J1W6Y1	A0A6J1W6Y1_GALME	sulfide:quinone oxidoreductase, mitochondrial-like	LOC113509305	Galleria mellonella (Greater wax moth)
EarlyResponce	LOC113509369	A0A6J1WDT3	A0A6J1WDT3_GALME	uncharacterized protein LOC113509369	LOC113509369	Galleria mellonella (Greater wax moth)	GO:0004197			cysteine-type endopeptidase activity [GO:0004197]	cysteine-type endopeptidase activity [GO:0004197]
EarlyResponce	LOC113509398	A0A6J1WDX3	A0A6J1WDX3_GALME	ATP-sensitive inward rectifier potassium channel 11-like	LOC113509398	Galleria mellonella (Greater wax moth)	GO:0005242; GO:0016021; GO:0034765	regulation of ion transmembrane transport [GO:0034765]	integral component of membrane [GO:0016021]	integral component of membrane [GO:0016021]; inward rectifier potassium channel activity [GO:0005242]; regulation of ion transmembrane transport [GO:0034765]	inward rectifier potassium channel activity [GO:0005242]
EarlyResponce	LOC113509399	A0A6J1WF52	A0A6J1WF52_GALME	tRNA (Adenine(37)-N6)-methyltransferase	LOC113509399	Galleria mellonella (Greater wax moth)	GO:0008168; GO:0032259	methylation [GO:0032259]		methyltransferase activity [GO:0008168]; methylation [GO:0032259]	methyltransferase activity [GO:0008168]
EarlyResponce	LOC113509413	A0A6J1W7S8	A0A6J1W7S8_GALME	hydroxylysine kinase	LOC113509413	Galleria mellonella (Greater wax moth)	GO:0016301			kinase activity [GO:0016301]	kinase activity [GO:0016301]
EarlyResponce	LOC113509425	A0A6J1W782	A0A6J1W782_GALME	uncharacterized protein LOC113509425 isoform X2	LOC113509425	Galleria mellonella (Greater wax moth)
EarlyResponce	LOC113509425	A0A6J1W7V8	A0A6J1W7V8_GALME	uncharacterized protein LOC113509425 isoform X1	LOC113509425	Galleria mellonella (Greater wax moth)
EarlyResponce	LOC113509498	A0A6J1WFB6	A0A6J1WFB6_GALME	kynurenine formamidase-like	LOC113509498	Galleria mellonella (Greater wax moth)
EarlyResponce	LOC113509536	A0A6J1W823	A0A6J1W823_GALME	NKAP family protein CG6066-like	LOC113509536	Galleria mellonella (Greater wax moth)	GO:0003682			chromatin binding [GO:0003682]	chromatin binding [GO:0003682]
EarlyResponce	LOC113509544	A0A6J1W827	A0A6J1W827_GALME	adenylate kinase isoenzyme 1 isoform X1	LOC113509544	Galleria mellonella (Greater wax moth)	GO:0005524; GO:0006139; GO:0019205	nucleobase-containing compound metabolic process [GO:0006139]		ATP binding [GO:0005524]; nucleobase-containing compound kinase activity [GO:0019205]; nucleobase-containing compound metabolic process [GO:0006139]	ATP binding [GO:0005524]; nucleobase-containing compound kinase activity [GO:0019205]
EarlyResponce	LOC113509544	A0A6J3BR29	A0A6J3BR29_GALME	adenylate kinase isoenzyme 1 isoform X2	LOC113509544	Galleria mellonella (Greater wax moth)	GO:0005524; GO:0006139; GO:0019205	nucleobase-containing compound metabolic process [GO:0006139]		ATP binding [GO:0005524]; nucleobase-containing compound kinase activity [GO:0019205]; nucleobase-containing compound metabolic process [GO:0006139]	ATP binding [GO:0005524]; nucleobase-containing compound kinase activity [GO:0019205]
EarlyResponce	LOC113509552	A0A6J1W833	A0A6J1W833_GALME	b(0,+)-type amino acid transporter 1-like	LOC113509552	Galleria mellonella (Greater wax moth)	GO:0016021; GO:0022857		integral component of membrane [GO:0016021]	integral component of membrane [GO:0016021]; transmembrane transporter activity [GO:0022857]	transmembrane transporter activity [GO:0022857]
EarlyResponce	LOC113509595	A0A6J1W7J5	A0A6J1W7J5_GALME	Endopeptidase S2P (EC 3.4.24.85) (Membrane-bound transcription factor site-2 protease)	LOC113509595	Galleria mellonella (Greater wax moth)	GO:0004222; GO:0016021		integral component of membrane [GO:0016021]	integral component of membrane [GO:0016021]; metalloendopeptidase activity [GO:0004222]	metalloendopeptidase activity [GO:0004222]
EarlyResponce	LOC113509599	A0A6J1W7K1	A0A6J1W7K1_GALME	Protein-synthesizing GTPase (EC 3.6.5.3)	LOC113509599	Galleria mellonella (Greater wax moth)	GO:0000049; GO:0003743; GO:0003924; GO:0005525; GO:0005737		cytoplasm [GO:0005737]	cytoplasm [GO:0005737]; GTP binding [GO:0005525]; GTPase activity [GO:0003924]; translation initiation factor activity [GO:0003743]; tRNA binding [GO:0000049]	GTPase activity [GO:0003924]; GTP binding [GO:0005525]; translation initiation factor activity [GO:0003743]; tRNA binding [GO:0000049]
EarlyResponce	LOC113509599	A0A6J1W881	A0A6J1W881_GALME	Histone-lysine N-methyltransferase (EC 2.1.1.355)	LOC113509599	Galleria mellonella (Greater wax moth)	GO:0000775; GO:0005634; GO:0008270; GO:0018024		chromosome, centromeric region [GO:0000775]; nucleus [GO:0005634]	chromosome, centromeric region [GO:0000775]; nucleus [GO:0005634]; histone-lysine N-methyltransferase activity [GO:0018024]; zinc ion binding [GO:0008270]	histone-lysine N-methyltransferase activity [GO:0018024]; zinc ion binding [GO:0008270]
EarlyResponce	LOC113509607	A0A6J1WEC4	A0A6J1WEC4_GALME	uncharacterized protein LOC113509607	LOC113509607	Galleria mellonella (Greater wax moth)
EarlyResponce	LOC113509627	A0A6J1WFN2	A0A6J1WFN2_GALME	Ataxin-10	LOC113509627	Galleria mellonella (Greater wax moth)
EarlyResponce	LOC113509637	A0A6J1W8D8	A0A6J1W8D8_GALME	uncharacterized protein LOC113509637	LOC113509637	Galleria mellonella (Greater wax moth)	GO:0016620			oxidoreductase activity, acting on the aldehyde or oxo group of donors, NAD or NADP as acceptor [GO:0016620]	oxidoreductase activity, acting on the aldehyde or oxo group of donors, NAD or NADP as acceptor [GO:0016620]
EarlyResponce	LOC113509684	A0A6J1WFU5	A0A6J1WFU5_GALME	PI-PLC X domain-containing protein 3	LOC113509684	Galleria mellonella (Greater wax moth)	GO:0006629; GO:0008081	lipid metabolic process [GO:0006629]		phosphoric diester hydrolase activity [GO:0008081]; lipid metabolic process [GO:0006629]	phosphoric diester hydrolase activity [GO:0008081]
EarlyResponce	LOC113509706	A0A6J1WEQ0	A0A6J1WEQ0_GALME	zinc finger C4H2 domain-containing protein	LOC113509706	Galleria mellonella (Greater wax moth)
EarlyResponce	LOC113509711	A0A6J1W831	A0A6J1W831_GALME	aminoacyl tRNA synthase complex-interacting multifunctional protein 1	LOC113509711	Galleria mellonella (Greater wax moth)	GO:0000049			tRNA binding [GO:0000049]	tRNA binding [GO:0000049]
EarlyResponce	LOC113509717	A0A6J1WFY0	A0A6J1WFY0_GALME	Prefoldin subunit 3	LOC113509717	Galleria mellonella (Greater wax moth)	GO:0006457; GO:0016272	protein folding [GO:0006457]	prefoldin complex [GO:0016272]	prefoldin complex [GO:0016272]; protein folding [GO:0006457]
EarlyResponce	LOC113509721	A0A6J1W7Y1	A0A6J1W7Y1_GALME	uncharacterized protein LOC113509721	LOC113509721	Galleria mellonella (Greater wax moth)	GO:0016021		integral component of membrane [GO:0016021]	integral component of membrane [GO:0016021]
EarlyResponce	LOC113509739	A0A6J1W7Z7	A0A6J1W7Z7_GALME	Nucleolar protein 16	LOC113509739	Galleria mellonella (Greater wax moth)	GO:0005730		nucleolus [GO:0005730]	nucleolus [GO:0005730]
EarlyResponce	LOC113509743	A0A6J1WEX3	A0A6J1WEX3_GALME	uncharacterized protein LOC113509743	LOC113509743	Galleria mellonella (Greater wax moth)
EarlyResponce	LOC113509748	A0A6J1WEU2	A0A6J1WEU2_GALME	methionine synthase reductase isoform X2	LOC113509748	Galleria mellonella (Greater wax moth)	GO:0016491			oxidoreductase activity [GO:0016491]	oxidoreductase activity [GO:0016491]
EarlyResponce	LOC113509748	A0A6J3C2X7	A0A6J3C2X7_GALME	methionine synthase reductase isoform X1	LOC113509748	Galleria mellonella (Greater wax moth)	GO:0016491			oxidoreductase activity [GO:0016491]	oxidoreductase activity [GO:0016491]
EarlyResponce	LOC113509751	A0A6J1W874	A0A6J1W874_GALME	guanine nucleotide-binding protein subunit beta-like protein 1	LOC113509751	Galleria mellonella (Greater wax moth)
EarlyResponce	LOC113509755	A0A6J1W812	A0A6J1W812_GALME	DNAation factor subunit alpha	LOC113509755	Galleria mellonella (Greater wax moth)	GO:0006915	apoptotic process [GO:0006915]		apoptotic process [GO:0006915]
EarlyResponce	LOC113509781	A0A6J1W844	A0A6J1W844_GALME	protein FRG1 homolog	LOC113509781	Galleria mellonella (Greater wax moth)	GO:0005730; GO:0007517; GO:0015030	muscle organ development [GO:0007517]	Cajal body [GO:0015030]; nucleolus [GO:0005730]	Cajal body [GO:0015030]; nucleolus [GO:0005730]; muscle organ development [GO:0007517]
EarlyResponce	LOC113509785	A0A6J1WG37	A0A6J1WG37_GALME	uncharacterized protein LOC113509785	LOC113509785	Galleria mellonella (Greater wax moth)
EarlyResponce	LOC113509787	A0A6J1WG42	A0A6J1WG42_GALME	c-Myc-binding protein	LOC113509787	Galleria mellonella (Greater wax moth)	GO:0003713; GO:0005634; GO:0006355	regulation of transcription, DNA-templated [GO:0006355]	nucleus [GO:0005634]	nucleus [GO:0005634]; transcription coactivator activity [GO:0003713]; regulation of transcription, DNA-templated [GO:0006355]	transcription coactivator activity [GO:0003713]
EarlyResponce	LOC113509790	A0A6J1W8C0	A0A6J1W8C0_GALME	RING finger protein 212B	LOC113509790	Galleria mellonella (Greater wax moth)	GO:0000795; GO:0007131; GO:0019789; GO:0046872	reciprocal meiotic recombination [GO:0007131]	synaptonemal complex [GO:0000795]	synaptonemal complex [GO:0000795]; metal ion binding [GO:0046872]; SUMO transferase activity [GO:0019789]; reciprocal meiotic recombination [GO:0007131]	metal ion binding [GO:0046872]; SUMO transferase activity [GO:0019789]
EarlyResponce	LOC113509816	A0A6J1W8E5	A0A6J1W8E5_GALME	protein FAM177A1	LOC113509816	Galleria mellonella (Greater wax moth)
EarlyResponce	LOC113509838	A0A6J1W8G3	A0A6J1W8G3_GALME	uncharacterized protein LOC113509838	LOC113509838	Galleria mellonella (Greater wax moth)
EarlyResponce	LOC113509846	A0A6J1WG81	A0A6J1WG81_GALME	testis-expressed protein 10 homolog	LOC113509846	Galleria mellonella (Greater wax moth)
EarlyResponce	LOC113509866	A0A6J3C6U1	A0A6J3C6U1_GALME	circadian clock-controlled protein-like	LOC113509866	Galleria mellonella (Greater wax moth)
EarlyResponce	LOC113509879	A0A6J3C6W1	A0A6J3C6W1_GALME	DNA mismatch repair protein Msh2-like	LOC113509879	Galleria mellonella (Greater wax moth)	GO:0005524; GO:0006298; GO:0030983	mismatch repair [GO:0006298]		ATP binding [GO:0005524]; mismatched DNA binding [GO:0030983]; mismatch repair [GO:0006298]	ATP binding [GO:0005524]; mismatched DNA binding [GO:0030983]
EarlyResponce	LOC113509906	A0A6J1WF54	A0A6J1WF54_GALME	uncharacterized transporter slc-17.2-like	LOC113509906	Galleria mellonella (Greater wax moth)	GO:0016021; GO:0022857		integral component of membrane [GO:0016021]	integral component of membrane [GO:0016021]; transmembrane transporter activity [GO:0022857]	transmembrane transporter activity [GO:0022857]
EarlyResponce	LOC113509993	A0A6J1W8I5	A0A6J1W8I5_GALME	cytosolic Fe-S cluster assembly factor nubp1-A-like	LOC113509993	Galleria mellonella (Greater wax moth)	GO:0005524; GO:0051539			4 iron, 4 sulfur cluster binding [GO:0051539]; ATP binding [GO:0005524]	4 iron, 4 sulfur cluster binding [GO:0051539]; ATP binding [GO:0005524]
EarlyResponce	LOC113510047	A0A6J1WFG4	A0A6J1WFG4_GALME	ras-related protein Rab-10	LOC113510047	Galleria mellonella (Greater wax moth)	GO:0003924; GO:0005525			GTP binding [GO:0005525]; GTPase activity [GO:0003924]	GTPase activity [GO:0003924]; GTP binding [GO:0005525]
EarlyResponce	LOC113510097	A0A6J3C1X1	A0A6J3C1X1_GALME	uncharacterized protein LOC113510097	LOC113510097	Galleria mellonella (Greater wax moth)
EarlyResponce	LOC113510109	A0A6J1WFH8	A0A6J1WFH8_GALME	modular serine protease-like	LOC113510109	Galleria mellonella (Greater wax moth)	GO:0004252			serine-type endopeptidase activity [GO:0004252]	serine-type endopeptidase activity [GO:0004252]
EarlyResponce	LOC113510114	A0A3G1T1G9	A0A3G1T1G9_GALME	Translation factor SUI1 homolog (eukaryotic translation initiation factor eIF1)	Sui1 LOC113510114	Galleria mellonella (Greater wax moth)	GO:0003743			translation initiation factor activity [GO:0003743]	translation initiation factor activity [GO:0003743]
EarlyResponce	LOC113510136	A0A6J1W9J6	A0A6J1W9J6_GALME	tetratricopeptide repeat protein 1-like	LOC113510136	Galleria mellonella (Greater wax moth)
EarlyResponce	LOC113510160	A0A6J1W901	A0A6J1W901_GALME	zinc finger protein 99-like	LOC113510160	Galleria mellonella (Greater wax moth)
EarlyResponce	LOC113510205	A0A6J1W9Q8	A0A6J1W9Q8_GALME	Ubiquitinyl hydrolase 1 (EC 3.4.19.12)	LOC113510205	Galleria mellonella (Greater wax moth)	GO:0004843; GO:0016579	protein deubiquitination [GO:0016579]		thiol-dependent ubiquitin-specific protease activity [GO:0004843]; protein deubiquitination [GO:0016579]	thiol-dependent ubiquitin-specific protease activity [GO:0004843]
EarlyResponce	LOC113510261	A0A6J1W981	A0A6J1W981_GALME	glutamyl aminopeptidase-like	LOC113510261	Galleria mellonella (Greater wax moth)	GO:0004177			aminopeptidase activity [GO:0004177]	aminopeptidase activity [GO:0004177]
EarlyResponce	LOC113510264	A0A6J1WH02	A0A6J1WH02_GALME	dual specificity protein phosphatase 19	LOC113510264	Galleria mellonella (Greater wax moth)	GO:0004725; GO:0008138			protein tyrosine phosphatase activity [GO:0004725]; protein tyrosine/serine/threonine phosphatase activity [GO:0008138]	protein tyrosine/serine/threonine phosphatase activity [GO:0008138]; protein tyrosine phosphatase activity [GO:0004725]
EarlyResponce	LOC113510286	A0A6J1WFW4	A0A6J1WFW4_GALME	kinesin-like protein CG14535	LOC113510286	Galleria mellonella (Greater wax moth)	GO:0003777; GO:0005524; GO:0007018; GO:0008017	microtubule-based movement [GO:0007018]		ATP binding [GO:0005524]; microtubule binding [GO:0008017]; microtubule motor activity [GO:0003777]; microtubule-based movement [GO:0007018]	ATP binding [GO:0005524]; microtubule binding [GO:0008017]; microtubule motor activity [GO:0003777]
EarlyResponce	LOC113510387	A0A6J1WG29	A0A6J1WG29_GALME	nuclear transcription factor Y subunit alpha	LOC113510387	Galleria mellonella (Greater wax moth)	GO:0003677; GO:0003700; GO:0005634		nucleus [GO:0005634]	nucleus [GO:0005634]; DNA binding [GO:0003677]; DNA-binding transcription factor activity [GO:0003700]	DNA binding [GO:0003677]; DNA-binding transcription factor activity [GO:0003700]
EarlyResponce	LOC113510404	A0A6J3C567	A0A6J3C567_GALME	longitudinals lacking protein isoform X2	LOC113510404	Galleria mellonella (Greater wax moth)
EarlyResponce	LOC113510404	A0A6J3C7E9	A0A6J3C7E9_GALME	longitudinals lacking protein isoform X1	LOC113510404	Galleria mellonella (Greater wax moth)
EarlyResponce	LOC113510440	A0A6J1W9J9	A0A6J1W9J9_GALME	glutathione S-transferase theta-3-like	LOC113510440	Galleria mellonella (Greater wax moth)	GO:0016740			transferase activity [GO:0016740]	transferase activity [GO:0016740]
EarlyResponce	LOC113510443	A0A6J1WHA5	A0A6J1WHA5_GALME	uncharacterized protein LOC113510443	LOC113510443	Galleria mellonella (Greater wax moth)
EarlyResponce	LOC113510478	A0A6J1W9L8	A0A6J1W9L8_GALME	apolipoprotein D-like	LOC113510478	Galleria mellonella (Greater wax moth)	GO:0031409			pigment binding [GO:0031409]	pigment binding [GO:0031409]
EarlyResponce	LOC113510502	A0A6J3BXB4	A0A6J3BXB4_GALME	Alkaline phosphatase (EC 3.1.3.1)	LOC113510502	Galleria mellonella (Greater wax moth)	GO:0004035			alkaline phosphatase activity [GO:0004035]	alkaline phosphatase activity [GO:0004035]
EarlyResponce	LOC113510556	A0A6J1W9K0	A0A6J1W9K0_GALME	protein krueppel-like	LOC113510556	Galleria mellonella (Greater wax moth)
EarlyResponce	LOC113510560	A0A6J1WHG4	A0A6J1WHG4_GALME	sulfotransferase family cytosolic 1B member 1-like	LOC113510560	Galleria mellonella (Greater wax moth)	GO:0008146			sulfotransferase activity [GO:0008146]	sulfotransferase activity [GO:0008146]
EarlyResponce	LOC113510568	A0A6J3C3F2	A0A6J3C3F2_GALME	heat shock protein 68-like	LOC113510568	Galleria mellonella (Greater wax moth)	GO:0005524			ATP binding [GO:0005524]	ATP binding [GO:0005524]
EarlyResponce	LOC113510570	A0A6J3CEK0	A0A6J3CEK0_GALME	proton-coupled folate transporter-like	LOC113510570	Galleria mellonella (Greater wax moth)	GO:0016021; GO:0022857		integral component of membrane [GO:0016021]	integral component of membrane [GO:0016021]; transmembrane transporter activity [GO:0022857]	transmembrane transporter activity [GO:0022857]
EarlyResponce	LOC113510571	A0A6J3BP44	A0A6J3BP44_GALME	glutathione S-transferase 1-like	LOC113510571	Galleria mellonella (Greater wax moth)	GO:0006749; GO:0016740	glutathione metabolic process [GO:0006749]		transferase activity [GO:0016740]; glutathione metabolic process [GO:0006749]	transferase activity [GO:0016740]
EarlyResponce	LOC113510586	A0A6J1WHI1	A0A6J1WHI1_GALME	Aconitate hydratase, mitochondrial (Aconitase) (EC 4.2.1.-)	LOC113510586	Galleria mellonella (Greater wax moth)	GO:0003994; GO:0005739; GO:0006099; GO:0046872; GO:0047780; GO:0051539	tricarboxylic acid cycle [GO:0006099]	mitochondrion [GO:0005739]	mitochondrion [GO:0005739]; 4 iron, 4 sulfur cluster binding [GO:0051539]; aconitate hydratase activity [GO:0003994]; citrate dehydratase activity [GO:0047780]; metal ion binding [GO:0046872]; tricarboxylic acid cycle [GO:0006099]	4 iron, 4 sulfur cluster binding [GO:0051539]; aconitate hydratase activity [GO:0003994]; citrate dehydratase activity [GO:0047780]; metal ion binding [GO:0046872]
EarlyResponce	LOC113510593	A0A6J1W9M2	A0A6J1W9M2_GALME	RBR-type E3 ubiquitin transferase (EC 2.3.2.31)	LOC113510593	Galleria mellonella (Greater wax moth)	GO:0004842; GO:0046872			metal ion binding [GO:0046872]; ubiquitin-protein transferase activity [GO:0004842]	metal ion binding [GO:0046872]; ubiquitin-protein transferase activity [GO:0004842]
EarlyResponce	LOC113510604	A0A6J1WAI5	A0A6J1WAI5_GALME	pancreatic lipase-related protein 2-like	LOC113510604	Galleria mellonella (Greater wax moth)	GO:0004806; GO:0005576; GO:0006629	lipid metabolic process [GO:0006629]	extracellular region [GO:0005576]	extracellular region [GO:0005576]; triglyceride lipase activity [GO:0004806]; lipid metabolic process [GO:0006629]	triglyceride lipase activity [GO:0004806]
EarlyResponce	LOC113510612	A0A6J1WGE7	A0A6J1WGE7_GALME	Protein kish	LOC113510612	Galleria mellonella (Greater wax moth)	GO:0000139; GO:0016021		Golgi membrane [GO:0000139]; integral component of membrane [GO:0016021]	Golgi membrane [GO:0000139]; integral component of membrane [GO:0016021]
EarlyResponce	LOC113510617	A0A6J1WHL0	A0A6J1WHL0_GALME	U3 small nucleolar RNA-associated protein 15 homolog	LOC113510617	Galleria mellonella (Greater wax moth)	GO:0005730; GO:0006364	rRNA processing [GO:0006364]	nucleolus [GO:0005730]	nucleolus [GO:0005730]; rRNA processing [GO:0006364]
EarlyResponce	LOC113510642	A0A6J1W9Z7	A0A6J1W9Z7_GALME	uncharacterized protein LOC113510642	LOC113510642	Galleria mellonella (Greater wax moth)	GO:0004519; GO:0006364; GO:0090730	rRNA processing [GO:0006364]	Las1 complex [GO:0090730]	Las1 complex [GO:0090730]; endonuclease activity [GO:0004519]; rRNA processing [GO:0006364]	endonuclease activity [GO:0004519]
EarlyResponce	LOC113510660	A0A6J1WGK2	A0A6J1WGK2_GALME	Very-long-chain (3R)-3-hydroxyacyl-CoA dehydratase (EC 4.2.1.134)	LOC113510660	Galleria mellonella (Greater wax moth)	GO:0005789; GO:0006633; GO:0016021; GO:0102158; GO:0102343; GO:0102344; GO:0102345	fatty acid biosynthetic process [GO:0006633]	endoplasmic reticulum membrane [GO:0005789]; integral component of membrane [GO:0016021]	endoplasmic reticulum membrane [GO:0005789]; integral component of membrane [GO:0016021]; 3-hydroxy-arachidoyl-CoA dehydratase activity [GO:0102343]; 3-hydroxy-behenoyl-CoA dehydratase activity [GO:0102344]; 3-hydroxy-lignoceroyl-CoA dehydratase activity [GO:0102345]; very-long-chain 3-hydroxyacyl-CoA dehydratase activity [GO:0102158]; fatty acid biosynthetic process [GO:0006633]	3-hydroxy-arachidoyl-CoA dehydratase activity [GO:0102343]; 3-hydroxy-behenoyl-CoA dehydratase activity [GO:0102344]; 3-hydroxy-lignoceroyl-CoA dehydratase activity [GO:0102345]; very-long-chain 3-hydroxyacyl-CoA dehydratase activity [GO:0102158]
EarlyResponce	LOC113510660	A0A6J1WHQ6	A0A6J1WHQ6_GALME	Very-long-chain (3R)-3-hydroxyacyl-CoA dehydratase (EC 4.2.1.134)	LOC113510660	Galleria mellonella (Greater wax moth)	GO:0005789; GO:0006633; GO:0016021; GO:0102158; GO:0102343; GO:0102344; GO:0102345	fatty acid biosynthetic process [GO:0006633]	endoplasmic reticulum membrane [GO:0005789]; integral component of membrane [GO:0016021]	endoplasmic reticulum membrane [GO:0005789]; integral component of membrane [GO:0016021]; 3-hydroxy-arachidoyl-CoA dehydratase activity [GO:0102343]; 3-hydroxy-behenoyl-CoA dehydratase activity [GO:0102344]; 3-hydroxy-lignoceroyl-CoA dehydratase activity [GO:0102345]; very-long-chain 3-hydroxyacyl-CoA dehydratase activity [GO:0102158]; fatty acid biosynthetic process [GO:0006633]	3-hydroxy-arachidoyl-CoA dehydratase activity [GO:0102343]; 3-hydroxy-behenoyl-CoA dehydratase activity [GO:0102344]; 3-hydroxy-lignoceroyl-CoA dehydratase activity [GO:0102345]; very-long-chain 3-hydroxyacyl-CoA dehydratase activity [GO:0102158]
EarlyResponce	LOC113510698	A0A6J1WAW0	A0A6J1WAW0_GALME	adhesive plaque matrix protein-like	LOC113510698	Galleria mellonella (Greater wax moth)	GO:0042302			structural constituent of cuticle [GO:0042302]	structural constituent of cuticle [GO:0042302]
EarlyResponce	LOC113510727	A0A6J1WA29	A0A6J1WA29_GALME	28S ribosomal protein S30, mitochondrial	LOC113510727	Galleria mellonella (Greater wax moth)	GO:0003735; GO:0005739; GO:0005840; GO:0006412	translation [GO:0006412]	mitochondrion [GO:0005739]; ribosome [GO:0005840]	mitochondrion [GO:0005739]; ribosome [GO:0005840]; structural constituent of ribosome [GO:0003735]; translation [GO:0006412]	structural constituent of ribosome [GO:0003735]
EarlyResponce	LOC113510728	A0A6J3BRA4	A0A6J3BRA4_GALME	beta-ureidopropionase	LOC113510728	Galleria mellonella (Greater wax moth)	GO:0006807	nitrogen compound metabolic process [GO:0006807]		nitrogen compound metabolic process [GO:0006807]
EarlyResponce	LOC113510756	A0A6J1WA68	A0A6J1WA68_GALME	soluble calcium-activated nucleotidase 1 isoform X1	LOC113510756	Galleria mellonella (Greater wax moth)	GO:0005509; GO:0016021; GO:0017110		integral component of membrane [GO:0016021]	integral component of membrane [GO:0016021]; calcium ion binding [GO:0005509]; nucleoside-diphosphatase activity [GO:0017110]	calcium ion binding [GO:0005509]; nucleoside-diphosphatase activity [GO:0017110]
EarlyResponce	LOC113510756	A0A6J3C2Z7	A0A6J3C2Z7_GALME	soluble calcium-activated nucleotidase 1 isoform X2	LOC113510756	Galleria mellonella (Greater wax moth)	GO:0005509; GO:0016021; GO:0017110		integral component of membrane [GO:0016021]	integral component of membrane [GO:0016021]; calcium ion binding [GO:0005509]; nucleoside-diphosphatase activity [GO:0017110]	calcium ion binding [GO:0005509]; nucleoside-diphosphatase activity [GO:0017110]
EarlyResponce	LOC113510782	A0A6J1WB49	A0A6J1WB49_GALME	Dolichol kinase (EC 2.7.1.108)	LOC113510782	Galleria mellonella (Greater wax moth)	GO:0004168; GO:0005783; GO:0016021; GO:0043048	dolichyl monophosphate biosynthetic process [GO:0043048]	endoplasmic reticulum [GO:0005783]; integral component of membrane [GO:0016021]	endoplasmic reticulum [GO:0005783]; integral component of membrane [GO:0016021]; dolichol kinase activity [GO:0004168]; dolichyl monophosphate biosynthetic process [GO:0043048]	dolichol kinase activity [GO:0004168]
EarlyResponce	LOC113510791	A0A6J1WGZ7	A0A6J1WGZ7_GALME	Eukaryotic translation initiation factor 3 subunit D (eIF3d) (Eukaryotic translation initiation factor 3 subunit 7)	LOC113510791	Galleria mellonella (Greater wax moth)	GO:0003743; GO:0005852		eukaryotic translation initiation factor 3 complex [GO:0005852]	eukaryotic translation initiation factor 3 complex [GO:0005852]; translation initiation factor activity [GO:0003743]	translation initiation factor activity [GO:0003743]
EarlyResponce	LOC113510825	A0A6J3BWS0	A0A6J3BWS0_GALME	uncharacterized protein LOC113510825	LOC113510825	Galleria mellonella (Greater wax moth)	GO:0016021		integral component of membrane [GO:0016021]	integral component of membrane [GO:0016021]
EarlyResponce	LOC113510877	A0A6J1WI95	A0A6J1WI95_GALME	V-type proton ATPase subunit D-like	LOC113510877	Galleria mellonella (Greater wax moth)	GO:0006811; GO:0042626	ion transport [GO:0006811]		ATPase-coupled transmembrane transporter activity [GO:0042626]; ion transport [GO:0006811]	ATPase-coupled transmembrane transporter activity [GO:0042626]
EarlyResponce	LOC113510913	A0A6J1WAP6	A0A6J1WAP6_GALME	protein CLP1 homolog	LOC113510913	Galleria mellonella (Greater wax moth)	GO:0031124	mRNA 3'-end processing [GO:0031124]		mRNA 3'-end processing [GO:0031124]
[truncated: 2,676 more rows]
