# Supplementary material for: Iron regulatory pathways differentially expressed during Madurella mycetomatis grain development in Galleria mellonella
Source: Nat Commun. 2025 Jun 25;16:5324. doi: 10.1038/s41467-025-60875-2 (PMC12198395; doi:10.1038/s41467-025-60875-2)
Supplement: Supplementary file 8 — Supplementary Data 6 [file 41467_2025_60875_MOESM8_ESM.xlsx]

## Sheet: Legend
Iron regulatory pathways differentially expressed during Madurella mycetomatis grain development in Galleria mellonella
Imad Abugessaisa1,2,3,¶,§,*, Mickey Konings4,¶, Ri-Ichiroh Manabe5, Cathal M. Murphy6, Tsugumi Kawashima5, Akira Hasegawa1, Chitose Takahashi5, Michihira Tagami5, Yasushi Okazaki5, Kimberly Eadie4, Wilson Lim4, Sean Doyle6, Annelies Verbon4,7, Ahmed H. Fahal8, Takeya Kasukawa1, Wendy W.J. van de Sande4, §,*
1Laboratory for Large-Scale Biomedical Data Technology, RIKEN Center for Integrative Medical Sciences, 1-7-22 Suehiro-cho, Tsurumi-ku, Yokohama City, Kanagawa, 230-0045, Japan.
2Premium Research Institute for Human Metaverse Medicine (WPI-PRIMe), The University of Osaka, 2-2, Yamadaoka, Suita, Osaka, 565-0871, Japan
3Graduate School of Medicine and Faculty of Medicine, The University of Osaka, 2-2, Yamadaoka, Suita, Osaka, 565-0871, Japan
4Department of Medical Microbiology and Infectious Diseases, Erasmus MC, University Medical Center Rotterdam, Dr. Molewaterplein 40, 3015GD Rotterdam, The Netherlands.
5Laboratory for Comprehensive Genomic Analysis, RIKEN Center for Integrative Medical Sciences, 1-7-22 Suehiro-cho, Tsurumi-ku, Yokohama City, Kanagawa, 230-0045, Japan
6Department of Biology, Maynooth University, Maynooth, Co. Kildare, W23 F2H6, Ireland.
7Department of Internal medicine, University Medical Center Utrecht, Heidelberglaan 100, 3584 CX Utrecht, The Netherlands.
8Mycetoma Research Center, University of Khartoum, Khartoum, Sudan.
¶These authors contributed equally
§ These authors jointly supervised this work
*e-mail: imad.abugessaisa@a.riken.jp ; w.vandesande@erasmusmc.nl
Supplementary Data 6. Pathogen DEG patterns annotated with UniProt annotation

## Sheet: Supplementary Data 6
Response	Entry	Entry_name	Protein_names	Gene_names	GOBP	GOCC	GO	GOMF	GOIDs
GradualResponce	A0A175WE26	A0A175WE26_9PEZI	Protein ecm33	MMYC01_201119
GradualResponce	A0A175VY40	A0A175VY40_9PEZI	Xylosyltransferase oxt	MMYC01_208400		integral component of membrane [GO:0016021]	integral component of membrane [GO:0016021]; transferase activity [GO:0016740]	transferase activity [GO:0016740]	GO:0016021; GO:0016740
GradualResponce	A0A175W8L2	A0A175W8L2_9PEZI	ADP/ATP translocase (ADP,ATP carrier protein)	MMYC01_202288	mitochondrial ADP transmembrane transport [GO:0140021]; mitochondrial ATP transmembrane transport [GO:1990544]	integral component of membrane [GO:0016021]; mitochondrial inner membrane [GO:0005743]	integral component of membrane [GO:0016021]; mitochondrial inner membrane [GO:0005743]; ATP:ADP antiporter activity [GO:0005471]; mitochondrial ADP transmembrane transport [GO:0140021]; mitochondrial ATP transmembrane transport [GO:1990544]	ATP:ADP antiporter activity [GO:0005471]	GO:0005471; GO:0005743; GO:0016021; GO:0140021; GO:1990544
GradualResponce	A0A175WAV6	A0A175WAV6_9PEZI	4HBT domain-containing protein	MMYC01_201895
GradualResponce	A0A175W000	A0A175W000_9PEZI	Uncharacterized protein	MMYC01_205454	translation [GO:0006412]	ribosome [GO:0005840]	ribosome [GO:0005840]; structural constituent of ribosome [GO:0003735]; translation [GO:0006412]	structural constituent of ribosome [GO:0003735]	GO:0003735; GO:0005840; GO:0006412
GradualResponce	A0A175VY76	A0A175VY76_9PEZI	Clock-controlled protein 6	MMYC01_208080	fungal-type cell wall organization [GO:0031505]		structural constituent of cell wall [GO:0005199]; fungal-type cell wall organization [GO:0031505]	structural constituent of cell wall [GO:0005199]	GO:0005199; GO:0031505
GradualResponce	A0A175WGG4	A0A175WGG4_9PEZI	Uncharacterized protein	MMYC01_200739
GradualResponce	A0A175VV99	A0A175VV99_9PEZI	30 kDa heat shock protein	MMYC01_208588
GradualResponce	A0A175VX73	A0A175VX73_9PEZI	Glutamine synthetase (EC 6.3.1.2)	MMYC01_206307	glutamine biosynthetic process [GO:0006542]		ATP binding [GO:0005524]; glutamate-ammonia ligase activity [GO:0004356]; glutamine biosynthetic process [GO:0006542]	ATP binding [GO:0005524]; glutamate-ammonia ligase activity [GO:0004356]	GO:0004356; GO:0005524; GO:0006542
EarlyResponce	G0Z838	G0Z838_9PEZI	Glyceraldehyde-3-phosphate dehydrogenase (EC 1.2.1.12)	MMYC01_202119	glucose metabolic process [GO:0006006]; glycolytic process [GO:0006096]	cytoplasm [GO:0005737]	cytoplasm [GO:0005737]; glyceraldehyde-3-phosphate dehydrogenase (NAD+) (phosphorylating) activity [GO:0004365]; NAD binding [GO:0051287]; NADP binding [GO:0050661]; glucose metabolic process [GO:0006006]; glycolytic process [GO:0006096]	glyceraldehyde-3-phosphate dehydrogenase (NAD+) (phosphorylating) activity [GO:0004365]; NAD binding [GO:0051287]; NADP binding [GO:0050661]	GO:0004365; GO:0005737; GO:0006006; GO:0006096; GO:0050661; GO:0051287
EarlyResponce	A0A150ASJ3	A0A150ASJ3_9PEZI	Putative copper-transporting ATPase HMA5	MMYC01_200082		integral component of membrane [GO:0016021]	integral component of membrane [GO:0016021]; ATP binding [GO:0005524]; ATPase-coupled cation transmembrane transporter activity [GO:0019829]; copper ion binding [GO:0005507]	ATPase-coupled cation transmembrane transporter activity [GO:0019829]; ATP binding [GO:0005524]; copper ion binding [GO:0005507]	GO:0005507; GO:0005524; GO:0016021; GO:0019829
EarlyResponce	A0A175VWM6	A0A175VWM6_9PEZI	1,4-alpha-glucan branching enzyme GlgB	MMYC01_208298	carbohydrate metabolic process [GO:0005975]		catalytic activity [GO:0003824]; carbohydrate metabolic process [GO:0005975]	catalytic activity [GO:0003824]	GO:0003824; GO:0005975
EarlyResponce	A0A175VZY6	A0A175VZY6_9PEZI	Isocitrate lyase	MMYC01_208095	carboxylic acid metabolic process [GO:0019752]		isocitrate lyase activity [GO:0004451]; metal ion binding [GO:0046872]; methylisocitrate lyase activity [GO:0046421]; carboxylic acid metabolic process [GO:0019752]	isocitrate lyase activity [GO:0004451]; metal ion binding [GO:0046872]; methylisocitrate lyase activity [GO:0046421]	GO:0004451; GO:0019752; GO:0046421; GO:0046872
EarlyResponce	A0A175VY99	A0A175VY99_9PEZI	S4 RNA-binding domain-containing protein	MMYC01_208325	translation [GO:0006412]	small ribosomal subunit [GO:0015935]	small ribosomal subunit [GO:0015935]; rRNA binding [GO:0019843]; structural constituent of ribosome [GO:0003735]; translation [GO:0006412]	rRNA binding [GO:0019843]; structural constituent of ribosome [GO:0003735]	GO:0003735; GO:0006412; GO:0015935; GO:0019843
EarlyResponce	A0A150ASS3	A0A150ASS3_9PEZI	Probable electron transfer flavoprotein subunit beta	MMYC01_200137		mitochondrial matrix [GO:0005759]	mitochondrial matrix [GO:0005759]; electron transfer activity [GO:0009055]	electron transfer activity [GO:0009055]	GO:0005759; GO:0009055
EarlyResponce	A0A175WAC4	A0A175WAC4_9PEZI	Putative voltage-gated potassium channel subunit beta	MMYC01_203403	potassium ion transport [GO:0006813]; regulation of ion transmembrane transport [GO:0034765]		D-threo-aldose 1-dehydrogenase activity [GO:0047834]; voltage-gated ion channel activity [GO:0005244]; potassium ion transport [GO:0006813]; regulation of ion transmembrane transport [GO:0034765]	D-threo-aldose 1-dehydrogenase activity [GO:0047834]; voltage-gated ion channel activity [GO:0005244]	GO:0005244; GO:0006813; GO:0034765; GO:0047834
EarlyResponce	A0A175VVK6	A0A175VVK6_9PEZI	Protein frg1	MMYC01_206659		nucleolus [GO:0005730]	nucleolus [GO:0005730]		GO:0005730
EarlyResponce	A0A175W9C7	A0A175W9C7_9PEZI	Homeobox protein 4	MMYC01_203614	regulation of transcription, DNA-templated [GO:0006355]	nucleus [GO:0005634]	nucleus [GO:0005634]; DNA binding [GO:0003677]; regulation of transcription, DNA-templated [GO:0006355]	DNA binding [GO:0003677]	GO:0003677; GO:0005634; GO:0006355
EarlyResponce	A0A175W1X2	A0A175W1X2_9PEZI	Flavohemoprotein	MMYC01_207155	response to nitrosative stress [GO:0051409]		cytochrome-b5 reductase activity, acting on NAD(P)H [GO:0004128]; FAD binding [GO:0071949]; heme binding [GO:0020037]; nitric oxide dioxygenase activity [GO:0008941]; oxygen binding [GO:0019825]; response to nitrosative stress [GO:0051409]	cytochrome-b5 reductase activity, acting on NAD(P)H [GO:0004128]; FAD binding [GO:0071949]; heme binding [GO:0020037]; nitric oxide dioxygenase activity [GO:0008941]; oxygen binding [GO:0019825]	GO:0004128; GO:0008941; GO:0019825; GO:0020037; GO:0051409; GO:0071949
EarlyResponce	A0A175W4Q1	A0A175W4Q1_9PEZI	Dipeptidase (EC 3.4.13.19)	MMYC01_205591		integral component of membrane [GO:0016021]	integral component of membrane [GO:0016021]; metal ion binding [GO:0046872]; metallodipeptidase activity [GO:0070573]	metal ion binding [GO:0046872]; metallodipeptidase activity [GO:0070573]	GO:0016021; GO:0046872; GO:0070573
EarlyResponce	A0A175W8E2	A0A175W8E2_9PEZI	Elongation factor 2	MMYC01_204380			GTP binding [GO:0005525]; GTPase activity [GO:0003924]; translation elongation factor activity [GO:0003746]	GTPase activity [GO:0003924]; GTP binding [GO:0005525]; translation elongation factor activity [GO:0003746]	GO:0003746; GO:0003924; GO:0005525
EarlyResponce	A0A175VSV3	A0A175VSV3_9PEZI	Protein CHROMATIN REMODELING 20	MMYC01_207749		nucleus [GO:0005634]	nucleus [GO:0005634]; ATP binding [GO:0005524]; DNA binding [GO:0003677]; hydrolase activity [GO:0016787]; nucleosome-dependent ATPase activity [GO:0070615]	ATP binding [GO:0005524]; DNA binding [GO:0003677]; hydrolase activity [GO:0016787]; nucleosome-dependent ATPase activity [GO:0070615]	GO:0003677; GO:0005524; GO:0005634; GO:0016787; GO:0070615
EarlyResponce	A0A175W3H7	A0A175W3H7_9PEZI	Putative transporter mfs2	MMYC01_205276		integral component of membrane [GO:0016021]	integral component of membrane [GO:0016021]; transmembrane transporter activity [GO:0022857]	transmembrane transporter activity [GO:0022857]	GO:0016021; GO:0022857
EarlyResponce	A0A175WJ37	A0A175WJ37_9PEZI	ATP pyrophosphate-lyase (EC 4.6.1.1) (Adenylate cyclase) (Adenylyl cyclase)	MMYC01_200652	cAMP biosynthetic process [GO:0006171]; intracellular signal transduction [GO:0035556]		adenylate cyclase activity [GO:0004016]; ATP binding [GO:0005524]; magnesium ion binding [GO:0000287]; phosphatase activity [GO:0016791]; cAMP biosynthetic process [GO:0006171]; intracellular signal transduction [GO:0035556]	adenylate cyclase activity [GO:0004016]; ATP binding [GO:0005524]; magnesium ion binding [GO:0000287]; phosphatase activity [GO:0016791]	GO:0000287; GO:0004016; GO:0005524; GO:0006171; GO:0016791; GO:0035556
EarlyResponce	A0A175W7C8	A0A175W7C8_9PEZI	Ribosomal protein	MMYC01_202543	translation [GO:0006412]	ribosome [GO:0005840]	ribosome [GO:0005840]; structural constituent of ribosome [GO:0003735]; translation [GO:0006412]	structural constituent of ribosome [GO:0003735]	GO:0003735; GO:0005840; GO:0006412
EarlyResponce	A0A175WEE0	A0A175WEE0_9PEZI	Endothelin-converting enzyme 1	MMYC01_201511		integral component of membrane [GO:0016021]	integral component of membrane [GO:0016021]; metal ion binding [GO:0046872]; metalloendopeptidase activity [GO:0004222]	metal ion binding [GO:0046872]; metalloendopeptidase activity [GO:0004222]	GO:0004222; GO:0016021; GO:0046872
EarlyResponce	A0A175VRG9	A0A175VRG9_9PEZI	THO complex subunit 4A	MMYC01_208752			RNA binding [GO:0003723]	RNA binding [GO:0003723]	GO:0003723
EarlyResponce	A0A175WHA6	A0A175WHA6_9PEZI	High mobility group protein 1	MMYC01_200647
EarlyResponce	A0A175WBD6	A0A175WBD6_9PEZI	Interferon-related developmental regulator 1	MMYC01_202247
EarlyResponce	A0A175WHG8	A0A175WHG8_9PEZI	GTP-binding protein ypt5	MMYC01_200347	endosomal vesicle fusion [GO:0034058]	early endosome membrane [GO:0031901]	early endosome membrane [GO:0031901]; GTP binding [GO:0005525]; GTPase activity [GO:0003924]; endosomal vesicle fusion [GO:0034058]	GTPase activity [GO:0003924]; GTP binding [GO:0005525]	GO:0003924; GO:0005525; GO:0031901; GO:0034058
EarlyResponce	A0A175W0M5	A0A175W0M5_9PEZI	Protein GCN20	MMYC01_208386			ATP binding [GO:0005524]; ATPase-coupled transmembrane transporter activity [GO:0042626]	ATPase-coupled transmembrane transporter activity [GO:0042626]; ATP binding [GO:0005524]	GO:0005524; GO:0042626
EarlyResponce	A0A175W955	A0A175W955_9PEZI	RNA-binding protein VTS1	MMYC01_203113	regulation of mRNA stability [GO:0043488]	cytosol [GO:0005829]; P-body [GO:0000932]	cytosol [GO:0005829]; P-body [GO:0000932]; mRNA binding [GO:0003729]; regulation of mRNA stability [GO:0043488]	mRNA binding [GO:0003729]	GO:0000932; GO:0003729; GO:0005829; GO:0043488
EarlyResponce	A0A175VZ93	A0A175VZ93_9PEZI	Negative regulator of sexual conjugation and meiosis	MMYC01_206030			ATP binding [GO:0005524]; protein kinase activity [GO:0004672]	ATP binding [GO:0005524]; protein kinase activity [GO:0004672]	GO:0004672; GO:0005524
EarlyResponce	A0A175W317	A0A175W317_9PEZI	Uncharacterized protein	MMYC01_205977
EarlyResponce	A0A175VR68	A0A175VR68_9PEZI	Pentatricopeptide repeat-containing protein 5, mitochondrial	MMYC01_210388
EarlyResponce	A0A175WFU6	A0A175WFU6_9PEZI	MutT-like protein	MMYC01_201074			hydrolase activity [GO:0016787]	hydrolase activity [GO:0016787]	GO:0016787
EarlyResponce	A0A175WJS5	A0A175WJS5_9PEZI	Centromere protein V	MMYC01_200282			carbon-sulfur lyase activity [GO:0016846]; metal ion binding [GO:0046872]	carbon-sulfur lyase activity [GO:0016846]; metal ion binding [GO:0046872]	GO:0016846; GO:0046872
EarlyResponce	A0A175W2G0	A0A175W2G0_9PEZI	Putative enoyl-CoA hydratase 2	MMYC01_205028
EarlyResponce	A0A175W024	A0A175W024_9PEZI	Uncharacterized protein	MMYC01_208446
EarlyResponce	A0A175WGD7	A0A175WGD7_9PEZI	L-ornithine N(5)-monooxygenase (EC 1.14.13.196) (L-ornithine N(5)-oxygenase)	MMYC01_200892			ornithine N5-monooxygenase activity [GO:0031172]	ornithine N5-monooxygenase activity [GO:0031172]	GO:0031172
EarlyResponce	A0A175W4N1	A0A175W4N1_9PEZI	Microsomal glutathione S-transferase 3	MMYC01_205845		integral component of membrane [GO:0016021]	integral component of membrane [GO:0016021]; transferase activity [GO:0016740]	transferase activity [GO:0016740]	GO:0016021; GO:0016740
EarlyResponce	A0A175VW49	A0A175VW49_9PEZI	Uncharacterized protein	MMYC01_207814
EarlyResponce	A0A175WIZ4	A0A175WIZ4_9PEZI	DNA topoisomerase I (EC 5.6.2.1) (DNA topoisomerase 1)	MMYC01_200550	DNA topological change [GO:0006265]	chromosome [GO:0005694]	chromosome [GO:0005694]; DNA binding [GO:0003677]; DNA topoisomerase type I (single strand cut, ATP-independent) activity [GO:0003917]; DNA topological change [GO:0006265]	DNA binding [GO:0003677]; DNA topoisomerase type I (single strand cut, ATP-independent) activity [GO:0003917]	GO:0003677; GO:0003917; GO:0005694; GO:0006265
EarlyResponce	A0A175VRW5	A0A175VRW5_9PEZI	Putative ATP-dependent RNA helicase DHX37	MMYC01_209143			ATP binding [GO:0005524]; helicase activity [GO:0004386]; hydrolase activity [GO:0016787]; nucleic acid binding [GO:0003676]	ATP binding [GO:0005524]; helicase activity [GO:0004386]; hydrolase activity [GO:0016787]; nucleic acid binding [GO:0003676]	GO:0003676; GO:0004386; GO:0005524; GO:0016787
EarlyResponce	A0A175VTC2	A0A175VTC2_9PEZI	Ribosomal protein L11 methyltransferase	MMYC01_208528	methylation [GO:0032259]	ribosome [GO:0005840]	ribosome [GO:0005840]; methyltransferase activity [GO:0008168]; methylation [GO:0032259]	methyltransferase activity [GO:0008168]	GO:0005840; GO:0008168; GO:0032259
EarlyResponce	A0A175VTN6	A0A175VTN6_9PEZI	Coatomer subunit alpha	MMYC01_208618	intracellular protein transport [GO:0006886]; vesicle-mediated transport [GO:0016192]	COPI vesicle coat [GO:0030126]; Golgi membrane [GO:0000139]	COPI vesicle coat [GO:0030126]; Golgi membrane [GO:0000139]; structural molecule activity [GO:0005198]; intracellular protein transport [GO:0006886]; vesicle-mediated transport [GO:0016192]	structural molecule activity [GO:0005198]	GO:0000139; GO:0005198; GO:0006886; GO:0016192; GO:0030126
EarlyResponce	A0A175W2T3	A0A175W2T3_9PEZI	Glutathione peroxidase	MMYC01_208534	response to oxidative stress [GO:0006979]		glutathione peroxidase activity [GO:0004602]; response to oxidative stress [GO:0006979]	glutathione peroxidase activity [GO:0004602]	GO:0004602; GO:0006979
EarlyResponce	A0A175WCU7	A0A175WCU7_9PEZI	Uncharacterized protein	MMYC01_202731		nucleus [GO:0005634]	nucleus [GO:0005634]; DNA-binding transcription factor activity, RNA polymerase II-specific [GO:0000981]; zinc ion binding [GO:0008270]	DNA-binding transcription factor activity, RNA polymerase II-specific [GO:0000981]; zinc ion binding [GO:0008270]	GO:0000981; GO:0005634; GO:0008270
EarlyResponce	A0A175WBN4	A0A175WBN4_9PEZI	Protein psi1	MMYC01_203549	misfolded protein transport [GO:0070843]; mitochondria-associated ubiquitin-dependent protein catabolic process [GO:0072671]; nuclear protein quality control by the ubiquitin-proteasome system [GO:0071630]; protein folding [GO:0006457]; translational initiation [GO:0006413]; tRNA import into nucleus [GO:0035719]	cytosolic small ribosomal subunit [GO:0022627]; nucleus [GO:0005634]; protein aggregate center [GO:0140453]	cytosolic small ribosomal subunit [GO:0022627]; nucleus [GO:0005634]; protein aggregate center [GO:0140453]; misfolded protein binding [GO:0051787]; unfolded protein binding [GO:0051082]; misfolded protein transport [GO:0070843]; mitochondria-associated ubiquitin-dependent protein catabolic process [GO:0072671]; nuclear protein quality control by the ubiquitin-proteasome system [GO:0071630]; prot…	misfolded protein binding [GO:0051787]; unfolded protein binding [GO:0051082]	GO:0005634; GO:0006413; GO:0006457; GO:0022627; GO:0035719; GO:0051082; GO:0051787; GO:0070843; GO:0071630; GO:0072671; GO:0140453
EarlyResponce	A0A175VTL3	A0A175VTL3_9PEZI	Helicase swr-1	MMYC01_208029		nucleus [GO:0005634]	nucleus [GO:0005634]; ATP binding [GO:0005524]; DNA binding [GO:0003677]; helicase activity [GO:0004386]; hydrolase activity [GO:0016787]; nucleosome-dependent ATPase activity [GO:0070615]	ATP binding [GO:0005524]; DNA binding [GO:0003677]; helicase activity [GO:0004386]; hydrolase activity [GO:0016787]; nucleosome-dependent ATPase activity [GO:0070615]	GO:0003677; GO:0004386; GO:0005524; GO:0005634; GO:0016787; GO:0070615
EarlyResponce	A0A175VWF0	A0A175VWF0_9PEZI	Nonribosomal peptide synthetase 4	MMYC01_209074			catalytic activity [GO:0003824]	catalytic activity [GO:0003824]	GO:0003824
EarlyResponce	A0A175WEY8	A0A175WEY8_9PEZI	Glycine cleavage system P protein (EC 1.4.4.2)	MMYC01_201293	glycine catabolic process [GO:0006546]	mitochondrion [GO:0005739]	mitochondrion [GO:0005739]; glycine dehydrogenase (decarboxylating) activity [GO:0004375]; glycine catabolic process [GO:0006546]	glycine dehydrogenase (decarboxylating) activity [GO:0004375]	GO:0004375; GO:0005739; GO:0006546
EarlyResponce	A0A175WCM4	A0A175WCM4_9PEZI	Uncharacterized protein	MMYC01_203537	translation [GO:0006412]	ribosome [GO:0005840]	ribosome [GO:0005840]; structural constituent of ribosome [GO:0003735]; translation [GO:0006412]	structural constituent of ribosome [GO:0003735]	GO:0003735; GO:0005840; GO:0006412
EarlyResponce	A0A175W744	A0A175W744_9PEZI	Altered inheritance of mitochondria protein 18, mitochondrial	MMYC01_204418		integral component of membrane [GO:0016021]	integral component of membrane [GO:0016021]; intramolecular lyase activity [GO:0016872]	intramolecular lyase activity [GO:0016872]	GO:0016021; GO:0016872
EarlyResponce	A0A175VUI7	A0A175VUI7_9PEZI	Protein ECM13	MMYC01_208739
EarlyResponce	A0A175VWU0	A0A175VWU0_9PEZI	Citrate/oxoglutarate carrier protein	MMYC01_206914	alpha-ketoglutarate transport [GO:0015742]; mitochondrial citrate transmembrane transport [GO:0006843]; mitochondrial genome maintenance [GO:0000002]	integral component of membrane [GO:0016021]; mitochondrial nucleoid [GO:0042645]	integral component of membrane [GO:0016021]; mitochondrial nucleoid [GO:0042645]; DNA binding [GO:0003677]; tricarboxylate secondary active transmembrane transporter activity [GO:0005371]; alpha-ketoglutarate transport [GO:0015742]; mitochondrial citrate transmembrane transport [GO:0006843]; mitochondrial genome maintenance [GO:0000002]	DNA binding [GO:0003677]; tricarboxylate secondary active transmembrane transporter activity [GO:0005371]	GO:0000002; GO:0003677; GO:0005371; GO:0006843; GO:0015742; GO:0016021; GO:0042645
EarlyResponce	A0A175VVQ7	A0A175VVQ7_9PEZI	60S ribosomal protein L8	MMYC01_206760	ribosome biogenesis [GO:0042254]	cytosolic large ribosomal subunit [GO:0022625]	cytosolic large ribosomal subunit [GO:0022625]; RNA binding [GO:0003723]; ribosome biogenesis [GO:0042254]	RNA binding [GO:0003723]	GO:0003723; GO:0022625; GO:0042254
EarlyResponce	A0A175VXJ7	A0A175VXJ7_9PEZI	60S acidic ribosomal protein P0	MMYC01_207371	cytoplasmic translation [GO:0002181]; ribosomal large subunit assembly [GO:0000027]	cytosolic large ribosomal subunit [GO:0022625]	cytosolic large ribosomal subunit [GO:0022625]; large ribosomal subunit rRNA binding [GO:0070180]; structural constituent of ribosome [GO:0003735]; cytoplasmic translation [GO:0002181]; ribosomal large subunit assembly [GO:0000027]	large ribosomal subunit rRNA binding [GO:0070180]; structural constituent of ribosome [GO:0003735]	GO:0000027; GO:0002181; GO:0003735; GO:0022625; GO:0070180
EarlyResponce	A0A175WH73	A0A175WH73_9PEZI	Uncharacterized protein	MMYC01_201786
EarlyResponce	A0A175W8P5	A0A175W8P5_9PEZI	Mitochondrial peroxiredoxin PRX1	MMYC01_202536			peroxidase activity [GO:0004601]; peroxiredoxin activity [GO:0051920]	peroxidase activity [GO:0004601]; peroxiredoxin activity [GO:0051920]	GO:0004601; GO:0051920
EarlyResponce	A0A175W915	A0A175W915_9PEZI	ATP citrate synthase (EC 2.3.3.8)	MMYC01_202378			ATP citrate synthase activity [GO:0003878]	ATP citrate synthase activity [GO:0003878]	GO:0003878
EarlyResponce	A0A175WA80	A0A175WA80_9PEZI	Adenosine kinase (EC 2.7.1.20)	MMYC01_202459	AMP salvage [GO:0044209]; purine ribonucleoside salvage [GO:0006166]		adenosine kinase activity [GO:0004001]; AMP salvage [GO:0044209]; purine ribonucleoside salvage [GO:0006166]	adenosine kinase activity [GO:0004001]	GO:0004001; GO:0006166; GO:0044209
EarlyResponce	A0A175VQ45	A0A175VQ45_9PEZI	Protein phosphatase PP2A regulatory subunit A (Fragment)	MMYC01_209882	asymmetric protein localization to old mitotic spindle pole body [GO:0061509]; establishment or maintenance of cytoskeleton polarity [GO:0030952]; mitotic spindle assembly checkpoint [GO:0007094]; negative regulation of septation initiation signaling [GO:0031030]; regulation of translation [GO:0006417]	cellular bud neck [GO:0005935]; cellular bud tip [GO:0005934]; FAR/SIN/STRIPAK complex [GO:0090443]; mating projection tip [GO:0043332]; mitotic actomyosin contractile ring [GO:0110085]; nucleus [GO:0005634]; protein phosphatase type 2A complex [GO:0000159]; spindle pole body [GO:0005816]	cellular bud neck [GO:0005935]; cellular bud tip [GO:0005934]; FAR/SIN/STRIPAK complex [GO:0090443]; mating projection tip [GO:0043332]; mitotic actomyosin contractile ring [GO:0110085]; nucleus [GO:0005634]; protein phosphatase type 2A complex [GO:0000159]; spindle pole body [GO:0005816]; protein serine/threonine phosphatase activity [GO:0004722]; asymmetric protein localization to old mitotic s…	protein serine/threonine phosphatase activity [GO:0004722]	GO:0000159; GO:0004722; GO:0005634; GO:0005816; GO:0005934; GO:0005935; GO:0006417; GO:0007094; GO:0030952; GO:0031030; GO:0043332; GO:0061509; GO:0090443; GO:0110085
EarlyResponce	A0A175W338	A0A175W338_9PEZI	NADH dehydrogenase [ubiquinone] 1 alpha subcomplex subunit 4	MMYC01_205414		integral component of membrane [GO:0016021]	integral component of membrane [GO:0016021]		GO:0016021
EarlyResponce	A0A175W207	A0A175W207_9PEZI	Cross-pathway control protein 1	MMYC01_208384			DNA-binding transcription factor activity [GO:0003700]	DNA-binding transcription factor activity [GO:0003700]	GO:0003700
EarlyResponce	A0A175VU38	A0A175VU38_9PEZI	Uncharacterized protein	MMYC01_209101
EarlyResponce	A0A175WIC0	A0A175WIC0_9PEZI	N-(5-amino-5-carboxypentanoyl)-L-cysteinyl-D-valine synthase	MMYC01_200573	biosynthetic process [GO:0009058]		ligase activity [GO:0016874]; phosphopantetheine binding [GO:0031177]; biosynthetic process [GO:0009058]	ligase activity [GO:0016874]; phosphopantetheine binding [GO:0031177]	GO:0009058; GO:0016874; GO:0031177
EarlyResponce	A0A175WFW2	A0A175WFW2_9PEZI	Hit family protein 1	MMYC01_201344			catalytic activity [GO:0003824]	catalytic activity [GO:0003824]	GO:0003824
EarlyResponce	A0A175W841	A0A175W841_9PEZI	Uricase (EC 1.7.3.3) (Urate oxidase)	MMYC01_203318	purine nucleobase metabolic process [GO:0006144]; urate catabolic process [GO:0019628]	peroxisome [GO:0005777]	peroxisome [GO:0005777]; urate oxidase activity [GO:0004846]; purine nucleobase metabolic process [GO:0006144]; urate catabolic process [GO:0019628]	urate oxidase activity [GO:0004846]	GO:0004846; GO:0005777; GO:0006144; GO:0019628
EarlyResponce	A0A175WDQ0	A0A175WDQ0_9PEZI	AP-1-like transcription factor YAP1	MMYC01_202996			DNA-binding transcription factor activity [GO:0003700]	DNA-binding transcription factor activity [GO:0003700]	GO:0003700
EarlyResponce	A0A175VT96	A0A175VT96_9PEZI	Mitochondrial phosphate carrier protein	MMYC01_209102	mitochondrial phosphate ion transmembrane transport [GO:1990547]	integral component of membrane [GO:0016021]	integral component of membrane [GO:0016021]; inorganic phosphate transmembrane transporter activity [GO:0005315]; mitochondrial phosphate ion transmembrane transport [GO:1990547]	inorganic phosphate transmembrane transporter activity [GO:0005315]	GO:0005315; GO:0016021; GO:1990547
EarlyResponce	A0A175W5N8	A0A175W5N8_9PEZI	Coatomer subunit delta	MMYC01_203060	protein transport [GO:0015031]; retrograde vesicle-mediated transport, Golgi to endoplasmic reticulum [GO:0006890]	COPI vesicle coat [GO:0030126]; Golgi membrane [GO:0000139]	COPI vesicle coat [GO:0030126]; Golgi membrane [GO:0000139]; protein transport [GO:0015031]; retrograde vesicle-mediated transport, Golgi to endoplasmic reticulum [GO:0006890]		GO:0000139; GO:0006890; GO:0015031; GO:0030126
EarlyResponce	A0A175W5L7	A0A175W5L7_9PEZI	Aspartokinase (EC 2.7.2.4)	MMYC01_204757	lysine biosynthetic process via diaminopimelate [GO:0009089]		aspartate kinase activity [GO:0004072]; ATP binding [GO:0005524]; lysine biosynthetic process via diaminopimelate [GO:0009089]	aspartate kinase activity [GO:0004072]; ATP binding [GO:0005524]	GO:0004072; GO:0005524; GO:0009089
EarlyResponce	A0A175WJI6	A0A175WJI6_9PEZI	Ribonucloprotein	MMYC01_200362	ribosome biogenesis [GO:0042254]	nucleolus [GO:0005730]; ribonucleoprotein complex [GO:1990904]	nucleolus [GO:0005730]; ribonucleoprotein complex [GO:1990904]; RNA binding [GO:0003723]; ribosome biogenesis [GO:0042254]	RNA binding [GO:0003723]	GO:0003723; GO:0005730; GO:0042254; GO:1990904
EarlyResponce	A0A175VZF8	A0A175VZF8_9PEZI	Nuclear GTPase SLIP-GC	MMYC01_207271
EarlyResponce	A0A175VTZ0	A0A175VTZ0_9PEZI	Sister chromatid cohesion protein pds5	MMYC01_208230	cell division [GO:0051301]; mitotic sister chromatid cohesion [GO:0007064]	nucleus [GO:0005634]	nucleus [GO:0005634]; cell division [GO:0051301]; mitotic sister chromatid cohesion [GO:0007064]		GO:0005634; GO:0007064; GO:0051301
EarlyResponce	A0A175VV46	A0A175VV46_9PEZI	Chorismate synthase (EC 4.2.3.5)	MMYC01_208336	aromatic amino acid family biosynthetic process [GO:0009073]; cellular amino acid biosynthetic process [GO:0008652]; chorismate biosynthetic process [GO:0009423]		chorismate synthase activity [GO:0004107]; aromatic amino acid family biosynthetic process [GO:0009073]; cellular amino acid biosynthetic process [GO:0008652]; chorismate biosynthetic process [GO:0009423]	chorismate synthase activity [GO:0004107]	GO:0004107; GO:0008652; GO:0009073; GO:0009423
EarlyResponce	A0A175W4E8	A0A175W4E8_9PEZI	Calcium-transporting ATPase (EC 7.2.2.10)	MMYC01_205437		integral component of membrane [GO:0016021]	integral component of membrane [GO:0016021]; ATP binding [GO:0005524]; P-type calcium transporter activity [GO:0005388]	ATP binding [GO:0005524]; P-type calcium transporter activity [GO:0005388]	GO:0005388; GO:0005524; GO:0016021
EarlyResponce	A0A175WFR1	A0A175WFR1_9PEZI	Putative translation initiation factor eIF-2B subunit delta	MMYC01_200686			translation initiation factor activity [GO:0003743]	translation initiation factor activity [GO:0003743]	GO:0003743
EarlyResponce	A0A175W9H7	A0A175W9H7_9PEZI	CCAAT/enhancer-binding protein epsilon	MMYC01_203348			DNA-binding transcription factor activity [GO:0003700]	DNA-binding transcription factor activity [GO:0003700]	GO:0003700
EarlyResponce	A0A175WC05	A0A175WC05_9PEZI	Delta(14)-sterol reductase	MMYC01_203187	sterol biosynthetic process [GO:0016126]	integral component of membrane [GO:0016021]	integral component of membrane [GO:0016021]; oxidoreductase activity, acting on the CH-CH group of donors, NAD or NADP as acceptor [GO:0016628]; sterol biosynthetic process [GO:0016126]	oxidoreductase activity, acting on the CH-CH group of donors, NAD or NADP as acceptor [GO:0016628]	GO:0016021; GO:0016126; GO:0016628
EarlyLongResponce	A0A175VV29	A0A175VV29_9PEZI	Tyrosine-protein phosphatase 1	MMYC01_208433			protein tyrosine phosphatase activity [GO:0004725]	protein tyrosine phosphatase activity [GO:0004725]	GO:0004725
EarlyLongResponce	A0A175W9F0	A0A175W9F0_9PEZI	Ammonium transporter	MMYC01_204330		integral component of membrane [GO:0016021]	integral component of membrane [GO:0016021]; ammonium transmembrane transporter activity [GO:0008519]	ammonium transmembrane transporter activity [GO:0008519]	GO:0008519; GO:0016021
EarlyLongResponce	A0A175VPR3	A0A175VPR3_9PEZI	Subtilisin-like proteinase Spm1	MMYC01_210259			serine-type endopeptidase activity [GO:0004252]	serine-type endopeptidase activity [GO:0004252]	GO:0004252
EarlyLongResponce	A0A175W2U6	A0A175W2U6_9PEZI	Lon protease homolog 2, peroxisomal (EC 3.4.21.-)	MMYC01_205923	protein import into peroxisome matrix [GO:0016558]; protein processing [GO:0016485]; protein quality control for misfolded or incompletely synthesized proteins [GO:0006515]	peroxisomal matrix [GO:0005782]	peroxisomal matrix [GO:0005782]; ATP binding [GO:0005524]; ATP-dependent peptidase activity [GO:0004176]; serine-type endopeptidase activity [GO:0004252]; protein import into peroxisome matrix [GO:0016558]; protein processing [GO:0016485]; protein quality control for misfolded or incompletely synthesized proteins [GO:0006515]	ATP binding [GO:0005524]; ATP-dependent peptidase activity [GO:0004176]; serine-type endopeptidase activity [GO:0004252]	GO:0004176; GO:0004252; GO:0005524; GO:0005782; GO:0006515; GO:0016485; GO:0016558
EarlyLongResponce	A0A175W6X0	A0A175W6X0_9PEZI	Putative peroxiredoxin pmp20	MMYC01_203964	cell redox homeostasis [GO:0045454]; cellular response to oxidative stress [GO:0034599]; response to metal ion [GO:0010038]	cytoplasm [GO:0005737]	cytoplasm [GO:0005737]; thioredoxin peroxidase activity [GO:0008379]; cell redox homeostasis [GO:0045454]; cellular response to oxidative stress [GO:0034599]; response to metal ion [GO:0010038]	thioredoxin peroxidase activity [GO:0008379]	GO:0005737; GO:0008379; GO:0010038; GO:0034599; GO:0045454
EarlyLongResponce	A0A175WGJ3	A0A175WGJ3_9PEZI	Isopenicillin N synthase	MMYC01_200574	antibiotic biosynthetic process [GO:0017000]		iron ion binding [GO:0005506]; oxidoreductase activity [GO:0016491]; antibiotic biosynthetic process [GO:0017000]	iron ion binding [GO:0005506]; oxidoreductase activity [GO:0016491]	GO:0005506; GO:0016491; GO:0017000
EarlyLongResponce	A0A175W8U5	A0A175W8U5_9PEZI	Sulfide:quinone oxidoreductase, mitochondrial	MMYC01_203765			oxidoreductase activity [GO:0016491]	oxidoreductase activity [GO:0016491]	GO:0016491
EarlyLongResponce	A0A175WB05	A0A175WB05_9PEZI	Phosphoethanolamine N-methyltransferase	MMYC01_202929	methylation [GO:0032259]		methyltransferase activity [GO:0008168]; methylation [GO:0032259]	methyltransferase activity [GO:0008168]	GO:0008168; GO:0032259
EarlyLongResponce	A0A150ASS9	A0A150ASS9_9PEZI	Carnitine O-acetyltransferase, mitochondrial	MMYC01_200103			transferase activity, transferring acyl groups [GO:0016746]	transferase activity, transferring acyl groups [GO:0016746]	GO:0016746
EarlyLongResponce	A0A175VSI7	A0A175VSI7_9PEZI	Glycerate kinase	MMYC01_209860	organic acid phosphorylation [GO:0031388]		glycerate kinase activity [GO:0008887]; organic acid phosphorylation [GO:0031388]	glycerate kinase activity [GO:0008887]	GO:0008887; GO:0031388
EarlyLongResponce	A0A175VYB7	A0A175VYB7_9PEZI	Putative mitochondrial import inner membrane translocase subunit Tim17	MMYC01_206182		integral component of membrane [GO:0016021]	integral component of membrane [GO:0016021]		GO:0016021
EarlyLongResponce	A0A175W280	A0A175W280_9PEZI	4-hydroxyphenylpyruvate dioxygenase	MMYC01_205420	L-phenylalanine catabolic process [GO:0006559]; tyrosine catabolic process [GO:0006572]		4-hydroxyphenylpyruvate dioxygenase activity [GO:0003868]; metal ion binding [GO:0046872]; L-phenylalanine catabolic process [GO:0006559]; tyrosine catabolic process [GO:0006572]	4-hydroxyphenylpyruvate dioxygenase activity [GO:0003868]; metal ion binding [GO:0046872]	GO:0003868; GO:0006559; GO:0006572; GO:0046872
EarlyLongResponce	A0A175W5X0	A0A175W5X0_9PEZI	Uncharacterized protein	MMYC01_204736
EarlyLongResponce	A0A175VT68	A0A175VT68_9PEZI	Mediator complex subunit 12 (Mediator of RNA polymerase II transcription subunit 12)	MMYC01_208371	regulation of transcription by RNA polymerase II [GO:0006357]	mediator complex [GO:0016592]	mediator complex [GO:0016592]; transcription coregulator activity [GO:0003712]; regulation of transcription by RNA polymerase II [GO:0006357]	transcription coregulator activity [GO:0003712]	GO:0003712; GO:0006357; GO:0016592
EarlyLongResponce	A0A175VTN7	A0A175VTN7_9PEZI	ATP-dependent helicase ULS1	MMYC01_209031		nucleus [GO:0005634]	nucleus [GO:0005634]; ATP binding [GO:0005524]; DNA binding [GO:0003677]; helicase activity [GO:0004386]; hydrolase activity [GO:0016787]; nucleosome-dependent ATPase activity [GO:0070615]	ATP binding [GO:0005524]; DNA binding [GO:0003677]; helicase activity [GO:0004386]; hydrolase activity [GO:0016787]; nucleosome-dependent ATPase activity [GO:0070615]	GO:0003677; GO:0004386; GO:0005524; GO:0005634; GO:0016787; GO:0070615
EarlyLongResponce	A0A175VWV0	A0A175VWV0_9PEZI	Plasma membrane ATPase (EC 7.1.2.1)	MMYC01_206915	proton export across plasma membrane [GO:0120029]	integral component of membrane [GO:0016021]; plasma membrane [GO:0005886]	integral component of membrane [GO:0016021]; plasma membrane [GO:0005886]; ATP binding [GO:0005524]; P-type proton-exporting transporter activity [GO:0008553]; proton export across plasma membrane [GO:0120029]	ATP binding [GO:0005524]; P-type proton-exporting transporter activity [GO:0008553]	GO:0005524; GO:0005886; GO:0008553; GO:0016021; GO:0120029
EarlyLongResponce	A0A175VTT2	A0A175VTT2_9PEZI	Uncharacterized protein	MMYC01_208148
EarlyLongResponce	A0A175VVP9	A0A175VVP9_9PEZI	ATP-dependent RNA helicase cyt-19, mitochondrial	MMYC01_207584			ATP binding [GO:0005524]; helicase activity [GO:0004386]; hydrolase activity [GO:0016787]; nucleic acid binding [GO:0003676]	ATP binding [GO:0005524]; helicase activity [GO:0004386]; hydrolase activity [GO:0016787]; nucleic acid binding [GO:0003676]	GO:0003676; GO:0004386; GO:0005524; GO:0016787
EarlyLongResponce	A0A175VRH9	A0A175VRH9_9PEZI	Uncharacterized protein	MMYC01_209666		integral component of membrane [GO:0016021]	integral component of membrane [GO:0016021]		GO:0016021
EarlyLongResponce	A0A175VQ89	A0A175VQ89_9PEZI	Extragenic suppressor of kinetochore protein 1	MMYC01_210070	regulation of phosphoprotein phosphatase activity [GO:0043666]		protein phosphatase binding [GO:0019903]; regulation of phosphoprotein phosphatase activity [GO:0043666]	protein phosphatase binding [GO:0019903]	GO:0019903; GO:0043666
EarlyLongResponce	A0A175VXS8	A0A175VXS8_9PEZI	Acyl-CoA dehydrogenase	MMYC01_206181			flavin adenine dinucleotide binding [GO:0050660]; oxidoreductase activity, acting on the CH-CH group of donors [GO:0016627]	flavin adenine dinucleotide binding [GO:0050660]; oxidoreductase activity, acting on the CH-CH group of donors [GO:0016627]	GO:0016627; GO:0050660
EarlyLongResponce	A0A175WD14	A0A175WD14_9PEZI	Translational activator GCN1	MMYC01_202657	positive regulation of kinase activity [GO:0033674]; regulation of translation [GO:0006417]		protein kinase binding [GO:0019901]; protein kinase regulator activity [GO:0019887]; ribosome binding [GO:0043022]; positive regulation of kinase activity [GO:0033674]; regulation of translation [GO:0006417]	protein kinase binding [GO:0019901]; protein kinase regulator activity [GO:0019887]; ribosome binding [GO:0043022]	GO:0006417; GO:0019887; GO:0019901; GO:0033674; GO:0043022
EarlyLongResponce	A0A175W8L0	A0A175W8L0_9PEZI	Uncharacterized protein	MMYC01_204324		nucleus [GO:0005634]	nucleus [GO:0005634]; DNA-binding transcription factor activity, RNA polymerase II-specific [GO:0000981]; zinc ion binding [GO:0008270]	DNA-binding transcription factor activity, RNA polymerase II-specific [GO:0000981]; zinc ion binding [GO:0008270]	GO:0000981; GO:0005634; GO:0008270
EarlyLongResponce	A0A175VZI5	A0A175VZI5_9PEZI	Uncharacterized protein	MMYC01_206725
EarlyLongResponce	A0A175WE69	A0A175WE69_9PEZI	Protein OPY2	MMYC01_202954		integral component of membrane [GO:0016021]	integral component of membrane [GO:0016021]		GO:0016021
EarlyLongResponce	A0A175W9A7	A0A175W9A7_9PEZI	Squalene monooxygenase (EC 1.14.14.17)	MMYC01_203602	sterol biosynthetic process [GO:0016126]	endoplasmic reticulum membrane [GO:0005789]; integral component of membrane [GO:0016021]	endoplasmic reticulum membrane [GO:0005789]; integral component of membrane [GO:0016021]; flavin adenine dinucleotide binding [GO:0050660]; squalene monooxygenase activity [GO:0004506]; sterol biosynthetic process [GO:0016126]	flavin adenine dinucleotide binding [GO:0050660]; squalene monooxygenase activity [GO:0004506]	GO:0004506; GO:0005789; GO:0016021; GO:0016126; GO:0050660
EarlyLongResponce	A0A175WDG0	A0A175WDG0_9PEZI	30 kDa heat shock protein	MMYC01_201036
EarlyLongResponce	A0A175VNR2	A0A175VNR2_9PEZI	Rab guanine nucleotide exchange factor sec2	MMYC01_210656			guanyl-nucleotide exchange factor activity [GO:0005085]	guanyl-nucleotide exchange factor activity [GO:0005085]	GO:0005085
EarlyLongResponce	A0A150ASY0	A0A150ASY0_9PEZI	Nicotinamide-nucleotide adenylyltransferase (EC 2.7.7.1)	MMYC01_200063	NAD biosynthetic process [GO:0009435]		ATP binding [GO:0005524]; nicotinamide-nucleotide adenylyltransferase activity [GO:0000309]; NAD biosynthetic process [GO:0009435]	ATP binding [GO:0005524]; nicotinamide-nucleotide adenylyltransferase activity [GO:0000309]	GO:0000309; GO:0005524; GO:0009435
EarlyLongResponce	A0A175W117	A0A175W117_9PEZI	Uncharacterized protein	MMYC01_206147
EarlyLongResponce	A0A175VSG5	A0A175VSG5_9PEZI	Guanine nucleotide-binding protein alpha-2 subunit	MMYC01_209334	G protein-coupled receptor signaling pathway [GO:0007186]; negative regulation of MAPK cascade [GO:0043409]; pheromone response MAPK cascade [GO:0071507]; regulation of ascospore formation [GO:0034307]	cortical dynamic polarity patch [GO:0090726]; heterotrimeric G-protein complex [GO:0005834]	cortical dynamic polarity patch [GO:0090726]; heterotrimeric G-protein complex [GO:0005834]; G protein-coupled receptor binding [GO:0001664]; G-protein beta/gamma-subunit complex binding [GO:0031683]; GTP binding [GO:0005525]; GTPase activity [GO:0003924]; G protein-coupled receptor signaling pathway [GO:0007186]; negative regulation of MAPK cascade [GO:0043409]; pheromone response MAPK cascade […	G-protein beta/gamma-subunit complex binding [GO:0031683]; G protein-coupled receptor binding [GO:0001664]; GTPase activity [GO:0003924]; GTP binding [GO:0005525]	GO:0001664; GO:0003924; GO:0005525; GO:0005834; GO:0007186; GO:0031683; GO:0034307; GO:0043409; GO:0071507; GO:0090726
EarlyLongResponce	A0A175W487	A0A175W487_9PEZI	N-acetylglucosamine-6-phosphate deacetylase (EC 3.5.1.25)	MMYC01_205511	carbohydrate metabolic process [GO:0005975]; N-acetylglucosamine metabolic process [GO:0006044]		N-acetylgalactosamine-6-phosphate deacetylase activity [GO:0047419]; N-acetylglucosamine-6-phosphate deacetylase activity [GO:0008448]; carbohydrate metabolic process [GO:0005975]; N-acetylglucosamine metabolic process [GO:0006044]	N-acetylgalactosamine-6-phosphate deacetylase activity [GO:0047419]; N-acetylglucosamine-6-phosphate deacetylase activity [GO:0008448]	GO:0005975; GO:0006044; GO:0008448; GO:0047419
EarlyLongResponce	A0A175VRX3	A0A175VRX3_9PEZI	Uncharacterized protein	MMYC01_209057
EarlyLongResponce	A0A175WAA7	A0A175WAA7_9PEZI	Thiamine repressible genes regulatory protein thi1	MMYC01_203386	transcription, DNA-templated [GO:0006351]	nucleus [GO:0005634]	nucleus [GO:0005634]; DNA binding [GO:0003677]; DNA-binding transcription factor activity, RNA polymerase II-specific [GO:0000981]; zinc ion binding [GO:0008270]; transcription, DNA-templated [GO:0006351]	DNA binding [GO:0003677]; DNA-binding transcription factor activity, RNA polymerase II-specific [GO:0000981]; zinc ion binding [GO:0008270]	GO:0000981; GO:0003677; GO:0005634; GO:0006351; GO:0008270
EarlyLongResponce	A0A175VTA9	A0A175VTA9_9PEZI	Superoxide-generating NADPH oxidase heavy chain subunit A	MMYC01_209005	ion transport [GO:0006811]	integral component of membrane [GO:0016021]	integral component of membrane [GO:0016021]; oxidoreductase activity [GO:0016491]; ion transport [GO:0006811]	oxidoreductase activity [GO:0016491]	GO:0006811; GO:0016021; GO:0016491
EarlyLongResponce	A0A175WEB2	A0A175WEB2_9PEZI	Reticulon-like protein	MMYC01_201535		endoplasmic reticulum membrane [GO:0005789]; integral component of membrane [GO:0016021]	endoplasmic reticulum membrane [GO:0005789]; integral component of membrane [GO:0016021]		GO:0005789; GO:0016021
EarlyLongResponce	A0A175WDZ2	A0A175WDZ2_9PEZI	Uncharacterized protein	MMYC01_200676		integral component of membrane [GO:0016021]	integral component of membrane [GO:0016021]		GO:0016021
EarlyLongResponce	A0A175VWB9	A0A175VWB9_9PEZI	Uncharacterized protein	MMYC01_206660
EarlyLongResponce	A0A175VY07	A0A175VY07_9PEZI	Uncharacterized protein	MMYC01_207072
EarlyLongResponce	A0A175VQW5	A0A175VQW5_9PEZI	40S ribosomal protein S12	MMYC01_208485	translation [GO:0006412]	cytosolic small ribosomal subunit [GO:0022627]	cytosolic small ribosomal subunit [GO:0022627]; structural constituent of ribosome [GO:0003735]; translation [GO:0006412]	structural constituent of ribosome [GO:0003735]	GO:0003735; GO:0006412; GO:0022627
EarlyLongResponce	A0A175WGF5	A0A175WGF5_9PEZI	Heat shock protein hsp88	MMYC01_200975			ATP binding [GO:0005524]; ATPase activity [GO:0016887]	ATPase activity [GO:0016887]; ATP binding [GO:0005524]	GO:0005524; GO:0016887
EarlyLongResponce	A0A175W8W9	A0A175W8W9_9PEZI	Uncharacterized protein	MMYC01_202848		integral component of membrane [GO:0016021]	integral component of membrane [GO:0016021]		GO:0016021
EarlyLongResponce	A0A175VSP3	A0A175VSP3_9PEZI	Elongation factor 3	MMYC01_209947			ATP binding [GO:0005524]; ATPase-coupled transmembrane transporter activity [GO:0042626]; translation elongation factor activity [GO:0003746]	ATPase-coupled transmembrane transporter activity [GO:0042626]; ATP binding [GO:0005524]; translation elongation factor activity [GO:0003746]	GO:0003746; GO:0005524; GO:0042626
EarlyLongResponce	A0A175VPT3	A0A175VPT3_9PEZI	G1/S-specific cyclin pas1	MMYC01_210250	regulation of cyclin-dependent protein serine/threonine kinase activity [GO:0000079]		protein kinase binding [GO:0019901]; regulation of cyclin-dependent protein serine/threonine kinase activity [GO:0000079]	protein kinase binding [GO:0019901]	GO:0000079; GO:0019901
EarlyLongResponce	A0A175WGC9	A0A175WGC9_9PEZI	Protein YciI	MMYC01_201113
EarlyLongResponce	A0A175VW48	A0A175VW48_9PEZI	Putative fungistatic metabolite	MMYC01_207431
EarlyLongResponce	A0A175WDP7	A0A175WDP7_9PEZI	GH16 domain-containing protein	MMYC01_202994	carbohydrate metabolic process [GO:0005975]		hydrolase activity, hydrolyzing O-glycosyl compounds [GO:0004553]; carbohydrate metabolic process [GO:0005975]	hydrolase activity, hydrolyzing O-glycosyl compounds [GO:0004553]	GO:0004553; GO:0005975
EarlyLongResponce	A0A175W609	A0A175W609_9PEZI	Glutathione S-transferase 2	MMYC01_203051	glutathione metabolic process [GO:0006749]		transferase activity [GO:0016740]; glutathione metabolic process [GO:0006749]	transferase activity [GO:0016740]	GO:0006749; GO:0016740
EarlyLongResponce	A0A150ASN8	A0A150ASN8_9PEZI	Putative NADP-dependent mannitol dehydrogenase	MMYC01_200034			oxidoreductase activity [GO:0016491]	oxidoreductase activity [GO:0016491]	GO:0016491
EarlyLongResponce	A0A175VYC0	A0A175VYC0_9PEZI	Norsolorinic acid reductase A	MMYC01_207223			D-threo-aldose 1-dehydrogenase activity [GO:0047834]	D-threo-aldose 1-dehydrogenase activity [GO:0047834]	GO:0047834
EarlyLongResponce	A0A175WD87	A0A175WD87_9PEZI	Lipopolysaccharide core heptose(II) kinase RfaY	MMYC01_204081			kinase activity [GO:0016301]	kinase activity [GO:0016301]	GO:0016301
EarlyLongResponce	A0A175WA30	A0A175WA30_9PEZI	Transcription initiation factor IIA large subunit	MMYC01_202886	transcription initiation from RNA polymerase II promoter [GO:0006367]	transcription factor TFIIA complex [GO:0005672]	transcription factor TFIIA complex [GO:0005672]; translation initiation factor activity [GO:0003743]; transcription initiation from RNA polymerase II promoter [GO:0006367]	translation initiation factor activity [GO:0003743]	GO:0003743; GO:0005672; GO:0006367
EarlyLongResponce	A0A175W345	A0A175W345_9PEZI	RING-finger protein MAG2	MMYC01_205790		cytoplasm [GO:0005737]	cytoplasm [GO:0005737]; metal ion binding [GO:0046872]	metal ion binding [GO:0046872]	GO:0005737; GO:0046872
EarlyLongResponce	A0A175W809	A0A175W809_9PEZI	Uncharacterized protein	MMYC01_204386
EarlyLongResponce	A0A175W122	A0A175W122_9PEZI	Acyl-CoA desaturase (EC 1.14.19.1)	MMYC01_205569	unsaturated fatty acid biosynthetic process [GO:0006636]	integral component of membrane [GO:0016021]	integral component of membrane [GO:0016021]; heme binding [GO:0020037]; metal ion binding [GO:0046872]; stearoyl-CoA 9-desaturase activity [GO:0004768]; unsaturated fatty acid biosynthetic process [GO:0006636]	heme binding [GO:0020037]; metal ion binding [GO:0046872]; stearoyl-CoA 9-desaturase activity [GO:0004768]	GO:0004768; GO:0006636; GO:0016021; GO:0020037; GO:0046872
