# Supplementary material for: Iron regulatory pathways differentially expressed during Madurella mycetomatis grain development in Galleria mellonella
Source: Nat Commun. 2025 Jun 25;16:5324. doi: 10.1038/s41467-025-60875-2 (PMC12198395; doi:10.1038/s41467-025-60875-2)
Supplement: Supplementary file 9 — Supplementary Data 7 [file 41467_2025_60875_MOESM9_ESM.xlsx]

## Sheet: Legend
Iron regulatory pathways differentially expressed during Madurella mycetomatis grain development in Galleria mellonella
Imad Abugessaisa1,2,3,¶,§,*, Mickey Konings4,¶, Ri-Ichiroh Manabe5, Cathal M. Murphy6, Tsugumi Kawashima5, Akira Hasegawa1, Chitose Takahashi5, Michihira Tagami5, Yasushi Okazaki5, Kimberly Eadie4, Wilson Lim4, Sean Doyle6, Annelies Verbon4,7, Ahmed H. Fahal8, Takeya Kasukawa1, Wendy W.J. van de Sande4, §,*
1Laboratory for Large-Scale Biomedical Data Technology, RIKEN Center for Integrative Medical Sciences, 1-7-22 Suehiro-cho, Tsurumi-ku, Yokohama City, Kanagawa, 230-0045, Japan.
2Premium Research Institute for Human Metaverse Medicine (WPI-PRIMe), The University of Osaka, 2-2, Yamadaoka, Suita, Osaka, 565-0871, Japan
3Graduate School of Medicine and Faculty of Medicine, The University of Osaka, 2-2, Yamadaoka, Suita, Osaka, 565-0871, Japan
4Department of Medical Microbiology and Infectious Diseases, Erasmus MC, University Medical Center Rotterdam, Dr. Molewaterplein 40, 3015GD Rotterdam, The Netherlands.
5Laboratory for Comprehensive Genomic Analysis, RIKEN Center for Integrative Medical Sciences, 1-7-22 Suehiro-cho, Tsurumi-ku, Yokohama City, Kanagawa, 230-0045, Japan
6Department of Biology, Maynooth University, Maynooth, Co. Kildare, W23 F2H6, Ireland.
7Department of Internal medicine, University Medical Center Utrecht, Heidelberglaan 100, 3584 CX Utrecht, The Netherlands.
8Mycetoma Research Center, University of Khartoum, Khartoum, Sudan.
¶These authors contributed equally
§ These authors jointly supervised this work
*e-mail: imad.abugessaisa@a.riken.jp ; w.vandesande@erasmusmc.nl
Supplementary Data 7. Homologues of A. fumigatus DHN-melanin and pyomelanin biosynthesis pathways in M. mycetomatis

## Sheet: Supplementary Data 7
Pathway	Protein	Gene	Description [Madurella mycetomatis]	Locus	Max Score	Total Score	Query Cover	E value	Per. Ident	Acc. Len	Accession
Siderophore	FsC-acetyl coenzyme A-N(2)-transacetylase	sidG	No significant similarity found
Siderophore	Acyltransferase sidL	sidL	N(6)-hydroxylysine O-acetyltransferase	MMYC01_204533	415	415	1	1e-141	0.484	495	KXX75646.1
Siderophore	N(5)-hydroxyornithine:cis-anhydromevalonyl coenzyme A-N(5)-transacylase sidF	sidF	N(6)-hydroxylysine O-acetyltransferase	MMYC01_207999	250	250	0.67	9e-80	0.4185	361	KXX79673.1
Siderophore	L-ornithine N(5)-monooxygenase	sidA	L-ornithine N(5)-monooxygenase	MMYC01_200892	473	473	0.9	4e-164	0.5041	520	KXX82746.1
Siderophore	Nonribosomal peptide synthase sidD	NRPS4	Nonribosomal peptide synthetase 4	MMYC01_209074	987	1607	0.89	0	0.4483	2002	KXX75868.1
Siderophore	Nonribosomal peptide synthetase sidC	NRPS2	Nonribosomal peptide synthetase 14	MMYC01_201640	147	395	0.43	5e-35	0.2922	3957	KXX82443.1
Siderophore	Mevalonyl-coenzyme A hydratase sidH	sidH	putative enoyl-CoA hydratase, mitochondrial	MMYC01_203535	258	258	0.97	2e-86	0.4688	297	KXX80928.1
Siderophore	Acyl-CoA ligase sidI	sidI	putative acyl-CoA synthetase YngI	MMYC01_202534	694	694	0.94	0	0.5943	580	KXX79672.1
Pyomelanin	4-hydroxyphenylpyruvate dioxygenase	hppd	4-hydroxyphenylpyruvate dioxygenase	MMYC01_205420	509	509	0.99	0	0.622	418	KXX77665.1
Pyomelanin	L-tyrosine degradation gene cluster protein hmgX	hmgX	Tetratricopeptide repeat protein 36	MMYC01_205421	129	129	0.92	1e-36	0.3731	265	KXX77666.1
Pyomelanin	Homogentisate 1,2-dioxygenase hmgA	hmgA	Homogentisate 1,2-dioxygenase	MMYC01_206465	611	611	0.98	0	0.6731	470	KXX75403.1
Pyomelanin	Fumarylacetoacetase fahA	fahA	Fumarylacetoacetase	MMYC01_204795	505	505	0.98	1e-177	0.5831	524	KXX77773.1
Pyomelanin	Maleylacetoacetate isomerase maiA	maiA	Disulfide-bond oxidoreductase YfcG	MMYC01_202750	40	40	0.22	0.0002	0.4231	273	KXX81566.1
Pyomelanin	Transcription factor hmgR	hmgR	Thiamine repressible genes regulatory protein thi1	MMYC01_203386	43.5	43.5	0.05	0.0002	0.4	977	KXX80627.1
DHN-Melanin	Multicopper oxidase	abr1	Iron transport multicopper oxidase FET3	MMYC01_206943	331	331	0.72	2e-106	0.3889	515	KXX76282.1
DHN-Melanin	Laccase abr2	abr2	Laccase-1	MMYC01_205948	411	411	0.95	4e-137	0.3857	628	KXX77798.1
DHN-Melanin	Scytalone dehydratase arp1	arp1	Scytalone dehydratase	MMYC01_208144	210	210	0.97	6e-71	0.5793	172	KXX74649.1
DHN-Melanin	Hydroxynaphthalene reductase arp2	arp2	Trihydroxynaphthalene reductase	MMYC01_208405	260	260	0.94	2e-87	0.5441	268	KXX75671.1
DHN-Melanin	Conidial pigment polyketide synthase alb	alb1	Conidial yellow pigment biosynthesis polyketide synthase	MMYC01_206944	1739	1739	0.99	0	0.4311	2175	KXX76280.1
DHN-Melanin	Heptaketide hydrolyase	ayg1	Esterase FrsA	MMYC01_204018	473	473	0.98	5e-167	0.5484	422	KXX78828.1
