# Supplementary material for: Iron regulatory pathways differentially expressed during Madurella mycetomatis grain development in Galleria mellonella
Source: Nat Commun. 2025 Jun 25;16:5324. doi: 10.1038/s41467-025-60875-2 (PMC12198395; doi:10.1038/s41467-025-60875-2)
Supplement: Supplementary file 10 — Supplementary Data 8 [file 41467_2025_60875_MOESM10_ESM.xlsx]

## Sheet: Legend
Iron regulatory pathways differentially expressed during Madurella mycetomatis grain development in Galleria mellonella
Imad Abugessaisa1,2,3,¶,§,*, Mickey Konings4,¶, Ri-Ichiroh Manabe5, Cathal M. Murphy6, Tsugumi Kawashima5, Akira Hasegawa1, Chitose Takahashi5, Michihira Tagami5, Yasushi Okazaki5, Kimberly Eadie4, Wilson Lim4, Sean Doyle6, Annelies Verbon4,7, Ahmed H. Fahal8, Takeya Kasukawa1, Wendy W.J. van de Sande4, §,*
1Laboratory for Large-Scale Biomedical Data Technology, RIKEN Center for Integrative Medical Sciences, 1-7-22 Suehiro-cho, Tsurumi-ku, Yokohama City, Kanagawa, 230-0045, Japan.
2Premium Research Institute for Human Metaverse Medicine (WPI-PRIMe), The University of Osaka, 2-2, Yamadaoka, Suita, Osaka, 565-0871, Japan
3Graduate School of Medicine and Faculty of Medicine, The University of Osaka, 2-2, Yamadaoka, Suita, Osaka, 565-0871, Japan
4Department of Medical Microbiology and Infectious Diseases, Erasmus MC, University Medical Center Rotterdam, Dr. Molewaterplein 40, 3015GD Rotterdam, The Netherlands.
5Laboratory for Comprehensive Genomic Analysis, RIKEN Center for Integrative Medical Sciences, 1-7-22 Suehiro-cho, Tsurumi-ku, Yokohama City, Kanagawa, 230-0045, Japan
6Department of Biology, Maynooth University, Maynooth, Co. Kildare, W23 F2H6, Ireland.
7Department of Internal medicine, University Medical Center Utrecht, Heidelberglaan 100, 3584 CX Utrecht, The Netherlands.
8Mycetoma Research Center, University of Khartoum, Khartoum, Sudan.
¶These authors contributed equally
§ These authors jointly supervised this work
*e-mail: imad.abugessaisa@a.riken.jp ; w.vandesande@erasmusmc.nl
Supplementary Data 8. List of homologues involved in the iron regulation of D. melanogaster in G. mellonella with their statistical report from NCBI blast.

## Sheet: Supplementary Data 8
ID	Protein	Gene	Description[Galleria mellonella]	Locus	UniProtID	Max Score	Total Score	Query Cover	E value	Per. Ident	Acc. Len	Accession
FBpp0088562, tra2	Transformer-2 sex-determining protein	tra2	transformer-2 protein homolog beta isoform X2	LOC113520839	A0A6J1X6W6	155	155	0.4	3e-46	0.5981	271	XP_026762058.1
FBpp0077292, CG9664	Uncharacterized protein, isoform A	Dmel\CG9664	ATP-binding cassette sub-family G member 1-like isoform X1	LOC113512354	A0A6J1WEA2	385	385	0.86	1e-126	0.4068	607	XP_026751981.1
FBpp0087583, Uba1	Ubiquitin-activating enzyme E1	Uba1	ubiquitin-like modifier-activating enzyme 1	LOC113520722	A0A6J3C513	650	1187	0.73	0	0.6674	921	XP_031766069.1
FBpp0088252, Rfabg	Apolipophorins	apolpp	apolipophorins isoform X1	LOC113521068	A0A6J1X7A0	486	774	0.6	9e-138	0.3194	3305	XP_026762304.1
FBpp0291497, PPO1	GH04080p	PPO1	phenoloxidase subunit 1	LOC113517945	Q964D5	659	659	0.98	0	0.4684	683	XP_026758489.2
FBpp0074331, Tsf1	Transferrin	Tsf1	transferrin	LOC113509694	A0A6J1W7V7	361	361	0.94	5e-116	0.3398	680	XP_026748894.1
FBpp0304479, Fer1HCH	Ferritin	Fer1HCH	ferritin subunit	LOC113510018	Q9GQW5	204	204	0.71	3e-66	0.5763	211	XP_026749238.1
FBpp0304478, Fer2LCH	Ferritin	Fer2LCH	ferritin, lower subunit isoform X2	LOC113510017	A0A6J3C1B1	160	160	0.97	4e-49	0.3846	232	XP_026749237.1
FBpp0081736, Irp-1B	Citrate hydro-lyase	Irp-1B	cytoplasmic aconitate hydratase-like	LOC116413031	A0A6J3BYR3	92.8	92.8	0.05	7e-23	0.8696	74	XP_031765572.1
FBpp0297444, Mvl	Protein Malvolio	Mvl	No significant similarity found.
FBpp0083720, Irp-1A	Citrate hydro-lyase	Irp-1A	cytoplasmic aconitate hydratase-like	LOC116413031	A0A6J3BYR3	89.4	89.4	0.04	9e-22	0.8444	74	XP_031765572.1
