# Supplementary material for: Iron regulatory pathways differentially expressed during Madurella mycetomatis grain development in Galleria mellonella
Source: Nat Commun. 2025 Jun 25;16:5324. doi: 10.1038/s41467-025-60875-2 (PMC12198395; doi:10.1038/s41467-025-60875-2)
Supplement: Supplementary file 11 — Supplementary Data 9 [file 41467_2025_60875_MOESM11_ESM.xlsx]

## Sheet: Legend
Iron regulatory pathways differentially expressed during Madurella mycetomatis grain development in Galleria mellonella
Imad Abugessaisa1,2,3,¶,§,*, Mickey Konings4,¶, Ri-Ichiroh Manabe5, Cathal M. Murphy6, Tsugumi Kawashima5, Akira Hasegawa1, Chitose Takahashi5, Michihira Tagami5, Yasushi Okazaki5, Kimberly Eadie4, Wilson Lim4, Sean Doyle6, Annelies Verbon4,7, Ahmed H. Fahal8, Takeya Kasukawa1, Wendy W.J. van de Sande4, §,*
1Laboratory for Large-Scale Biomedical Data Technology, RIKEN Center for Integrative Medical Sciences, 1-7-22 Suehiro-cho, Tsurumi-ku, Yokohama City, Kanagawa, 230-0045, Japan.
2Premium Research Institute for Human Metaverse Medicine (WPI-PRIMe), The University of Osaka, 2-2, Yamadaoka, Suita, Osaka, 565-0871, Japan
3Graduate School of Medicine and Faculty of Medicine, The University of Osaka, 2-2, Yamadaoka, Suita, Osaka, 565-0871, Japan
4Department of Medical Microbiology and Infectious Diseases, Erasmus MC, University Medical Center Rotterdam, Dr. Molewaterplein 40, 3015GD Rotterdam, The Netherlands.
5Laboratory for Comprehensive Genomic Analysis, RIKEN Center for Integrative Medical Sciences, 1-7-22 Suehiro-cho, Tsurumi-ku, Yokohama City, Kanagawa, 230-0045, Japan
6Department of Biology, Maynooth University, Maynooth, Co. Kildare, W23 F2H6, Ireland.
7Department of Internal medicine, University Medical Center Utrecht, Heidelberglaan 100, 3584 CX Utrecht, The Netherlands.
8Mycetoma Research Center, University of Khartoum, Khartoum, Sudan.
¶These authors contributed equally
§ These authors jointly supervised this work
*e-mail: imad.abugessaisa@a.riken.jp ; w.vandesande@erasmusmc.nl
Supplementary Data 9. List of differentially expressed TSS. For testing differentially expressed genes, F-statistic, the associated P-value, and the adj. P-value were corrected using Benjamini-Hochberg multiple testing correction.

## Sheet: Supplementary Data 9
TSS	logFC	AveExpr	t	P.Value	adj.P.Val
NW_022269208.1:683930-684207;-	-3.908	5.51566	-13.4885	7.07204e-09	7.04021e-05
NW_022272226.1:1479-1993;-	-5.98467	6.95939	-11.321	5.36332e-08	0.000258076
NW_022277629.1:1437-1930;+	-4.44209	8.74379	-10.8885	7.77728e-08	0.000258076
NW_022267478.1:12757862-12758669;-	-2.25223	7.20016	-9.73825	2.48028e-07	0.00061728
NW_022270124.1:473830-476199;+	-2.39535	10.0256	-9.51615	3.17725e-07	0.000632591
NW_022270666.1:13278633-13278772;+	-2.93538	3.61669	-9.00995	5.71324e-07	0.000847052
NW_022269208.1:3087107-3087660;-	-2.4542	5.41827	-8.96818	5.95617e-07	0.000847052
NW_022267349.1:5500466-5500752;+	-2.21216	5.57771	-8.67714	8.39469e-07	0.00104461
NW_022271163.1:13468860-13468939;-	-2.30822	4.16799	-8.56052	9.6723e-07	0.00105091
NW_022269380.1:2484-2705;-	-2.58165	3.57442	-8.49125	1.05567e-06	0.00105091
NW_022271459.1:3270849-3270888;-	-2.70952	4.08289	-8.24612	1.43162e-06	0.00126773
NW_022275502.1:16909576-16909733;+	-2.42116	7.40033	-8.19078	1.52815e-06	0.00126773
NW_022269380.1:353495-354209;+	-2.60253	10.0439	-8.08604	1.74785e-06	0.00132993
NW_022270124.1:1703755-1704222;+	-6.42412	5.20667	-8.13549	1.87032e-06	0.00132993
NW_022271163.1:12051566-12052224;-	-2.31085	6.47101	-7.62145	3.17461e-06	0.00198633
NW_022271163.1:7846830-7846996;-	5.26793	4.10333	7.6674	3.27034e-06	0.00198633
NW_022270124.1:483753-485884;+	-4.5313	9.22677	-7.61738	3.39202e-06	0.00198633
NW_022276972.1:13878147-13878443;-	-1.71863	8.67297	-7.09276	6.46187e-06	0.00357377
NW_022275502.1:9087121-9087499;-	-2.60147	4.18971	-7.03615	7.04513e-06	0.00367293
NW_022269380.1:10784989-10785258;-	-1.93316	4.67801	-6.99784	7.37907e-06	0.00367293
NW_022269208.1:3161895-3162067;+	-1.96721	4.3292	-6.87401	8.78171e-06	0.00416295
NW_022267677.1:4271796-4271911;-	4.28641	4.82589	6.86471	9.43269e-06	0.00426829
NW_022276972.1:6106396-6106688;+	-3.99083	3.94644	-6.80059	1.02163e-05	0.00442187
NW_022277701.1:16207574-16207807;-	-1.96596	6.22726	-6.57868	1.34013e-05	0.00512446
NW_022270666.1:11468191-11468303;-	-1.67223	8.62739	-6.56624	1.36292e-05	0.00512446
NW_022273655.1:5518378-5518507;+	-1.77011	4.6494	-6.54613	1.40374e-05	0.00512446
NW_022276972.1:5677893-5678077;+	-2.84682	6.16024	-6.55073	1.41323e-05	0.00512446
NW_022270124.1:1712567-1712683;+	-5.09382	6.34922	-6.56985	1.49216e-05	0.00512446
NW_022267478.1:1980589-1980637;-	4.08734	2.77598	6.51963	1.53962e-05	0.00512446
NW_022271459.1:5011288-5011505;-	-2.74136	2.59781	-6.46018	1.60963e-05	0.00512446
NW_022269664.1:7338442-7338572;-	-2.03339	5.23752	-6.43982	1.6421e-05	0.00512446
NW_022271951.1:2795093-2795452;-	-1.96506	8.40277	-6.43737	1.64724e-05	0.00512446
NW_022271459.1:8898261-8898552;+	-2.20343	5.46117	-6.36361	1.8402e-05	0.00555128
NW_022279314.1:37-587;-	-5.11428	9.34664	-6.34871	2.07065e-05	0.00606274
NW_022266524.1:8195670-8195940;+	-1.88294	6.74882	-6.2617	2.13593e-05	0.0060752
NW_022267478.1:8924950-8924981;-	-2.51329	1.77411	-6.18312	2.41972e-05	0.00654425
NW_022270367.1:3726615-3726736;+	-3.98824	0.347459	-6.20946	2.43232e-05	0.00654425
NW_022269199.1:4529607-4530035;+	-3.62193	5.76384	-6.16807	2.55301e-05	0.00668821
NW_022270367.1:2111790-2111844;-	-2.84326	2.22494	-5.96606	3.39037e-05	0.00865415
NW_022273655.1:258323-258513;-	-4.17784	4.1976	-5.96041	3.5856e-05	0.00871327
NW_022267478.1:12978891-12978918;-	-2.69093	2.19384	-5.91348	3.66327e-05	0.00871327
NW_022277701.1:10582189-10582394;-	-2.95034	5.71877	-5.91516	3.6774e-05	0.00871327
NW_022268635.1:11222427-11222755;+	2.36262	11.6268	5.89201	3.76364e-05	0.00871327
NW_022272931.1:7897070-7897311;-	-2.6055	2.19912	-5.85239	4.01933e-05	0.00909375
NW_022269869.1:7849416-7849582;+	-3.116	3.2916	-5.83268	4.19976e-05	0.00929079
NW_022277701.1:1537406-1537733;-	-2.35314	9.37547	-5.77958	4.48143e-05	0.0096984
NW_022273655.1:10866095-10866252;-	-1.66745	4.73825	-5.75799	4.60799e-05	0.00976012
NW_022270666.1:11502036-11502133;-	-2.33116	2.14125	-5.69826	5.08897e-05	0.0105414
NW_022270124.1:4004792-4005352;-	-5.34615	7.08502	-5.75739	5.18864e-05	0.0105414
NW_022272446.1:536485-536596;+	3.22048	3.86448	5.66095	5.51854e-05	0.0109874
NW_022270124.1:469260-469824;-	-5.91518	6.6882	-5.69485	5.87822e-05	0.0112814
NW_022275502.1:11475898-11476018;+	-2.38057	2.56533	-5.60199	5.92983e-05	0.0112814
NW_022272446.1:6959397-6959672;+	-1.52982	4.97882	-5.58953	6.00618e-05	0.0112814
NW_022270124.1:3987980-3988524;+	-6.73174	6.86752	-5.6725	6.30889e-05	0.0116306
NW_022266059.1:12451739-12451982;+	-1.8907	6.60543	-5.4724	7.25043e-05	0.0129502
NW_022269380.1:10441232-10441507;+	-2.41365	6.24342	-5.47343	7.28487e-05	0.0129502
NW_022270367.1:9073532-9073626;+	-4.47921	0.290412	-5.50579	7.44999e-05	0.0130113
NW_022269664.1:8225089-8225297;+	-1.99582	6.58978	-5.37193	8.53151e-05	0.014183
NW_022268972.1:13137424-13137698;+	-2.03446	6.5392	-5.37178	8.53665e-05	0.014183
NW_022266898.1:3070680-3070833;-	-4.70191	-0.797527	-5.41003	8.79213e-05	0.014183
NW_022272931.1:3588079-3588488;-	-1.86624	7.51459	-5.35249	8.79546e-05	0.014183
NW_022277701.1:11483255-11483349;-	-2.85295	2.12489	-5.36048	8.83322e-05	0.014183
NW_022266059.1:3757404-3757743;-	-1.70386	6.10096	-5.33506	9.03987e-05	0.0142844
NW_022269380.1:236062-236408;-	-2.65416	3.21021	-5.29792	9.72844e-05	0.0146234
NW_022270367.1:11580927-11581232;+	-3.23071	4.57289	-5.30746	9.74969e-05	0.0146234
NW_022268972.1:12460485-12460941;-	-2.26712	8.15865	-5.29049	9.77057e-05	0.0146234
NW_022267478.1:8558820-8559618;+	-1.72311	9.02677	-5.28285	9.84199e-05	0.0146234
NW_022270666.1:10611458-10611633;-	-1.55581	5.64363	-5.24897	0.00010396	0.0152195
NW_022276972.1:7572682-7572991;+	-2.10579	6.2151	-5.22909	0.000107784	0.0155506
NW_022275502.1:16478420-16478679;+	2.78038	2.90092	5.20448	0.000113767	0.0161793
NW_022269664.1:7302159-7302277;-	-1.83435	3.67018	-5.17149	0.000118186	0.0165709
NW_022271163.1:737143-737303;+	-3.21377	5.66978	-5.16721	0.000122719	0.0167926
NW_022268972.1:3564406-3564730;+	-1.67151	6.33007	-5.14323	0.000123717	0.0167926
NW_022275502.1:12246040-12246227;+	-3.22006	0.953222	-5.14933	0.000126439	0.0167926
NW_022269380.1:10987838-10988349;+	-1.80785	5.87836	-5.1301	0.000126514	0.0167926
NW_022270124.1:1701633-1701677;-	-8.31879	4.16325	-5.26324	0.000130461	0.0170886
NW_022271647.1:2818109-2818549;-	-1.72446	4.88562	-5.09635	0.000133718	0.0172878
NW_022273655.1:10116696-10116904;-	-1.72947	5.05979	-5.04486	0.000145652	0.0183728
NW_022266059.1:3154493-3155963;+	-1.89852	9.09033	-5.0449	0.000145802	0.0183728
NW_022269869.1:9281475-9281934;-	-1.55795	6.76191	-5.03586	0.000147757	0.0183796
NW_022266059.1:4224923-4225087;-	1.6654	5.8808	5.02884	0.000149548	0.0183796
NW_022266524.1:7987842-7988113;-	-1.86002	3.84487	-4.97881	0.00016275	0.0197583
NW_022266898.1:5476979-5477616;+	-1.66652	6.46342	-4.95663	0.000168721	0.0198848
NW_022276972.1:13712603-13712861;-	-1.68036	4.5846	-4.95273	0.000169839	0.0198848
NW_022272931.1:10990729-10990815;-	-1.68914	5.78464	-4.94298	0.000172646	0.0198848
NW_022267478.1:7614123-7614452;-	-1.72098	3.67288	-4.94236	0.000172851	0.0198848
NW_022269380.1:6321572-6321922;-	-2.34424	4.90119	-4.94352	0.00017378	0.0198848
NW_022271163.1:6866239-6866284;+	-4.2887	0.917557	-4.95666	0.000183101	0.0204117
NW_022269664.1:4948939-4949457;-	-1.85378	8.17948	-4.90692	0.000183608	0.0204117
NW_022273655.1:1046104-1046690;-	-1.89589	9.71272	-4.90413	0.000184536	0.0204117
NW_022269869.1:8597281-8597446;-	-2.11748	3.89972	-4.87682	0.000193709	0.0211909
NW_022271459.1:7395338-7395430;-	-2.87824	0.276653	-4.86879	0.000199946	0.0216354
NW_022269869.1:11060806-11061095;-	2.6673	7.2236	4.85343	0.000203893	0.0218253
NW_022269380.1:10935498-10935749;+	-2.43959	9.98903	-4.80944	0.000218421	0.0231317
NW_022269208.1:5745444-5745483;+	3.33427	3.92282	4.7941	0.000231028	0.0242093
NW_022271459.1:4384185-4384999;+	-1.88868	2.63844	-4.75039	0.000239422	0.0246108
NW_022269208.1:7685787-7686085;+	-2.3216	11.0975	-4.75122	0.000240577	0.0246108
NW_022269208.1:5838651-5838912;+	-3.44942	1.81199	-4.76924	0.000242277	0.0246108
NW_022267677.1:12383062-12383177;-	3.18607	0.0656973	4.75295	0.000246384	0.0247752
NW_022269199.1:9694162-9694274;-	-3.54432	-0.0728099	-4.74466	0.000253798	0.0252656
NW_022269199.1:3551418-3551860;-	-1.66968	7.74412	-4.7015	0.000259883	0.0256152
NW_022271163.1:4691653-4691733;-	-1.95217	4.49515	-4.68902	0.000266058	0.0258837
NW_022266524.1:8190654-8190869;-	-1.40763	3.01203	-4.68351	0.000267807	0.0258837
NW_022275502.1:3085522-3085746;+	-1.75565	4.03147	-4.63738	0.00029022	0.0277402
NW_022275502.1:9075140-9075300;-	1.50848	5.09676	4.63204	0.000292589	0.0277402
NW_022272931.1:10921801-10921975;+	-1.47379	4.86687	-4.61304	0.000302288	0.0283894
NW_022270124.1:584062-584174;-	-2.25127	1.87002	-4.60728	0.000307576	0.0286161
NW_022270367.1:8429401-8430000;-	-1.82686	8.32155	-4.5815	0.000319718	0.029273
NW_022272446.1:1448094-1448228;+	-1.44713	4.59861	-4.57903	0.000320518	0.029273
NW_022272931.1:3340095-3340446;-	-1.97332	6.48188	-4.57045	0.000326363	0.0295358
NW_022266524.1:13062669-13062787;+	-5.23419	0.558197	-4.63902	0.000331696	0.029748
NW_022267478.1:7992542-7993033;+	-1.81189	6.66458	-4.54352	0.00034138	0.0303432
NW_022266524.1:3318132-3318484;-	-2.13154	4.16559	-4.53028	0.000350663	0.0308302
NW_022266524.1:2837044-2837176;+	1.5096	4.39143	4.52322	0.000353053	0.0308302
NW_022267478.1:8490863-8491132;+	-1.55597	6.87019	-4.51463	0.000358401	0.0309189
NW_022270367.1:5582564-5582759;-	-1.72058	4.35006	-4.51206	0.00036028	0.0309189
NW_022269664.1:8262587-8263124;+	-1.55419	4.72269	-4.47915	0.000381179	0.032272
NW_022269208.1:8899200-8899347;-	2.69383	1.60284	4.48388	0.000385497	0.032272
NW_022266898.1:9053402-9053691;+	-1.82507	5.22676	-4.47317	0.000385773	0.032272
NW_022272446.1:9338772-9338903;+	-2.671	-0.111204	-4.46732	0.000396524	0.0326594
NW_022269208.1:5891558-5891667;+	2.36196	3.54804	4.4585	0.00039919	0.0326594
NW_022269199.1:9533404-9533588;-	-1.47132	5.53868	-4.44678	0.000403183	0.0326594
NW_022277701.1:5383411-5383700;+	-2.0957	5.42882	-4.44926	0.000403526	0.0326594
NW_022277701.1:2508606-2508846;+	-1.86545	4.92667	-4.44073	0.000408365	0.0327845
NW_022270666.1:3337706-3337820;+	-2.47653	1.5284	-4.44054	0.000413132	0.0329018
NW_022270124.1:1717356-1717402;-	-8.09474	2.9161	-4.57762	0.000418294	0.0330486
NW_022267677.1:3458582-3458783;+	-2.49036	7.78723	-4.42317	0.000426053	0.0333965
NW_022272446.1:5274762-5275244;-	-3.7179	4.93446	-4.4449	0.000431385	0.0335503
NW_022270926.1:3346182-3346414;+	-1.81498	4.60448	-4.40215	0.000436637	0.0336955
NW_022267677.1:4260580-4260702;-	5.71284	1.79148	4.48204	0.000447804	0.0342915
NW_022266059.1:6757072-6757296;-	-3.09981	6.18025	-4.39403	0.000458363	0.0348321
NW_022277701.1:1751835-1751974;+	-3.21591	2.45534	-4.38797	0.000465661	0.035078
NW_022267349.1:8171818-8172082;-	-2.28545	6.8255	-4.36594	0.000468646	0.035078
NW_022269208.1:1850438-1850505;-	4.55117	-0.299052	4.41101	0.000478498	0.0355481
NW_022266059.1:12143979-12144017;-	-4.75809	2.07072	-4.40683	0.00048739	0.0359405
NW_022269380.1:2530924-2531005;-	-1.86381	5.34344	-4.32312	0.000501822	0.0367326
NW_022269380.1:11113655-11113727;-	-1.5586	5.12422	-4.30586	0.000516212	0.0375102
NW_022266938.1:3583013-3583418;-	-1.41314	6.21929	-4.2949	0.000526068	0.0379494
NW_022269664.1:10283957-10284173;+	-2.56951	2.21813	-4.29134	0.000538697	0.0385808
NW_022270367.1:841309-841426;+	-1.73476	2.87531	-4.27104	0.000549431	0.0390684
NW_022273655.1:10252039-10252191;-	-1.93438	3.56508	-4.25898	0.000562395	0.0397067
NW_022266938.1:2906057-2906451;-	-1.83442	3.77909	-4.24999	0.000570749	0.0400127
NW_022267478.1:12981755-12981868;-	-3.11293	1.2193	-4.25336	0.000588572	0.040898
NW_022266524.1:5083505-5083664;-	-3.68611	7.14594	-4.2662	0.000591593	0.040898
NW_022271459.1:6371009-6371118;+	-1.95073	4.22554	-4.22391	0.000598546	0.0410933
NW_022276972.1:9179017-9179199;+	-2.89714	3.51496	-4.22228	0.000616363	0.041756
NW_022266524.1:10120216-10120828;+	-2.04289	8.39331	-4.20568	0.000619068	0.041756
NW_022271459.1:7597937-7598316;+	-1.87479	3.34276	-4.19934	0.000624603	0.041756
NW_022269199.1:9080434-9080704;+	-2.09768	5.64083	-4.20087	0.000624976	0.041756
NW_022266938.1:494574-494597;+	2.86046	0.444035	4.20947	0.000629678	0.0417896
NW_022269208.1:5191486-5191673;-	-5.33799	1.3503	-4.26846	0.00064373	0.0424393
NW_022277701.1:12850106-12850370;-	-1.46471	7.6736	-4.17061	0.000655509	0.0426887
NW_022272931.1:1131518-1131862;-	-1.81171	5.75429	-4.17127	0.00065609	0.0426887
NW_022270666.1:4842101-4842400;+	-1.66842	6.30318	-4.15995	0.000668643	0.043223
NW_022267677.1:4628083-4628259;-	-3.0548	4.59804	-4.14562	0.000711843	0.0457187
NW_022270926.1:4583166-4583387;-	-1.5986	5.85882	-4.11691	0.000721609	0.0460488
NW_022270124.1:3984193-3984897;-	-5.32179	4.27752	-4.19962	0.000728383	0.0461851
NW_022266524.1:5065035-5065200;-	-1.55374	7.0259	-4.10485	0.000737138	0.0464444
NW_022269199.1:9083613-9083756;+	-2.1527	4.58713	-4.09207	0.000759603	0.0475588
NW_022266059.1:3194220-3194285;+	-3.80338	0.575536	-4.1248	0.000767712	0.0477661
NW_022273655.1:5185298-5185412;+	-1.8993	4.3434	-4.07434	0.000780684	0.0482715
NW_022272931.1:14706345-14706604;-	3.65092	4.20494	12.964	1.09705e-08	0.000109212
NW_022266898.1:2900863-2901014;-	5.07639	5.55458	11.2757	5.41914e-08	0.000269738
NW_022270367.1:4218505-4218702;+	-4.88726	7.95727	-10.4968	1.17859e-07	0.000391095
NW_022269380.1:10935498-10935749;+1	-4.08915	9.98903	-10.0189	1.89953e-07	0.000472746
NW_022270177.1:8629-8696;+	4.91586	1.98065	9.64283	2.95026e-07	0.000493405
NW_022269380.1:6062594-6062815;+	6.07528	8.82738	9.67573	2.97381e-07	0.000493405
NW_022269199.1:1586323-1586609;+	-3.71635	6.04504	-9.44381	3.53872e-07	0.000503256
NW_022270666.1:11468191-11468303;-1	-1.98215	8.62739	-9.23561	4.35319e-07	0.000524497
NW_022269208.1:7241519-7241605;-	3.84122	4.77818	9.19039	4.74181e-07	0.000524497
NW_022272446.1:536485-536596;+1	4.95591	3.86448	8.83434	7.48381e-07	0.000625565
NW_022266059.1:3002006-3002175;-	-2.27383	8.62963	-8.7672	7.5405e-07	0.000625565
NW_022269380.1:6099932-6100688;-	3.82712	2.97289	8.76742	7.78534e-07	0.000625565
NW_022271647.1:5645971-5646039;-	5.75341	-1.8392	8.78708	8.16911e-07	0.000625565
NW_022271647.1:2729630-2729927;-	-2.5964	6.19813	-8.61226	9.11486e-07	0.000648132
NW_022276972.1:9229350-9229545;+	3.23145	6.94764	8.53258	1.01634e-06	0.000674514
NW_022277701.1:11483255-11483349;-1	-3.95589	2.12489	-8.4504	1.14781e-06	0.000714151
NW_022267478.1:7919984-7920194;+	5.1257	7.7461	8.29376	1.45543e-06	0.000852284
NW_022267677.1:3756993-3757194;+	3.92355	5.68153	8.19321	1.57822e-06	0.000872843
NW_022271163.1:13720797-13720968;+	-3.73404	2.98468	-8.06728	1.83898e-06	0.000958119
NW_022270011.1:55-225;-	3.97805	8.1358	8.03773	1.9249e-06	0.000958119
NW_022267478.1:7954467-7954676;+	3.19895	2.9303	7.86474	2.3476e-06	0.00111287
NW_022272931.1:11964659-11964828;+	4.05733	6.13891	7.82407	2.54097e-06	0.00111567
NW_022271163.1:14007690-14007939;+	3.63285	12.2725	7.78368	2.64024e-06	0.00111567
NW_022273655.1:1046104-1046690;-1	-2.47407	9.71272	-7.74924	2.68971e-06	0.00111567
NW_022275502.1:833429-834153;+	-1.74945	11.9455	-7.66282	2.99612e-06	0.00115222
NW_022266524.1:4677651-4677812;-	2.85176	4.98339	7.64246	3.11314e-06	0.00115222
NW_022271163.1:7846830-7846996;-1	4.65097	4.10333	7.68299	3.12506e-06	0.00115222
NW_022276972.1:6622802-6623033;-	-2.75916	6.58069	-7.60025	3.28573e-06	0.0011682
NW_022276972.1:4272029-4272214;+	4.08806	3.18685	7.56273	3.58671e-06	0.00123123
NW_022269869.1:11470383-11470541;-	-2.97015	4.78935	-7.40889	4.25993e-06	0.00141359
NW_022270367.1:7219616-7219915;+	-2.12427	9.66892	-7.33092	4.67338e-06	0.00146109
NW_022276972.1:4865282-4865422;+	2.98862	6.53398	7.31709	4.82489e-06	0.00146109
NW_022267677.1:4271796-4271911;-1	4.07443	4.82589	7.33889	4.84339e-06	0.00146109
NW_022272931.1:11970372-11970469;-	4.23979	2.6327	7.23114	5.64582e-06	0.00160597
NW_022276972.1:11759110-11759341;-	3.9615	3.02715	7.21783	5.69043e-06	0.00160597
NW_022266059.1:6737213-6737486;-	-4.99889	3.75575	-7.21757	5.93035e-06	0.00160597
NW_022269380.1:11640593-11640810;+	3.27402	6.93421	7.16683	5.96896e-06	0.00160597
NW_022268635.1:5863235-5863389;+	3.91693	2.01476	7.01417	7.53407e-06	0.00194404
NW_022267677.1:1623244-1623306;+	4.5551	0.500253	7.02413	7.61601e-06	0.00194404
NW_022276972.1:2729757-2730376;+	-1.92259	10.8859	-6.95001	7.88933e-06	0.00196099
NW_022267278.1:117-248;+	3.32778	6.21868	6.93454	8.26111e-06	0.00196099
NW_022266524.1:13431026-13431225;+	-3.35474	5.94052	-6.93405	8.27339e-06	0.00196099
NW_022268635.1:8957562-8958072;-	3.52485	8.9607	6.89395	8.80159e-06	0.0019676
NW_022270367.1:11819564-11819635;-	3.28223	2.49376	6.88128	8.89385e-06	0.0019676
NW_022268972.1:8302527-8302751;+	3.81685	2.92521	6.89361	8.89423e-06	0.0019676
NW_022267349.1:7737850-7737912;-	4.07005	3.97759	6.84336	9.64148e-06	0.0020697
NW_022277701.1:11480225-11480374;-	-3.26845	4.1588	-6.81465	9.77154e-06	0.0020697
NW_022270666.1:2359300-2359389;-	3.03484	3.56635	6.78241	1.01658e-05	0.00210834
NW_022276972.1:9897718-9897919;-	-4.07044	5.22472	-6.7778	1.05867e-05	0.00215083
NW_022275502.1:1385764-1386761;-	-1.51855	14.52	-6.71753	1.09548e-05	0.0021811
NW_022267478.1:11906597-11906929;-	2.8933	8.12232	6.69303	1.15143e-05	0.00224754
NW_022267478.1:3689996-3690262;+	-6.13584	7.44445	-6.72392	1.24719e-05	0.00238765
NW_022269869.1:8517815-8518047;+	2.87652	2.67105	6.62243	1.27437e-05	0.00239366
NW_022276972.1:7147158-7147446;-	-2.94795	7.53732	-6.60205	1.31478e-05	0.00242382
NW_022269208.1:8899200-8899347;-1	4.28487	1.60284	6.59634	1.38736e-05	0.00251111
NW_022271459.1:7343455-7343589;+	3.15207	3.55352	6.51148	1.50834e-05	0.00263751
NW_022269380.1:236062-236408;-1	-2.99112	3.21021	-6.50767	1.51018e-05	0.00263751
NW_022272446.1:545015-545265;+	2.43439	6.61081	6.47938	1.55632e-05	0.00267124
NW_022271732.1:13413400-13413545;+	2.46824	7.18869	6.46673	1.58628e-05	0.00267652
NW_022273655.1:12138953-12138984;+	2.91442	3.71765	6.45857	1.61981e-05	0.00268753
NW_022266059.1:13955564-13955636;-	3.53505	0.565137	6.45521	1.65806e-05	0.00270218
NW_022266524.1:14327676-14327753;+	5.6447	-0.221043	6.5041	1.68293e-05	0.00270218
NW_022267478.1:1980589-1980637;-1	3.05556	2.77598	6.34646	1.91859e-05	0.00303167
NW_022276972.1:4261600-4261916;+	5.67189	3.59372	6.29542	2.2981e-05	0.00351883
NW_022269380.1:2389716-2390006;+	2.548	5.33717	6.21663	2.30223e-05	0.00351883
NW_022275502.1:17518666-17519189;-	2.71195	6.17968	6.20996	2.33292e-05	0.00351883
NW_022267478.1:1950128-1950350;-	1.93563	6.29107	6.1754	2.43174e-05	0.00361024
NW_022269528.1:2122-2129;-	-2.94083	5.31336	-6.16943	2.49328e-05	0.00361024
NW_022270367.1:4209076-4209421;+	-5.1692	4.19008	-6.22425	2.50232e-05	0.00361024
NW_022269380.1:6124729-6124989;-	3.39752	13.3618	6.15377	2.58832e-05	0.00368095
NW_022273655.1:7678947-7679238;-	3.48462	8.21538	6.14339	2.63723e-05	0.0036977
NW_022269380.1:353495-354209;+1	-1.98527	10.0439	-6.10727	2.69615e-05	0.0037278
NW_022269208.1:3634418-3634503;-	-1.77353	6.79719	-6.08714	2.77648e-05	0.00374874
NW_022267815.1:1912-2045;-	4.4665	2.12488	6.13291	2.78661e-05	0.00374874
NW_022270666.1:13176220-13176370;-	3.15893	5.65419	6.07156	2.9102e-05	0.0038628
NW_022270124.1:757309-757485;-	2.58967	1.14045	6.05043	2.96273e-05	0.00387074
NW_022266059.1:13936340-13936449;-	1.84635	4.49873	6.03777	2.99394e-05	0.00387074
NW_022277629.1:1437-1930;+1	-2.55947	8.74379	-6.01059	3.14674e-05	0.00401612
NW_022266524.1:3318132-3318484;-1	-2.4958	4.16559	-5.98366	3.27543e-05	0.00412746
NW_022275976.1:507-527;+	3.11267	4.18454	5.97622	3.36277e-05	0.00413934
NW_022272446.1:8575506-8575584;-	3.95417	3.22238	5.99496	3.36802e-05	0.00413934
NW_022266524.1:5149787-5149898;-	3.81428	4.67546	5.96036	3.53254e-05	0.00418744
NW_022269869.1:4176210-4176270;+	5.35213	2.1568	5.99927	3.55724e-05	0.00418744
NW_022276972.1:3486959-3487135;-	2.86979	3.76852	5.92787	3.59818e-05	0.00418744
NW_022268635.1:2003111-2003283;-	-2.06477	4.9575	-5.91819	3.60166e-05	0.00418744
NW_022270367.1:689974-690051;+	2.59321	3.2117	5.92029	3.61748e-05	0.00418744
NW_022267478.1:4339426-4339901;-	2.48086	6.20172	5.90098	3.71905e-05	0.00425553
NW_022275502.1:16478420-16478679;+1	2.70208	2.90092	5.86834	3.9293e-05	0.00441628
NW_022266524.1:11699930-11699955;-	3.73738	3.08996	5.88655	3.94826e-05	0.00441628
NW_022276972.1:7109520-7109530;-	-6.10103	-0.21901	-5.91948	4.16128e-05	0.004572
NW_022271951.1:1925351-1925617;+	3.00526	5.30417	5.82971	4.20525e-05	0.004572
NW_022271732.1:2264876-2265030;+	2.99168	4.65819	5.82279	4.24921e-05	0.004572
NW_022266059.1:5261252-5261431;+	2.68404	11.0305	5.81318	4.27937e-05	0.004572
NW_022267677.1:12383062-12383177;-1	6.01928	0.0656973	5.89363	4.3171e-05	0.004572
NW_022270367.1:860346-860616;+	1.51156	7.09583	5.78207	4.4364e-05	0.00464888
NW_022271459.1:9063336-9063343;-	5.25724	-0.86829	5.81308	4.73364e-05	0.00490869
NW_022272931.1:8115071-8115187;+	-3.06486	3.38168	-5.73878	4.85671e-05	0.00498439
NW_022271647.1:2682514-2682585;-	2.79576	1.79206	5.70533	5.08055e-05	0.00512266
NW_022271459.1:9814627-9814846;-	3.13087	8.99935	5.7069	5.11708e-05	0.00512266
NW_022269208.1:5745444-5745483;+1	3.54421	3.92282	5.71253	5.14614e-05	0.00512266
NW_022271163.1:13981975-13982302;-	2.88634	4.14916	5.69243	5.19727e-05	0.00512266
NW_022271459.1:4965994-4966009;+	2.78645	3.21779	5.67906	5.29412e-05	0.00516695
NW_022268972.1:12525900-12526313;+	3.01809	3.23508	5.61804	5.86888e-05	0.0056723
NW_022266129.1:2341420-2341586;+	3.23442	2.19807	5.60152	6.06747e-05	0.00572669
NW_022272931.1:9309941-9310039;-	3.04996	5.11832	5.58752	6.1669e-05	0.00572669
NW_022266059.1:13028844-13028898;+	3.49239	3.23923	5.59468	6.19167e-05	0.00572669
NW_022269208.1:8902044-8902122;-	6.756	3.35151	5.68275	6.21283e-05	0.00572669
NW_022277701.1:14981823-14982074;-	2.89522	6.69615	5.57896	6.22284e-05	0.00572669
NW_022266059.1:1897030-1897082;+	2.83687	2.89967	5.56827	6.31958e-05	0.00572669
NW_022268635.1:5843965-5843981;+	4.30322	0.343785	5.60045	6.34815e-05	0.00572669
NW_022269380.1:1709247-1709467;+	2.0247	5.7241	5.55256	6.38536e-05	0.00572669
NW_022266129.1:3949420-3950413;+	-2.19885	5.60105	-5.50941	6.8538e-05	0.00609193
NW_022267478.1:4317410-4317456;+	2.62552	2.57429	5.5024	6.98431e-05	0.00615299
NW_022269208.1:2028822-2028956;-	4.14018	2.6453	5.52117	7.15643e-05	0.00624932
NW_022267349.1:9092720-9092899;-	-2.70382	5.89007	-5.44944	7.61884e-05	0.00654934
NW_022271459.1:9432812-9433052;+	2.82471	3.99066	5.44717	7.67102e-05	0.00654934
NW_022270367.1:11015345-11015412;+	-2.93452	2.92424	-5.447	7.69737e-05	0.00654934
NW_022271163.1:6862764-6863227;-	2.05683	11.3123	5.41857	7.917e-05	0.00667913
NW_022269208.1:5891558-5891667;+1	2.51159	3.54804	5.39862	8.23364e-05	0.00688789
NW_022269208.1:1850438-1850505;-1	5.39428	-0.299052	5.44712	8.55073e-05	0.00709355
NW_022276972.1:6997833-6998002;-	-3.44775	5.91388	-5.3639	8.96517e-05	0.00732279
NW_022275502.1:15063450-15063693;-	-3.2241	3.47558	-5.35813	8.97419e-05	0.00732279
NW_022271732.1:11593833-11593986;-	3.72642	3.36908	5.36383	9.06861e-05	0.00733968
NW_022268972.1:10934199-10934338;-	2.34089	6.12773	5.32852	9.19496e-05	0.00738192
NW_022266938.1:2028666-2028769;+	2.45602	4.86125	5.31745	9.38208e-05	0.00745752
NW_022271732.1:11306056-11306136;+	2.55581	1.76939	5.31503	9.43895e-05	0.00745752
NW_022271647.1:5797142-5797350;-	3.67065	4.65194	5.33262	9.52008e-05	0.0074624
NW_022270367.1:4224407-4224917;+	-2.75172	12.3497	-5.27432	0.000101367	0.0078111
NW_022268972.1:13413187-13413236;-	2.96667	3.62343	5.27591	0.000101744	0.0078111
NW_022273655.1:3480594-3480678;-	2.03248	2.94198	5.26228	0.000102003	0.0078111
NW_022272446.1:7095560-7095660;+	2.46552	4.54861	5.24944	0.000104861	0.00796867
NW_022272931.1:11470146-11470178;-	1.95838	4.00166	5.22893	0.000107648	0.00811845
NW_022266898.1:7765407-7765567;+	1.81186	6.35891	5.20962	0.000110991	0.00828296
NW_022268972.1:14075624-14075659;-	4.33768	1.8241	5.25469	0.000111493	0.00828296
NW_022266898.1:1140088-1140189;-	3.78094	5.82315	5.22547	0.000114061	0.00841094
NW_022269380.1:5067064-5067193;+	-2.28674	4.06531	-5.17008	0.000119069	0.00866493
NW_022270367.1:5959087-5959171;+	-4.10852	1.52118	-5.20186	0.000120373	0.00866493
NW_022270367.1:5612206-5612882;-	1.62528	7.73857	5.15941	0.000120442	0.00866493
NW_022270367.1:4177248-4177458;-	-3.79314	0.877098	-5.19014	0.000120987	0.00866493
NW_022277701.1:14387790-14387949;-	4.00319	-0.46249	5.19059	0.000122048	0.00867846
NW_022273655.1:4755617-4755838;+	-2.19554	5.18378	-5.1398	0.000124991	0.0088247
NW_022270124.1:842831-843085;-	1.55465	6.10028	5.12785	0.000126854	0.00889315
NW_022269380.1:10728731-10728917;+	3.13605	5.40081	5.12997	0.000130165	0.00903252
NW_022267478.1:1520054-1520196;-	3.08511	3.76725	5.11965	0.000132173	0.00903252
NW_022273655.1:258323-258513;-1	-3.55891	4.1976	-5.1297	0.000132405	0.00903252
NW_022271647.1:5646064-5646105;-	6.32166	-0.503523	5.19994	0.000133987	0.00903252
NW_022269380.1:6105434-6106288;-	3.36251	5.96619	5.11763	0.000134006	0.00903252
NW_022269208.1:2294180-2294676;-	1.69428	6.17662	5.09371	0.000134286	0.00903252
NW_022276972.1:13878147-13878443;-1	-1.32954	8.67297	-5.08147	0.000136929	0.00911318
NW_022269380.1:10453300-10453517;-	3.54253	4.99033	5.10741	0.000137316	0.00911318
NW_022276972.1:6372706-6372736;-	-3.96534	1.82662	-5.11429	0.00013832	0.00911906
NW_022266059.1:3372637-3372921;+	1.95662	6.40868	5.06722	0.00014056	0.00915323
NW_022271163.1:13102789-13103055;+	2.68084	8.19545	5.07456	0.000140678	0.00915323
NW_022276972.1:7115850-7115890;-	-3.33222	1.19547	-5.07506	0.000143687	0.00928831
NW_022268972.1:1154862-1154928;+	-4.90591	0.508659	-5.10596	0.000146736	0.00938914
NW_022272446.1:363751-363817;-	5.40392	4.1204	5.11869	0.000147133	0.00938914
NW_022266524.1:9315207-9315349;-	2.45023	1.99577	5.02289	0.000152476	0.00966815
NW_022271163.1:737143-737303;+1	-2.97147	5.66978	-5.02044	0.000155347	0.0096914
NW_022269380.1:6109060-6109345;-	3.41894	11.9842	5.02991	0.000155507	0.0096914
NW_022266524.1:7158257-7158472;-	-1.65636	4.54384	-5.00439	0.000155763	0.0096914
NW_022275502.1:12332960-12333080;+	2.33758	2.76898	5.00102	0.000157793	0.00975669
NW_022270367.1:4175927-4176434;-	-1.98931	3.43364	-4.97895	0.000162901	0.00992595
NW_022269664.1:86238-86420;+	-2.19519	4.91559	-4.97693	0.000163882	0.00992595
NW_022270367.1:9758828-9758969;-	3.94398	1.25954	5.01122	0.000164244	0.00992595
NW_022273655.1:12213002-12213321;+	-1.7103	7.15801	-4.97181	0.000164519	0.00992595
NW_022266059.1:12959421-12959505;-	1.77842	2.47144	4.96416	0.0001667	0.0099456
NW_022267478.1:3691857-3692091;+	-6.7376	2.45821	-5.07981	0.000166842	0.0099456
NW_022279314.1:37-587;-1	-3.87204	9.34664	-4.98371	0.000171466	0.0100455
NW_022277701.1:14924860-14924995;+	2.17189	4.32738	4.9497	0.000171477	0.0100455
NW_022276972.1:1588607-1588723;+	3.94923	3.33077	4.98557	0.000171546	0.0100455
NW_022271459.1:9715656-9715943;-	2.89045	4.80978	4.94576	0.00017563	0.0101756
NW_022267349.1:5128262-5128341;+	3.34979	0.901545	4.95526	0.000175811	0.0101756
NW_022267478.1:6169127-6169232;+	1.72198	3.50008	4.91908	0.000179743	0.0102796
NW_022266938.1:2556595-2556642;-	8.35227	1.48701	5.07087	0.000180221	0.0102796
NW_022267478.1:4306715-4306822;+	3.02856	1.23035	4.93166	0.000180707	0.0102796
NW_022269869.1:12097869-12098022;-	-2.41564	3.13067	-4.911	0.000183826	0.0103977
NW_022269380.1:3587848-3588106;+	1.9244	8.31968	4.89328	0.000187986	0.0105729
NW_022266898.1:5476979-5477616;+1	-1.55844	6.46342	-4.87828	0.000192401	0.0106604
NW_022271732.1:10939076-10939404;-	2.13288	4.25838	4.88029	0.000192619	0.0106604
NW_022273655.1:10808100-10808265;+	2.27191	5.00009	4.88121	0.000192754	0.0106604
NW_022270666.1:11433455-11433529;+	-2.6836	0.948959	-4.87643	0.000196191	0.0107905
NW_022266524.1:13062669-13062787;+1	-5.45615	0.558197	-4.93645	0.000200702	0.0109231
NW_022266524.1:3365344-3365444;+	2.76637	0.792086	4.86418	0.000200796	0.0109231
NW_022268635.1:9684852-9685005;+	-3.73792	1.91888	-4.87577	0.000204608	0.0110699
NW_022271163.1:2140864-2140921;+	3.6369	1.98354	4.86471	0.000207534	0.0111244
NW_022269199.1:6116474-6116592;+	2.32519	2.52561	4.83723	0.00020785	0.0111244
NW_022267478.1:11837876-11838496;-	1.68846	7.41529	4.82943	0.000209057	0.0111292
NW_022272931.1:11574003-11574157;+	-2.11237	3.95704	-4.82089	0.000212924	0.0112738
NW_022275502.1:3917793-3917899;+	-4.76182	-0.297168	-4.87857	0.000214093	0.0112738
NW_022267478.1:7803541-7803733;+	-2.06205	9.0359	-4.8143	0.00021517	0.0112738
NW_022270367.1:7154975-7155173;+	-4.27727	6.21393	-4.85829	0.000216348	0.0112761
NW_022266524.1:4172889-4173110;+	2.17469	5.90558	4.80768	0.000217954	0.0113007
NW_022267677.1:11254509-11254732;-	6.16552	1.26515	4.89925	0.00022111	0.011363
NW_022271732.1:542364-542468;-	5.2412	-0.300757	4.87276	0.000221439	0.011363
NW_022266129.1:977945-978061;+	1.83117	1.81597	4.78678	0.000224937	0.0114833
NW_022270367.1:3349716-3349734;-	-3.09276	2.86241	-4.79911	0.00022684	0.0114937
NW_022269380.1:2484-2705;-1	-1.67756	3.57442	-4.77926	0.000227617	0.0114937
NW_022272226.1:1479-1993;-1	-2.73166	6.95939	-4.7863	0.000228982	0.0114937
NW_022268912.1:2894-3003;-	3.54608	7.89164	4.80272	0.000229759	0.0114937
NW_022267677.1:3458582-3458783;+1	-2.46674	7.78723	-4.7717	0.000233064	0.0116007
NW_022270367.1:878310-878463;+	2.78215	5.47743	4.76346	0.000238467	0.0118106
NW_022270367.1:4199282-4199509;-	-3.37687	0.559716	-4.76932	0.000241478	0.0119006
NW_022277701.1:10881507-10881527;-	-3.89687	3.9306	-4.77691	0.000244127	0.0119718
NW_022266524.1:8190654-8190869;-1	1.57681	3.01203	4.73315	0.000246113	0.0119755
NW_022272931.1:8302202-8302386;-	2.36445	1.85419	4.73725	0.000246607	0.0119755
NW_022268972.1:9004533-9004998;+	-1.36092	5.41825	-4.72291	0.000250345	0.012098
NW_022271163.1:2950900-2950988;+	-1.86253	4.49858	-4.71834	0.000252822	0.0121587
NW_022271647.1:2740007-2740195;+	-2.55	6.48564	-4.71667	0.000256594	0.0122561
NW_022268635.1:5852772-5852890;+	2.70439	3.90568	4.71762	0.00025731	0.0122561
NW_022273655.1:8887828-8887929;-	-3.11998	1.82743	-4.71674	0.000261497	0.0123962
NW_022272446.1:2261148-2261214;+	5.08034	-0.430226	4.76322	0.000265241	0.0125141
NW_022266524.1:1242076-1242101;+	4.42338	-0.694234	4.73354	0.000270063	0.0126815
NW_022271163.1:863570-863970;+	2.58015	6.06083	4.67707	0.000274865	0.0128464
NW_022269869.1:4074970-4075107;-	2.19076	3.73788	4.66786	0.000276807	0.0128467
NW_022266129.1:5472627-5472828;-	2.56606	2.97394	4.67139	0.000277453	0.0128467
NW_022275418.1:1862-1924;+	2.8257	3.93451	4.67199	0.000279391	0.0128765
NW_022272446.1:2248263-2248389;+	4.90881	0.397784	4.70959	0.000288545	0.0132372
NW_022273655.1:12139204-12139364;+	4.10255	0.626035	4.67988	0.000291581	0.0133151
NW_022269664.1:4956582-4956798;+	2.7256	11.4461	4.62817	0.000300336	0.0135917
NW_022272931.1:7855634-7855971;+	2.12852	8.74223	4.61567	0.000302507	0.0135917
NW_022267349.1:4995922-4995937;-	-5.68826	2.89423	-4.70369	0.000303031	0.0135917
NW_022267478.1:2480333-2480449;+	-1.93157	3.30925	-4.61302	0.000303099	0.0135917
NW_022276972.1:4237027-4237061;+	2.85397	0.62631	4.62104	0.000305369	0.0136321
NW_022275502.1:15053312-15053474;+	-6.11482	3.47631	-4.68498	0.000319449	0.0141969
NW_022270124.1:1703755-1704222;+1	-3.73601	5.20667	-4.58604	0.000337075	0.0149137
NW_022270367.1:3056778-3056964;-	-1.59984	4.37102	-4.54341	0.000341018	0.0150214
NW_022276972.1:6106396-6106688;+1	-2.7994	3.94644	-4.55269	0.000343149	0.0150487
NW_022271459.1:9461808-9461931;-	3.34253	1.225	4.55893	0.000346913	0.015147
NW_022267677.1:8464636-8464872;+	3.20558	6.1863	4.55204	0.000349007	0.0151719
NW_022271732.1:11486895-11487112;+	-2.08986	3.50175	-4.51837	0.000357751	0.0154844
NW_022266524.1:1198492-1198647;-	3.18757	2.41004	4.53213	0.000361068	0.0155603
NW_022267677.1:9375829-9375952;-	2.50528	4.3608	4.51488	0.000363143	0.0155823
NW_022268635.1:14303780-14303946;+	-1.3681	5.91409	-4.50091	0.000366885	0.0156525
NW_022267677.1:12422298-12422392;+	2.36327	4.59293	4.50294	0.000369432	0.0156525
NW_022269664.1:1558712-1558766;+	-1.71658	4.05312	-4.4975	0.000369497	0.0156525
NW_022266059.1:3154493-3155963;+1	-1.65679	9.09033	-4.49441	0.000371357	0.0156646
NW_022267677.1:4260580-4260702;-1	7.24496	1.79148	4.62054	0.000375522	0.0157735
NW_022269208.1:5191486-5191673;-1	-5.59753	1.3503	-4.56981	0.000381332	0.0158685
NW_022275502.1:3950817-3951121;-	2.9792	7.30109	4.4956	0.000381588	0.0158685
NW_022269208.1:643291-643388;+	3.0662	4.1086	4.49613	0.000382566	0.0158685
NW_022273655.1:11861203-11861405;+	-2.16328	6.24211	-4.4776	0.000384513	0.0158831
NW_022270367.1:4924313-4924485;+	-1.49833	5.62939	-4.47104	0.000386529	0.0159004
NW_022270367.1:891580-891763;+	1.63131	4.22037	4.453	0.000399057	0.0162998
NW_022276972.1:7008257-7008375;+	-2.05584	3.15146	-4.45464	0.000399512	0.0162998
NW_022272931.1:14207430-14207625;+	-1.54598	4.57639	-4.44217	0.000406519	0.0165179
NW_022266938.1:494574-494597;+1	2.38859	0.444035	4.44497	0.000409002	0.0165513
NW_022272931.1:3627971-3628239;-	-1.52607	7.09291	-4.43003	0.000415196	0.0167339
NW_022275976.1:615-776;+	5.03701	0.520503	4.50138	0.000418235	0.0167884
NW_022272446.1:2701914-2701977;-	3.36213	1.23585	4.44491	0.000424002	0.0169516
NW_022271459.1:4572759-4573095;-	-2.29034	7.5323	-4.41687	0.000428633	0.0170663
NW_022270367.1:9760994-9761111;+	2.85145	3.71507	4.42343	0.000430928	0.0170663
NW_022275502.1:4990408-4990564;+	2.72546	2.55896	4.41943	0.000432015	0.0170663
NW_022271163.1:8028427-8028780;-	-2.07856	6.77589	-4.4044	0.000436327	0.0171685
NW_022271459.1:2237687-2237766;+	-2.33921	6.92409	-4.39476	0.000446066	0.017389
NW_022269380.1:9006785-9007371;-	-1.80465	8.66469	-4.38938	0.000446468	0.017389
NW_022268972.1:8635069-8635142;+	-1.85419	6.7352	-4.38874	0.000447171	0.017389
NW_022266059.1:6231247-6231284;-	4.27384	0.83908	4.43167	0.00045452	0.017606
NW_022270367.1:4205554-4205696;-	-4.50168	2.85933	-4.43303	0.000458947	0.0177086
NW_022271951.1:2795093-2795452;-1	-1.44405	8.40277	-4.36548	0.000464729	0.0178624
NW_022271732.1:14693265-14693459;-	-2.4869	1.80914	-4.3708	0.000467047	0.0178825
NW_022269869.1:1860641-1860851;+	1.44215	5.93014	4.35086	0.000476797	0.0181828
NW_022266938.1:2025659-2025764;-	2.33777	2.17316	4.35311	0.000479928	0.0181828
NW_022273655.1:12941437-12941724;-	1.93746	3.05519	4.34844	0.000480369	0.0181828
NW_022267349.1:1509095-1509160;-	6.27004	-1.37387	4.45449	0.000482866	0.0181857
NW_022266059.1:2874167-2874335;-	1.78861	3.44471	4.34317	0.000484099	0.0181857
NW_022271163.1:6670043-6670058;+	4.01702	-0.142234	4.37714	0.000493937	0.0184855
NW_022268635.1:4402968-4403552;-	-1.57138	4.2253	-4.32717	0.000497242	0.0185395
NW_022269380.1:3419448-3419794;-	1.48723	7.75364	4.2998	0.000521634	0.0193764
NW_022272931.1:14672590-14672836;+	-3.62456	2.02587	-4.32929	0.000526957	0.0194353
NW_022267349.1:5046762-5047059;-	-1.34316	4.88311	-4.2937	0.000527124	0.0194353
NW_022277701.1:5383411-5383700;+1	-1.92996	5.42882	-4.28863	0.000533666	0.0196038
NW_022270367.1:2916231-2916254;+	3.37097	0.809915	4.30763	0.000540817	0.0197935
NW_022267478.1:3999900-4000034;+	2.29042	3.07582	4.27245	0.000552718	0.020155
NW_022267677.1:3775230-3775303;+	2.41808	1.94753	4.26758	0.000559334	0.0202422
NW_022269199.1:1061734-1061793;-	5.39069	1.715	4.34375	0.000563801	0.0202422
NW_022271163.1:279292-279315;-	3.76248	-0.358058	4.29481	0.000564352	0.0202422
NW_022275502.1:3950319-3950488;-	3.34661	6.53067	4.28271	0.000564692	0.0202422
NW_022267677.1:9350330-9350777;-	1.46329	6.39336	4.25152	0.000567971	0.0202422
NW_022269869.1:3710692-3710824;-	2.6118	6.19815	4.26169	0.000568545	0.0202422
NW_022267478.1:6159614-6159682;+	1.88989	1.99247	4.25173	0.000569343	0.0202422
NW_022271647.1:1153480-1153836;-	-2.37549	7.73594	-4.24154	0.000585087	0.0206918
NW_022269199.1:4529607-4530035;+1	-2.52496	5.76384	-4.24101	0.000588166	0.0206918
NW_022267478.1:8426355-8426559;+	-3.41153	2.56654	-4.26159	0.000588224	0.0206918
NW_022268972.1:15406225-15406454;-	2.08549	7.51327	4.22907	0.000594335	0.0208048
NW_022269380.1:10441232-10441507;+1	-1.87995	6.24342	-4.22618	0.000595616	0.0208048
NW_022266059.1:5368513-5368807;+	3.05647	7.58032	4.24279	0.000598261	0.0208241
NW_022266898.1:3070680-3070833;-1	-3.85253	-0.797527	-4.261	0.000602383	0.0208945
NW_022269208.1:4581510-4581593;+	2.58524	1.90718	4.21595	0.000616163	0.0212982
NW_022275502.1:14386368-14386428;+	2.09448	2.80853	4.2068	0.000618387	0.0212982
NW_022275502.1:12889955-12890027;+	2.13992	3.44973	4.20542	0.000620439	0.0212982
NW_022271163.1:7144493-7144948;-	2.19043	5.33436	4.20194	0.000624937	0.0213788
NW_022267478.1:3692969-3693150;+	-6.73728	2.13352	-4.31829	0.000629124	0.0214484
NW_022269208.1:2351604-2351773;+	1.23336	5.49954	4.18964	0.000633526	0.0215247
NW_022277701.1:9731494-9731680;+	2.37938	3.78973	4.18906	0.000642363	0.0217508
NW_022276972.1:11706935-11707073;+	1.6689	4.75542	4.17881	0.000646612	0.0218204
NW_022266938.1:2906057-2906451;-1	-1.73554	3.77909	-4.17629	0.000649819	0.0218546
NW_022268635.1:14184821-14184841;-	2.67725	1.63794	4.18101	0.000657864	0.0220506
NW_022267478.1:5073397-5073553;+	5.31764	4.28156	4.24534	0.000670437	0.0223967
NW_022272931.1:8168719-8168843;-	4.13745	-0.276963	4.20433	0.000677308	0.0225029
NW_022271459.1:4146503-4146509;+	3.02401	-0.0606306	4.17189	0.000678138	0.0225029
NW_022267478.1:2331226-2331315;-	3.12044	1.49409	4.17062	0.000682657	0.0225776
NW_022272931.1:781727-781814;-	1.38699	3.31744	4.14221	0.000689332	0.0227129
NW_022271163.1:4730912-4731000;-	-2.3015	4.61269	-4.14672	0.000691311	0.0227129
NW_022271163.1:1395785-1395925;+	1.78576	5.68688	4.13539	0.000699173	0.0228956
NW_022269208.1:3870079-3870164;-	-2.97714	1.19998	-4.15069	0.000702959	0.0228974
NW_022266898.1:1112340-1112491;+	2.48117	3.91501	4.13952	0.000703829	0.0228974
NW_022272931.1:13706611-13706990;-	3.52484	7.75203	4.15244	0.000719563	0.0233331
NW_022269380.1:3458497-3458648;-	1.75659	4.87063	4.11104	0.000730003	0.023555
NW_022266486.1:6264-6482;-	3.42846	2.20397	4.14082	0.00073114	0.023555
NW_022272931.1:2974264-2974348;-	5.3432	1.32131	4.1837	0.000750539	0.024102
NW_022267478.1:2119271-2119473;-	2.93189	0.39952	4.10085	0.000767295	0.0245608
NW_022272446.1:2144313-2144400;+	2.25632	1.82157	4.07831	0.000780406	0.0249005
NW_022269380.1:9185856-9185980;-	-5.07202	-0.631888	-4.14956	0.000787167	0.0250359
NW_022266059.1:1897145-1897270;+	2.34704	1.13975	4.05682	0.000813041	0.0256813
NW_022271163.1:7407512-7407761;-	3.53003	-1.05808	4.08147	0.000818206	0.0256813
NW_022270926.1:3380101-3380125;+	-4.42704	-0.75423	-4.10877	0.000818232	0.0256813
NW_022271732.1:19107699-19107820;+	-4.94459	0.129536	-4.12215	0.000821722	0.0256813
NW_022269208.1:3963144-3963201;-	2.84513	1.18799	4.0603	0.000822385	0.0256813
NW_022270666.1:5345552-5345595;-	3.72808	2.73772	4.08316	0.000824461	0.0256813
NW_022266898.1:5443345-5443475;+	1.64382	3.04931	4.04177	0.000825517	0.0256813
NW_022273655.1:6408760-6408953;-	-2.6955	8.91281	-4.04433	0.000841288	0.0260105
NW_022271163.1:1031949-1032002;-	2.16481	2.1411	4.03381	0.000843471	0.0260105
NW_022270367.1:4176888-4176917;-	-3.8671	1.1795	-4.07451	0.000843947	0.0260105
NW_022266898.1:4415417-4415519;-	1.78769	1.61541	4.0284	0.00084655	0.0260105
NW_022269208.1:8003497-8003736;+	3.19395	3.26868	4.0363	0.000872751	0.026733
NW_022277701.1:8972157-8972179;-	-3.46962	-0.508854	-4.04127	0.000877248	0.0267494
NW_022267677.1:574960-575394;-	2.95198	8.26993	4.02609	0.000878888	0.0267494
NW_022276972.1:5119137-5119228;+	1.38537	5.63343	4.0047	0.000881346	0.0267494
NW_022266059.1:12411790-12411887;+	2.01131	3.21444	4.00485	0.000885825	0.0268036
NW_022270926.1:3490936-3491068;-	-2.37575	1.88725	-4.00556	0.000892338	0.0268816
NW_022266059.1:12048021-12048279;-	-2.39941	2.83224	-4.0041	0.000895322	0.0268816
NW_022269208.1:7685787-7686085;+1	-1.92628	11.0975	-3.99742	0.000896505	0.0268816
NW_022269869.1:5218375-5218582;-	-3.44033	1.68553	-4.02565	0.000901091	0.026938
NW_022270367.1:4878003-4878121;+	-1.95412	3.36224	-3.98399	0.000918826	0.027386
NW_022272446.1:8630951-8631031;-	1.98422	2.99459	3.98127	0.000923786	0.0274516
NW_022269199.1:2627806-2627881;-	1.89956	2.5038	3.97519	0.00093273	0.0276349
NW_022270926.1:2932806-2933257;-	1.92638	4.41427	3.96292	0.000953936	0.0281793
NW_022270666.1:8254505-8254949;+	-2.67646	8.3822	-3.97186	0.000958284	0.0281895
NW_022276972.1:6826896-6827128;-	-1.37908	5.12578	-3.95715	0.000959943	0.0281895
NW_022266898.1:9303556-9303808;+	1.7226	4.98342	3.94979	0.000974413	0.0283266
NW_022269380.1:5061193-5061244;+	-1.68607	5.25753	-3.94796	0.000977342	0.0283266
NW_022269869.1:7138529-7138729;+	2.79304	3.46114	3.96306	0.000978352	0.0283266
NW_022269869.1:137294-137418;-	2.152	6.28601	3.95016	0.000980317	0.0283266
NW_022266059.1:1597001-1597104;+	1.60003	2.45605	3.94589	0.00098041	0.0283266
NW_022272446.1:5296139-5296164;-	-1.93772	5.30611	-3.94711	0.000981687	0.0283266
NW_022276972.1:7670343-7670448;+	3.21016	0.827321	3.9667	0.000991158	0.0285173
NW_022269380.1:6077011-6077138;+	4.11833	0.600237	3.98287	0.00101171	0.0290248
NW_022269380.1:10709719-10709859;+	-2.88362	2.31448	-3.94472	0.00101551	0.02905
NW_022276972.1:5677893-5678077;+1	-1.82817	6.16024	-3.91069	0.00104679	0.029859
NW_022271163.1:7282961-7283033;+	2.24811	0.640981	3.9096	0.00105744	0.0300766
NW_022266524.1:5083505-5083664;-1	-3.20828	7.14594	-3.91939	0.00108034	0.0306404
NW_022271951.1:1432313-1432419;+	-1.38908	3.81972	-3.88447	0.00109437	0.0309502
NW_022267478.1:12958069-12958114;-	4.45461	-1.14198	3.94814	0.00109931	0.0310019
NW_022266898.1:4880565-4880896;+	1.52845	6.55421	3.8761	0.00111157	0.0312591
NW_022266059.1:12417564-12417711;+	2.22724	3.58262	3.87899	0.00111715	0.0313275
NW_022272931.1:14096180-14096262;+	-4.66015	0.731947	-3.94299	0.00112289	0.03138
NW_022271459.1:8923527-8923702;+	-1.93488	4.32307	-3.87153	0.00112533	0.03138
NW_022270666.1:5823196-5823290;-	2.74302	3.95738	3.8787	0.00113813	0.0314539
NW_022268972.1:953310-953414;+	-4.47406	2.66158	-3.92967	0.0011386	0.0314539
NW_022272931.1:4849606-4849738;-	1.73813	2.76375	3.86349	0.00113891	0.0314539
NW_022269208.1:5196216-5196343;-	-6.97917	3.92545	-3.99738	0.00114062	0.0314539
NW_022266898.1:7687315-7687534;-	2.01548	6.96329	3.8384	0.00119672	0.0328403
NW_022273655.1:7535494-7535631;-	-2.36298	1.73091	-3.84227	0.00119897	0.0328403
NW_022270367.1:10171614-10171651;+	3.74439	2.98252	3.87782	0.00120079	0.0328403
NW_022269208.1:7877391-7877607;+	3.18794	1.2491	3.85503	0.00121408	0.0331129
NW_022270124.1:1701633-1701677;-1	-6.31289	4.16325	-3.9452	0.00121919	0.0331237
NW_022272446.1:3736758-3736799;-	2.49241	0.639223	3.83356	0.00122353	0.0331237
NW_022271163.1:6896046-6896421;-	1.8011	3.22405	3.82357	0.00122522	0.0331237
NW_022271459.1:6984766-6984907;-	3.26986	1.30364	3.85128	0.00122779	0.0331237
NW_022266898.1:8572581-8572704;-	1.82211	9.77887	3.81641	0.00124156	0.0333317
NW_022271459.1:769924-769983;-	2.35668	1.11537	3.82129	0.00124543	0.0333317
NW_022271459.1:9534379-9534500;+	-1.32986	7.1327	-3.81292	0.00124554	0.0333317
NW_022277701.1:9937586-9938071;+	1.26982	6.83995	3.81047	0.00125099	0.0333876
NW_022268972.1:5791583-5791789;+	-3.15404	2.4034	-3.83346	0.00126085	0.033561
NW_022275502.1:6224712-6224815;+	3.91995	3.49149	3.8542	0.00126705	0.0336359
NW_022271163.1:14006108-14006203;-	2.04837	1.99594	3.80396	0.00127485	0.0336851
NW_022271163.1:12183101-12183277;-	1.68179	3.69971	3.80033	0.00127642	0.0336851
NW_022271459.1:6371009-6371118;+1	-1.74164	4.22554	-3.79761	0.00128347	0.0336851
NW_022269664.1:6092941-6092965;+	-3.07413	0.256692	-3.82051	0.00128588	0.0336851
NW_022269380.1:236487-236747;-	-1.21685	5.52118	-3.79424	0.00128833	0.0336851
NW_022269869.1:7813063-7813199;-	-2.39093	0.584151	-3.80249	0.00129031	0.0336851
NW_022268635.1:3097252-3097331;-	3.95537	-1.26162	3.84452	0.00129259	0.0336851
NW_022266059.1:12046626-12046764;-	-2.66005	3.00484	-3.80471	0.00129821	0.0337433
NW_022270367.1:12337000-12337320;-	1.95286	7.30481	3.78721	0.00131187	0.0339354
NW_022272446.1:2691651-2691712;-	5.57888	-0.705332	3.88421	0.00131632	0.0339354
NW_022271459.1:5603725-5603729;-	3.7652	-1.06156	3.82746	0.00131917	0.0339354
NW_022268635.1:9866769-9866872;+	1.30421	4.41657	3.78123	0.00131924	0.0339354
NW_022266129.1:3482086-3482272;-	1.70491	2.41228	3.78011	0.00132446	0.033982
NW_022271647.1:3141198-3141308;-	-2.78948	0.469411	-3.79441	0.00133044	0.0340477
NW_022272931.1:11961809-11961881;+	2.63028	5.00861	3.78647	0.00134062	0.034141
NW_022269869.1:12178796-12179050;+	1.18902	6.72011	3.77218	0.00134095	0.034141
NW_022268635.1:13960363-13960764;+	1.42533	9.47422	3.76827	0.00135102	0.0342929
NW_022271647.1:3160689-3160848;-	-3.58976	4.74889	-3.80781	0.00135405	0.0342929
NW_022277701.1:7524730-7525005;+	-2.87448	1.34117	-3.78569	0.00135725	0.0342929
NW_022266898.1:4915976-4916077;-	-3.84013	0.527862	-3.80062	0.00139236	0.0350911
NW_022273655.1:7239397-7239436;+	-2.76921	2.27359	-3.75942	0.00141734	0.0356111
NW_022277701.1:8978192-8978379;-	3.13902	1.81415	3.76834	0.00142015	0.0356111
NW_022277701.1:11735080-11735177;-	3.6413	-0.600341	3.77652	0.00143894	0.0359915
NW_022270367.1:4516517-4516617;+	5.20328	-0.297386	3.82345	0.00144431	0.0360354
NW_022269869.1:12098606-12098727;-	-1.22234	4.70124	-3.72837	0.00145221	0.0361418
NW_022276972.1:709330-709436;+	-2.67458	4.74322	-3.73709	0.00147044	0.0364971
NW_022269380.1:4155165-4155410;+	-2.68997	8.1844	-3.73546	0.00147585	0.0364971
NW_022267478.1:12978891-12978918;-1	-1.88834	2.19384	-3.72136	0.00147748	0.0364971
NW_022266059.1:7466343-7466633;+	1.68416	8.03526	3.71734	0.00148452	0.0365802
NW_022271163.1:2141144-2141313;+	2.18978	2.41727	3.71707	0.001499	0.0367737
NW_022271732.1:859257-859307;-	1.8047	2.32097	3.71249	0.00149976	0.0367737
NW_022272446.1:7095689-7095802;+	2.938	1.46122	3.72737	0.00151563	0.0370716
NW_022272931.1:6208481-6208599;-	2.60005	0.973878	3.71667	0.0015218	0.0371313
NW_022269208.1:6036223-6036246;+	3.10285	-0.0135084	3.72637	0.00153148	0.0372759
NW_022270367.1:11480840-11480935;-	-2.44386	0.973893	-3.70222	0.00155311	0.0377104
NW_022269199.1:3919207-3919427;-	-1.71436	3.49297	-3.69076	0.00155876	0.0377554
NW_022269380.1:9051727-9051817;+	-3.03692	1.12244	-3.70783	0.00157929	0.0381036
NW_022271163.1:14133785-14133951;-	1.25271	4.42337	3.67975	0.0015868	0.0381036
NW_022272931.1:2636388-2636427;-	3.90656	-0.571783	3.73209	0.00158738	0.0381036
NW_022266524.1:10125698-10125873;+	-1.30741	4.88626	-3.67922	0.00158845	0.0381036
NW_022267677.1:1536562-1536692;-	-2.00646	2.18254	-3.68117	0.0015936	0.0381194
NW_022276972.1:762791-762933;-	-3.35391	6.98617	-3.71132	0.00159677	0.0381194
NW_022267478.1:3699827-3699859;+	-5.91441	2.84689	-3.78782	0.0016023	0.0381599
NW_022271732.1:15114722-15114849;+	1.45065	5.7526	3.66977	0.00161669	0.0384108
NW_022270926.1:955126-955237;+	-2.1339	1.36403	-3.66794	0.00163763	0.0387684
NW_022267478.1:3163900-3163918;-	3.42955	-0.399499	3.69912	0.00164046	0.0387684
NW_022270367.1:7248479-7248686;-	2.52084	11.1413	3.67238	0.00164556	0.0387684
NW_022268635.1:2019097-2019189;+	-3.01509	1.9133	-3.68439	0.00164732	0.0387684
NW_022270666.1:10795886-10796146;-	1.91729	5.41914	3.65731	0.00166182	0.0390175
NW_022266059.1:12143979-12144017;-1	-4.07808	2.07072	-3.71019	0.00167066	0.0391328
NW_022269380.1:10452089-10452133;-	-3.19515	-0.22137	-3.68061	0.0016752	0.039147
NW_022267478.1:8558820-8559618;+1	-1.30502	9.02677	-3.64649	0.00168628	0.0393136
NW_022267349.1:5178025-5178457;+	2.12897	4.85076	3.64919	0.00169472	0.0394181
NW_022267349.1:7946199-7946280;-	-4.09334	-0.906386	-3.69908	0.0017072	0.0396157
NW_022266059.1:12467237-12467357;-	-1.79679	1.47659	-3.64005	0.00171189	0.0396321
NW_022269380.1:8651775-8651985;-	1.72966	5.34809	3.63325	0.00173186	0.0400015
NW_022269208.1:2554377-2554519;-	2.46202	3.78793	3.64108	0.0017391	0.0400757
NW_022266524.1:5439488-5439737;-	1.85227	6.17449	3.62865	0.00174947	0.0401379
NW_022266898.1:2791014-2791116;-	-2.08932	6.28203	-3.62828	0.00175921	0.0401379
NW_022269380.1:11113655-11113727;-1	-1.34701	5.12422	-3.62304	0.00176031	0.0401379
NW_022266251.1:3014-3095;-	-1.76852	2.00178	-3.62371	0.00176322	0.0401379
NW_022275502.1:12630426-12630684;+	1.43377	7.71659	3.62216	0.0017636	0.0401379
NW_022276972.1:13484879-13484914;+	-1.76095	2.26118	-3.62196	0.00176872	0.0401379
NW_022275502.1:11475898-11476018;+1	-1.71628	2.56533	-3.62126	0.00177002	0.0401379
NW_022272446.1:2624823-2624894;-	2.96993	-0.167654	3.642	0.00177756	0.0401983
NW_022267478.1:3640224-3640433;-	-4.64169	0.641214	-3.69413	0.00178076	0.0401983
NW_022266938.1:2607822-2607856;-	-3.17057	1.42433	-3.64534	0.00178599	0.0402253
NW_022270926.1:3346182-3346414;+1	-1.52178	4.60448	-3.60359	0.00182529	0.0410175
NW_022269664.1:10764256-10764296;+	5.67633	-0.47063	3.70039	0.00186456	0.0418056
NW_022270367.1:696753-696759;+	2.64056	0.359205	3.60555	0.00187098	0.0418553
NW_022270367.1:7212599-7212878;-	-3.09455	9.403	-3.6113	0.00189447	0.0421217
NW_022267349.1:2819403-2819702;+	1.93482	8.60957	3.58537	0.00189682	0.0421217
NW_022267478.1:3702365-3702489;+	-4.75376	2.74804	-3.6632	0.00189954	0.0421217
NW_022277701.1:14393986-14394108;-	4.08384	1.17211	3.64157	0.00189981	0.0421217
NW_022273655.1:9660314-9660401;-	2.36742	0.785508	3.58765	0.00191224	0.0422717
NW_022271647.1:1416828-1419107;-	-2.12173	10.0232	-3.58256	0.00191507	0.0422717
NW_022272446.1:9823564-9823829;+	-1.27157	10.4242	-3.57063	0.00193736	0.0426691
NW_022270124.1:469260-469824;-1	-3.76169	6.6882	-3.61762	0.00194789	0.0428063
NW_022269208.1:1850536-1850558;-	3.64502	-0.832825	3.60878	0.00196622	0.0430507
NW_022266129.1:1822662-1822742;-	-4.98822	-0.406797	-3.65169	0.00196766	0.0430507
NW_022266059.1:13954716-13954897;-	3.1746	0.948045	3.58574	0.00199575	0.0435695
NW_022269489.1:618-688;-	-4.24471	-0.110811	-3.61022	0.00203486	0.0443261
NW_022277701.1:14381092-14381763;-	3.77862	0.886716	3.59155	0.00204742	0.0445023
NW_022275502.1:9053799-9054155;-	-2.50804	3.67225	-3.55179	0.00205463	0.0445617
NW_022275502.1:10948066-10948097;+	2.18395	4.71714	3.53295	0.00210218	0.045494
NW_022277701.1:6927618-6927623;-	-2.83122	0.721286	-3.54109	0.00212818	0.0459567
NW_022274757.1:2105-2234;-	-1.61669	3.3411	-3.51249	0.00215893	0.046427
NW_022270124.1:3987980-3988524;+1	-4.25467	6.86752	-3.57864	0.00216065	0.046427
NW_022277701.1:14382187-14382229;-	3.60576	2.57721	3.55628	0.00216395	0.046427
NW_022270124.1:483753-485884;+1	-2.27996	9.22677	-3.51675	0.00217289	0.0465185
NW_022268635.1:9790020-9790102;-	2.10369	1.21206	3.5111	0.00218353	0.0466459
NW_022271163.1:873391-873788;+	1.42345	4.95055	3.50314	0.00219372	0.0467224
NW_022271732.1:10195845-10195916;+	-1.30052	3.33356	-3.50115	0.00220098	0.0467224
NW_022266898.1:7445607-7445640;-	-4.45103	-1.07325	-3.57518	0.00220118	0.0467224
NW_022275502.1:9087121-9087499;-1	-1.5306	4.18971	-3.49708	0.00221949	0.0470108
NW_022266129.1:3704669-3704827;+	1.75651	2.90218	3.49196	0.00224559	0.0474626
NW_022277701.1:10424822-10425189;-	-2.43938	3.42981	-3.50058	0.00225258	0.0475093
NW_022271647.1:2818752-2819057;+	-1.89587	3.23907	-3.4886	0.00226487	0.0476268
NW_022277701.1:11453263-11453287;-	-4.34377	-0.775829	-3.55568	0.00226857	0.0476268
NW_022272931.1:6740688-6740831;-	3.41173	1.25105	3.52378	0.0022725	0.0476268
NW_022271459.1:5105384-5105479;-	-1.50126	2.58964	-3.48197	0.00228165	0.0477181
NW_022271647.1:2669657-2669844;-	-1.61959	5.22347	-3.4776	0.00230211	0.0480452
NW_022266898.1:1987898-1988117;-	4.1388	0.133621	3.53986	0.00230756	0.0480582
NW_022269869.1:9122271-9122401;+	-1.97406	3.20469	-3.46983	0.00234857	0.0487864
NW_022266059.1:612532-612740;-	-2.19582	1.59158	-3.47232	0.00235233	0.0487864
NW_022268635.1:4401965-4402472;-	-1.44312	4.04295	-3.46347	0.00235997	0.048843
NW_022271732.1:10936257-10936448;-	3.16988	2.89477	3.4919	0.0023773	0.0490071
NW_022271951.1:682061-682078;+	2.81018	0.366292	3.48095	0.00237775	0.0490071
NW_022270666.1:10650956-10651034;-	1.47164	3.02373	3.45835	0.00238266	0.0490071
NW_022266898.1:4949043-4949077;-	2.50399	0.547561	3.46502	0.00241295	0.0495276
NW_022268635.1:7180968-7181261;+	1.79175	6.28179	3.45025	0.00242631	0.0496994
NW_022269208.1:5200987-5201162;+	-3.22607	4.06515	-3.47927	0.0024424	0.0499263
NW_022270367.1:12358350-12358364;+	2.23021	0.768359	3.45096	0.00245001	0.0499792
NW_022272931.1:14706345-14706604;-1	3.58169	4.20494	13.1044	9.70448e-09	5.77372e-05
NW_022269199.1:1586323-1586609;+1	-4.85393	6.04504	-12.9425	1.15996e-08	5.77372e-05
NW_022270367.1:7219616-7219915;+1	-3.11311	9.66892	-12.124	2.29056e-08	6.88233e-05
NW_022270367.1:4218505-4218702;+1	-5.48183	7.95727	-11.9984	2.76538e-08	6.88233e-05
NW_022270177.1:8629-8696;+1	4.28943	1.98065	10.1358	1.68706e-07	0.000335893
NW_022266898.1:2900863-2901014;-1	4.25537	5.55458	9.8938	2.18676e-07	0.000336043
NW_022271163.1:8028427-8028780;-1	-3.85669	6.77589	-9.7695	2.47311e-07	0.000336043
NW_022271163.1:7846830-7846996;-2	7.23409	4.10333	9.80256	2.70049e-07	0.000336043
NW_022269664.1:86238-86420;+1	-3.57792	4.91559	-9.31519	4.07821e-07	0.000451095
NW_022271647.1:5645971-5646039;-1	5.9514	-1.8392	9.12368	5.5374e-07	0.000499209
NW_022267677.1:4271796-4271911;-2	5.31828	4.82589	9.02648	6.05013e-07	0.000499209
NW_022266524.1:13431026-13431225;+1	-4.14525	5.94052	-8.95904	6.26879e-07	0.000499209
NW_022272446.1:536485-536596;+2	4.77849	3.86448	8.88859	6.96981e-07	0.000499209
NW_022269380.1:11113655-11113727;-2	-2.41845	5.12422	-8.82844	7.02052e-07	0.000499209
NW_022266898.1:8307444-8307805;-	3.05326	5.45358	8.618	9.12535e-07	0.000605619
NW_022269869.1:11470383-11470541;-1	-3.33914	4.78935	-8.56376	9.8116e-07	0.000610465
NW_022271647.1:2729630-2729927;-1	-2.56017	6.19813	-8.46129	1.09475e-06	0.000641076
NW_022266898.1:8572581-8572704;-1	3.31775	9.77887	8.36157	1.25644e-06	0.000694883
NW_022269380.1:6099932-6100688;-1	3.14509	2.97289	8.09185	1.75337e-06	0.000883936
NW_022270666.1:3176644-3176880;+	-3.53039	3.77565	-8.07608	1.80726e-06	0.000883936
NW_022276972.1:4272029-4272214;+1	4.49133	3.18685	8.0628	1.89946e-06	0.000883936
NW_022267478.1:11906597-11906929;-1	3.3492	8.12232	8.00134	1.97749e-06	0.000883936
NW_022276972.1:3486959-3487135;-1	4.39553	3.76852	8.00316	2.04224e-06	0.000883936
NW_022267478.1:8426355-8426559;+1	-5.73113	2.56654	-7.97421	2.23485e-06	0.000907931
NW_022275502.1:833429-834153;+1	-1.7745	11.9455	-7.84071	2.37621e-06	0.000907931
NW_022275502.1:9053799-9054155;-1	-4.71748	3.67225	-7.87132	2.45002e-06	0.000907931
NW_022276972.1:9229350-9229545;+1	3.01028	6.94764	7.82437	2.46249e-06	0.000907931
NW_022267478.1:1980589-1980637;-2	3.92249	2.77598	7.73304	2.84784e-06	0.00101251
NW_022266938.1:2028666-2028769;+1	3.33359	4.86125	7.44587	4.09094e-06	0.00133012
NW_022276972.1:6997833-6998002;-1	-4.54309	5.91388	-7.42717	4.3759e-06	0.00133012
NW_022273655.1:4755617-4755838;+1	-2.89416	5.18378	-7.38601	4.38602e-06	0.00133012
NW_022276972.1:11759110-11759341;-1	3.96411	3.02715	7.38896	4.50762e-06	0.00133012
NW_022270011.1:55-225;-1	3.69482	8.1358	7.37947	4.52369e-06	0.00133012
NW_022276972.1:6622802-6623033;-1	-2.68564	6.58069	-7.35125	4.57837e-06	0.00133012
NW_022271163.1:14007690-14007939;+1	3.45038	12.2725	7.33724	4.75305e-06	0.00133012
NW_022272931.1:11970372-11970469;-1	3.76822	2.6327	7.33197	4.83628e-06	0.00133012
NW_022267278.1:117-248;+1	3.47352	6.21868	7.3088	4.9437e-06	0.00133012
NW_022270124.1:757309-757485;-1	3.50793	1.14045	7.22708	5.53304e-06	0.00144951
NW_022276972.1:9897718-9897919;-1	-4.29161	5.22472	-7.21119	5.81422e-06	0.00148412
NW_022270367.1:7223668-7223811;+	-2.5108	2.42331	-7.12194	6.2461e-06	0.0015545
NW_022271163.1:2950900-2950988;+1	-2.46592	4.49858	-7.02261	7.16426e-06	0.00173952
NW_022271732.1:2264876-2265030;+1	3.52251	4.65819	6.91928	8.49178e-06	0.00201275
NW_022266524.1:14327676-14327753;+1	4.37797	-0.221043	6.87847	9.28419e-06	0.00211141
NW_022269208.1:8899200-8899347;-2	5.52668	1.60284	6.90875	9.33218e-06	0.00211141
NW_022273655.1:12218729-12218897;+	-1.81915	4.16094	-6.74923	1.04766e-05	0.00226944
NW_022271459.1:7343455-7343589;+1	3.20932	3.55352	6.76394	1.04866e-05	0.00226944
NW_022275502.1:15053312-15053474;+1	-8.67666	3.47631	-6.86629	1.11836e-05	0.0023129
NW_022272931.1:11964659-11964828;+1	3.48439	6.13891	6.72415	1.11954e-05	0.0023129
NW_022269380.1:11640593-11640810;+1	3.097	6.93421	6.70446	1.13844e-05	0.0023129
NW_022269380.1:6062594-6062815;+1	4.35121	8.82738	6.68594	1.22162e-05	0.00243225
NW_022266059.1:13955564-13955636;-1	3.35996	0.565137	6.62296	1.29032e-05	0.00251865
NW_022268635.1:9684852-9685005;+1	-4.80637	1.91888	-6.6437	1.32355e-05	0.00253383
NW_022268635.1:2003111-2003283;-1	-2.21956	4.9575	-6.5484	1.40332e-05	0.00262353
NW_022269199.1:3936333-3936455;+	-2.22811	4.32152	-6.53885	1.42311e-05	0.00262353
NW_022276972.1:4261600-4261916;+1	6.58976	3.59372	6.55881	1.61581e-05	0.00292046
NW_022275502.1:16478420-16478679;+2	2.90338	2.90092	6.44878	1.64285e-05	0.00292046
NW_022269869.1:8517815-8518047;+1	2.68081	2.67105	6.42793	1.68573e-05	0.00292876
NW_022269208.1:643291-643388;+1	5.51783	4.1086	6.48814	1.71356e-05	0.00292876
NW_022269664.1:5250922-5251080;-	2.6893	11.7845	6.40819	1.73578e-05	0.00292876
NW_022269208.1:8902044-8902122;-1	5.93953	3.35151	6.47777	1.77182e-05	0.00293974
NW_022268972.1:8302527-8302751;+1	3.09629	2.92521	6.33803	1.94499e-05	0.00317416
NW_022269208.1:7241519-7241605;-1	2.59693	4.77818	6.31909	1.97717e-05	0.00317464
NW_022272931.1:11574003-11574157;+1	-2.55809	3.95704	-6.29617	2.04434e-05	0.00323037
NW_022269208.1:5200987-5201162;+1	-5.28634	4.06515	-6.28616	2.29125e-05	0.00356397
NW_022269869.1:4176210-4176270;+1	3.92106	2.1568	6.23503	2.33415e-05	0.00357483
NW_022267677.1:12383062-12383177;-2	4.89416	0.0656973	6.24401	2.3995e-05	0.00361925
NW_022270367.1:689974-690051;+1	2.62135	3.2117	6.16711	2.48377e-05	0.00369043
NW_022266129.1:2341420-2341586;+1	3.82725	2.19807	6.11674	2.78132e-05	0.00407177
NW_022267349.1:7737850-7737912;-1	3.30314	3.97759	6.07448	2.9105e-05	0.00419914
NW_022270367.1:11819564-11819635;-1	2.61253	2.49376	6.02664	3.07363e-05	0.0043569
NW_022267677.1:1623244-1623306;+1	2.75897	0.500253	6.01377	3.14466e-05	0.0043569
NW_022276972.1:7008257-7008375;+1	-2.5304	3.15146	-6.00788	3.1581e-05	0.0043569
NW_022268972.1:15406225-15406454;-1	2.71501	7.51327	6.00277	3.19491e-05	0.0043569
NW_022271459.1:9063336-9063343;-1	5.45523	-0.86829	6.05941	3.2576e-05	0.00438235
NW_022267478.1:7954467-7954676;+1	2.20248	2.9303	5.96314	3.36575e-05	0.00446747
NW_022269208.1:5745444-5745483;+2	3.66942	3.92282	5.95952	3.51721e-05	0.00460708
NW_022269380.1:10935498-10935749;+2	-2.64864	9.98903	-5.85546	4.00386e-05	0.00514771
NW_022268635.1:2002272-2002457;-	-3.04563	2.48339	-5.85087	4.07381e-05	0.00514771
NW_022268972.1:1154862-1154928;+1	-5.50474	0.508659	-5.90701	4.13269e-05	0.00514771
NW_022273655.1:7535494-7535631;-1	-3.20295	1.73091	-5.84415	4.13679e-05	0.00514771
NW_022276972.1:4865282-4865422;+1	2.48008	6.53398	5.81096	4.27646e-05	0.0051628
NW_022275502.1:15063450-15063693;-1	-3.43199	3.47558	-5.82574	4.29062e-05	0.0051628
NW_022272446.1:8575506-8575584;-1	3.58129	3.22238	5.82721	4.30449e-05	0.0051628
NW_022268972.1:12525900-12526313;+1	3.03839	3.23508	5.79223	4.46285e-05	0.00519711
NW_022276972.1:7109520-7109530;-1	-6.04369	-0.21901	-5.86947	4.48801e-05	0.00519711
NW_022266129.1:977945-978061;+1	2.12914	1.81597	5.77654	4.48972e-05	0.00519711
NW_022270666.1:13176220-13176370;-1	3.00581	5.65419	5.76269	4.66962e-05	0.00524986
NW_022269199.1:6116474-6116592;+1	2.76473	2.52561	5.75533	4.69316e-05	0.00524986
NW_022275502.1:1385764-1386761;-1	-1.38289	14.52	-5.74412	4.70676e-05	0.00524986
NW_022266898.1:9303556-9303808;+1	2.27523	4.98342	5.73851	4.77342e-05	0.00524986
NW_022266898.1:1112340-1112491;+1	3.49053	3.91501	5.75561	4.79896e-05	0.00524986
NW_022268635.1:5863235-5863389;+1	2.51272	2.01476	5.72339	4.90716e-05	0.00526828
NW_022270367.1:4924313-4924485;+1	-1.75094	5.62939	-5.71273	4.94801e-05	0.00526828
NW_022271163.1:8294752-8294847;+	-4.09516	3.5549	-5.74831	4.97457e-05	0.00526828
NW_022273655.1:11861203-11861405;+1	-2.58857	6.24211	-5.70057	5.09418e-05	0.00533816
NW_022266524.1:11699930-11699955;-1	3.28359	3.08996	5.68995	5.28256e-05	0.0054779
NW_022270666.1:4247066-4247382;-	-2.03683	6.69793	-5.65684	5.4129e-05	0.0055552
NW_022266059.1:1897030-1897082;+1	2.75333	2.89967	5.64693	5.56527e-05	0.00559637
NW_022269199.1:11830923-11831071;+	-2.87163	3.71786	-5.64886	5.56545e-05	0.00559637
NW_022266059.1:3372637-3372921;+1	2.1092	6.40868	5.63181	5.63525e-05	0.00560989
NW_022272931.1:9309941-9310039;-1	3.03029	5.11832	5.63458	5.71897e-05	0.00563686
NW_022267478.1:7919984-7920194;+1	3.63748	7.7461	5.60172	6.1573e-05	0.00595239
NW_022272931.1:8302202-8302386;-1	2.8801	1.85419	5.58521	6.15868e-05	0.00595239
NW_022271163.1:1031949-1032002;-1	3.24448	2.1411	5.57931	6.28827e-05	0.0060192
NW_022266129.1:5472627-5472828;-1	3.09906	2.97394	5.56037	6.44986e-05	0.00611508
NW_022269380.1:10709719-10709859;+1	-3.74773	2.31448	-5.55174	6.69932e-05	0.00626754
NW_022275502.1:16555358-16555514;+	1.93561	2.92021	5.51491	6.77558e-05	0.00626754
NW_022271647.1:5646064-5646105;-1	6.80512	-0.503523	5.6185	6.89895e-05	0.00626754
NW_022267677.1:3756993-3757194;+1	2.68891	5.68153	5.50955	6.91502e-05	0.00626754
NW_022271163.1:6863175-6863273;+	-4.10466	-0.200975	-5.53527	6.98493e-05	0.00626754
NW_022269208.1:5891558-5891667;+2	2.50514	3.54804	5.50007	6.99227e-05	0.00626754
NW_022266898.1:1082455-1082466;+	4.97206	0.808832	5.54934	7.10614e-05	0.00626754
NW_022269199.1:2627806-2627881;-1	2.57609	2.5038	5.49021	7.11434e-05	0.00626754
NW_022272446.1:545015-545265;+1	2.14491	6.61081	5.46919	7.30509e-05	0.00637914
NW_022271951.1:1925351-1925617;+1	2.81344	5.30417	5.46747	7.42201e-05	0.00642488
NW_022275976.1:507-527;+1	2.76428	4.18454	5.43055	7.86655e-05	0.00664042
NW_022276972.1:4237027-4237061;+1	3.55428	0.62631	5.44674	7.87072e-05	0.00664042
NW_022269380.1:3458497-3458648;-1	2.146	4.87063	5.4228	7.87112e-05	0.00664042
NW_022270666.1:10795886-10796146;-1	2.57397	5.41914	5.39309	8.31886e-05	0.00695918
NW_022270367.1:7154975-7155173;+1	-4.69515	6.21393	-5.42347	8.59913e-05	0.00713369
NW_022271732.1:859257-859307;-1	2.52671	2.32097	5.3655	8.69003e-05	0.00714953
NW_022270367.1:10454521-10454834;-	2.41764	7.06488	5.34853	8.91313e-05	0.00727297
NW_022271951.1:697401-697584;-	4.73732	5.81306	5.38541	9.16755e-05	0.00741975
NW_022270367.1:4209076-4209421;+1	-4.53871	4.19008	-5.36797	9.3446e-05	0.00749988
NW_022266938.1:2025659-2025764;-1	2.87905	2.17316	5.31449	9.52715e-05	0.00749988
NW_022266524.1:4677651-4677812;-1	2.06927	4.98339	5.30131	9.57487e-05	0.00749988
NW_022266524.1:3365344-3365444;+1	3.03517	0.792086	5.31396	9.58186e-05	0.00749988
NW_022269380.1:10728731-10728917;+1	3.21498	5.40081	5.31383	9.64324e-05	0.00749988
NW_022270666.1:8254505-8254949;+1	-3.36739	8.3822	-5.30719	9.80381e-05	0.0075507
NW_022269380.1:2389716-2390006;+1	2.22158	5.33717	5.27818	9.96207e-05	0.0075507
NW_022272446.1:5296139-5296164;-1	-2.39068	5.30611	-5.27865	9.98231e-05	0.0075507
NW_022270367.1:7222125-7222510;+	-2.54913	0.90281	-5.2778	0.000100286	0.0075507
NW_022273655.1:6408760-6408953;-1	-3.3331	8.91281	-5.28895	0.000100878	0.0075507
NW_022277629.1:1437-1930;+2	-2.31422	8.74379	-5.26273	0.000102315	0.0076011
NW_022269208.1:2028822-2028956;-1	6.15068	2.6453	5.34573	0.000104467	0.00770351
NW_022271732.1:19107699-19107820;+1	-6.10516	0.129536	-5.3365	0.00010585	0.00774806
NW_022266938.1:494574-494597;+2	2.87515	0.444035	5.2377	0.000108018	0.00780194
NW_022272931.1:4717062-4717190;-	2.3024	1.54025	5.22872	0.000108153	0.00780194
NW_022271647.1:2740007-2740195;+1	-2.75773	6.48564	-5.22253	0.00011037	0.00788114
NW_022270367.1:4205554-4205696;-1	-5.23532	2.85933	-5.2842	0.000110835	0.00788114
NW_022266524.1:10125698-10125873;+1	-1.60021	4.88626	-5.20018	0.000112622	0.00795146
NW_022275502.1:11202838-11203132;+	-3.40671	7.88079	-5.21714	0.000113841	0.00798091
NW_022276972.1:11655387-11655605;+	-1.95632	5.32152	-5.18439	0.000115811	0.00802531
NW_022270666.1:4739717-4739911;-	2.18557	2.8472	5.18454	0.000116087	0.00802531
NW_022275502.1:12332960-12333080;+1	2.35737	2.76898	5.1724	0.000118761	0.00815354
NW_022267677.1:11254509-11254732;-1	4.10965	1.26515	5.19726	0.0001213	0.00827085
NW_022276972.1:762791-762933;-1	-4.42341	6.98617	-5.18874	0.000124862	0.00841436
NW_022270367.1:891580-891763;+1	1.78908	4.22037	5.13686	0.000125096	0.00841436
NW_022271732.1:11486895-11487112;+1	-2.27712	3.50175	-5.13401	0.000126353	0.00844188
NW_022272931.1:2984822-2985067;-	1.60247	8.15065	5.10553	0.000131639	0.00873642
NW_022273655.1:12138953-12138984;+1	2.21598	3.71765	5.10111	0.000133295	0.00878779
NW_022269208.1:1850438-1850505;-2	3.17844	-0.299052	5.10974	0.000134821	0.00881386
NW_022272931.1:9266115-9266205;+	3.46554	8.42445	5.11365	0.000135462	0.00881386
NW_022268635.1:5843965-5843981;+1	3.00696	0.343785	5.08881	0.000138754	0.00892196
NW_022271163.1:13981975-13982302;-1	2.52025	4.14916	5.07588	0.000139808	0.00892196
NW_022266059.1:12046626-12046764;-1	-3.30718	3.00484	-5.09085	0.000139812	0.00892196
NW_022272446.1:2261148-2261214;+1	5.74451	-0.430226	5.15084	0.000141677	0.00892994
NW_022272446.1:363751-363817;-1	4.88986	4.1204	5.12622	0.000141731	0.00892994
NW_022277701.1:11483255-11483349;-2	-2.65553	2.12489	-5.06288	0.000143345	0.00897484
NW_022269199.1:6232136-6232293;-	-3.46957	1.78098	-5.03318	0.000154981	0.00964275
NW_022269208.1:4581510-4581593;+1	3.29167	1.90718	5.02091	0.000157062	0.00971153
NW_022267478.1:3689996-3690262;+1	-4.77995	7.44445	-5.05546	0.000158745	0.00975498
NW_022266898.1:1140088-1140189;-1	3.60516	5.82315	5.01228	0.000161451	0.00984907
NW_022266059.1:13028844-13028898;+1	2.90646	3.23923	4.99319	0.000162255	0.00984907
NW_022266898.1:5218658-5218768;-	-3.73642	1.24178	-4.98411	0.000170286	0.0102739
NW_022277701.1:10881507-10881527;-1	-4.03547	3.9306	-4.98857	0.000171377	0.0102775
NW_022272446.1:551167-551236;-	2.81232	2.64827	4.95118	0.000173602	0.0103131
NW_022268635.1:8957562-8958072;-1	2.67459	8.9607	4.94727	0.000174043	0.0103131
NW_022271732.1:11593833-11593986;-1	3.16435	3.36908	4.94838	0.000176563	0.0104005
NW_022269664.1:1333615-1333746;+	-2.46032	3.63295	-4.92474	0.000179797	0.0105287
NW_022276972.1:6106396-6106688;+2	-2.96084	3.94644	-4.91292	0.000186075	0.0108023
NW_022266898.1:2791014-2791116;-1	-2.61036	6.28203	-4.90236	0.0001874	0.0108023
NW_022269664.1:1558712-1558766;+1	-1.80665	4.05312	-4.89286	0.000187945	0.0108023
NW_022276972.1:9011590-9011660;-	3.18464	0.696072	4.90914	0.00018881	0.0108023
NW_022268396.1:197-323;+	2.72205	7.49178	4.89433	0.000190553	0.0108397
NW_022275502.1:3950319-3950488;-1	3.76775	6.53067	4.9096	0.00019344	0.0109415
NW_022270367.1:3349716-3349734;-1	-3.11747	2.86241	-4.86574	0.000202705	0.0114007
NW_022271163.1:4730912-4731000;-1	-2.57992	4.61269	-4.84994	0.000204615	0.0114435
NW_022272446.1:9847250-9847352;-	2.05786	3.62768	4.83949	0.000206167	0.0114659
NW_022269869.1:5375755-5376227;-	-1.78715	7.76953	-4.8213	0.000212072	0.0115783
NW_022276972.1:709330-709436;+1	-3.27693	4.74322	-4.84051	0.000212926	0.0115783
NW_022273655.1:1046104-1046690;-2	-1.76279	9.71272	-4.8181	0.000213192	0.0115783
NW_022276972.1:7147158-7147446;-1	-2.31487	7.53732	-4.82015	0.000213917	0.0115783
NW_022270367.1:5959087-5959171;+1	-3.87219	1.52118	-4.85018	0.000215084	0.0115783
NW_022270666.1:2359300-2359389;-1	2.09764	3.56635	4.81089	0.000216522	0.0115783
NW_022271459.1:5603725-5603729;-1	4.72571	-1.06156	4.86938	0.000217088	0.0115783
NW_022269380.1:10453300-10453517;-1	3.08663	4.99033	4.82365	0.000217493	0.0115783
NW_022271163.1:737143-737303;+2	-2.8683	5.66978	-4.8038	0.000223229	0.0117932
NW_022277701.1:1751835-1751974;+1	-3.35919	2.45534	-4.81292	0.000223951	0.0117932
NW_022266898.1:7687315-7687534;-1	2.37047	6.96329	4.79088	0.000225083	0.0117932
NW_022270367.1:5593912-5594048;-	2.16379	7.51113	4.77802	0.000229186	0.0118849
NW_022272446.1:2248263-2248389;+1	4.674	0.397784	4.83363	0.000230201	0.0118849
NW_022268635.1:9866769-9866872;+1	1.49134	4.41657	4.7679	0.000231917	0.0118849
NW_022269380.1:4226096-4226191;-	-1.88431	3.56242	-4.76615	0.00023307	0.0118849
NW_022269199.1:4621149-4621282;-	-2.2991	2.98348	-4.76878	0.000233378	0.0118849
NW_022267349.1:9092720-9092899;-1	-2.43931	5.89007	-4.76898	0.000233997	0.0118849
NW_022271459.1:2862680-2862780;+	-5.64293	1.84688	-4.83593	0.000240543	0.0121554
NW_022273655.1:9055317-9055379;+	-4.41536	0.393451	-4.78351	0.00024766	0.0124251
NW_022266938.1:2556595-2556642;-1	6.04853	1.48701	4.82841	0.000248377	0.0124251
NW_022266059.1:1597001-1597104;+1	1.79562	2.45605	4.71156	0.000255638	0.0127244
NW_022270367.1:7212599-7212878;-1	-3.86141	9.403	-4.74261	0.000258524	0.012804
NW_022268635.1:11614488-11614632;+	-3.63895	2.8096	-4.73236	0.000260361	0.0128311
NW_022266938.1:623909-624030;+	-2.61301	4.60048	-4.70521	0.00026214	0.012852
NW_022270926.1:2687852-2687951;+	-1.70682	4.65631	-4.69382	0.000263367	0.012852
NW_022269208.1:5191486-5191673;-2	-5.80567	1.3503	-4.7745	0.00026951	0.0130877
NW_022279314.1:37-587;-2	-3.68095	9.34664	-4.69412	0.000278662	0.0134121
NW_022267677.1:12422298-12422392;+1	2.40642	4.59293	4.65747	0.000283031	0.0134121
NW_022273655.1:12139204-12139364;+1	3.5291	0.626035	4.67812	0.000284457	0.0134121
NW_022268635.1:9790020-9790102;-1	2.92427	1.21206	4.66341	0.000284532	0.0134121
NW_022267478.1:4306715-4306822;+1	2.57464	1.23035	4.65675	0.000284603	0.0134121
NW_022275502.1:17518666-17519189;-1	2.16321	6.17968	4.64936	0.000285619	0.0134121
NW_022267478.1:4317410-4317456;+1	2.12195	2.57429	4.64897	0.000285622	0.0134121
NW_022271647.1:2682514-2682585;-1	2.0638	1.79206	4.64486	0.000287402	0.0134323
NW_022273655.1:3480594-3480678;-1	1.78246	2.94198	4.63852	0.000289709	0.0134769
NW_022270367.1:9758828-9758969;-1	2.82347	1.25954	4.6479	0.000291215	0.0134839
NW_022270367.1:7220618-7220894;+	-3.15573	2.0779	-4.65048	0.000293564	0.0135066
NW_022271163.1:14006108-14006203;-1	2.42043	1.99594	4.63475	0.000294419	0.0135066
NW_022269199.1:3841596-3841653;+	-4.4731	0.993909	-4.67313	0.000300638	0.0137287
NW_022270367.1:6270340-6270435;-	-4.68266	-0.865316	-4.67322	0.000303839	0.0137854
NW_022276972.1:6826896-6827128;-1	-1.5082	5.12578	-4.6071	0.000305418	0.0137854
NW_022267478.1:7459942-7460043;-	-2.13433	3.50686	-4.60899	0.000306035	0.0137854
NW_022272446.1:2701914-2701977;-1	5.63781	1.23585	4.68384	0.000312923	0.0140322
NW_022271163.1:157416-157567;-	-5.01871	-0.853268	-4.65756	0.00031765	0.0141011
NW_022277701.1:6700681-6700738;-	-2.57073	2.68138	-4.59227	0.000318082	0.0141011
NW_022270124.1:4514934-4515161;-	-1.58454	5.19537	-4.58035	0.000319909	0.0141011
NW_022271163.1:7269293-7269690;-	-3.45176	3.94564	-4.60793	0.000320126	0.0141011
NW_022268972.1:15018281-15018531;-	1.51767	5.77705	4.57578	0.000322377	0.0141377
NW_022275976.1:615-776;+1	5.07897	0.520503	4.64303	0.000326805	0.0142691
NW_022269869.1:12097869-12098022;-1	-2.28102	3.13067	-4.55965	0.000334179	0.0145273
NW_022271163.1:279292-279315;-1	3.98899	-0.358058	4.59181	0.000337932	0.0146266
NW_022266059.1:13832515-13832586;+	2.64586	2.56233	4.54378	0.000346762	0.0149438
NW_022271459.1:2237687-2237766;+1	-2.39032	6.92409	-4.53329	0.000350668	0.015047
NW_022277701.1:14924860-14924995;+1	1.9831	4.32738	4.5178	0.000357575	0.0152775
NW_022268972.1:14075624-14075659;-1	2.7358	1.8241	4.52227	0.000361025	0.015359
NW_022266524.1:1198492-1198647;-1	3.09205	2.41004	4.52289	0.000365471	0.0153898
NW_022269380.1:3587848-3588106;+1	1.81354	8.31968	4.50211	0.000366803	0.0153898
NW_022271163.1:11190505-11190648;-	-2.54795	3.14261	-4.50338	0.000370937	0.0153898
NW_022266524.1:3994427-3994699;+	1.63207	4.56275	4.49496	0.000370958	0.0153898
NW_022268972.1:8635069-8635142;+1	-1.88332	6.7352	-4.49532	0.000371392	0.0153898
NW_022267478.1:4339426-4339901;-1	2.01701	6.20172	4.49588	0.000371619	0.0153898
NW_022269380.1:4155165-4155410;+1	-3.1185	8.1844	-4.51035	0.00037398	0.0153898
NW_022270666.1:4905730-4905849;-	3.52225	4.23316	4.52049	0.000374116	0.0153898
NW_022270666.1:5345552-5345595;-1	4.52219	2.73772	4.52869	0.000388014	0.0158958
NW_022268635.1:11267831-11268153;-	-1.52553	9.84332	-4.46526	0.000390468	0.0159308
NW_022267478.1:8424777-8424983;+	-5.5977	2.09759	-4.54753	0.000396596	0.0161147
NW_022271163.1:717919-718100;-	-2.92091	5.03726	-4.46612	0.000400888	0.0162229
NW_022271732.1:15211597-15211874;+	-2.5217	7.64973	-4.45462	0.000403587	0.016266
NW_022271163.1:6862764-6863227;-1	1.78133	11.3123	4.4181	0.000424506	0.0170402
NW_022266059.1:6231247-6231284;-1	3.82394	0.83908	4.45474	0.000426239	0.017041
NW_022266524.1:2264937-2265193;+	2.3621	4.94615	4.41479	0.000430912	0.0171589
NW_022276972.1:2777109-2777194;+	-1.97047	3.97915	-4.40772	0.000433127	0.0171784
NW_022266524.1:5149787-5149898;-1	2.70451	4.67546	4.41101	0.000438136	0.0173081
NW_022270367.1:12337000-12337320;-1	2.17257	7.30481	4.3956	0.000443833	0.0174639
NW_022275502.1:16810909-16811047;+	-3.23893	2.36181	-4.40677	0.000450925	0.0176731
NW_022267677.1:4260580-4260702;-2	7.80362	1.79148	4.52648	0.000452974	0.0176837
NW_022268972.1:953310-953414;+1	-4.97098	2.66158	-4.44913	0.000457197	0.0177789
NW_022271459.1:9715656-9715943;-1	2.5597	4.80978	4.37708	0.000462904	0.0179308
NW_022269664.1:5310095-5310174;-	2.54022	3.4265	4.36904	0.000469227	0.0180672
NW_022273655.1:10808100-10808265;+1	2.06171	5.00009	4.36179	0.000470056	0.0180672
NW_022267478.1:1950128-1950350;-1	1.53256	6.29107	4.34748	0.000479748	0.0183688
NW_022275502.1:12630426-12630684;+1	1.60174	7.71659	4.33956	0.000486598	0.0185597
NW_022271732.1:10939076-10939404;-1	1.92064	4.25838	4.33658	0.00049039	0.0186329
NW_022269869.1:8568719-8568855;-	-2.76933	1.11227	-4.34476	0.000493483	0.0186736
NW_022266898.1:5493728-5493900;+	-2.60936	5.36924	-4.33968	0.000495211	0.0186736
NW_022270367.1:3264422-3264704;+	-1.98553	3.77103	-4.32691	0.000499225	0.0187539
NW_022269208.1:3012505-3012606;+	5.45938	4.09741	4.40805	0.00050436	0.0187564
NW_022273655.1:258323-258513;-2	-3.10491	4.1976	-4.33946	0.000504886	0.0187564
NW_022269869.1:4657228-4657297;-	2.46901	0.428951	4.32623	0.000504945	0.0187564
NW_022275960.1:1069-1108;+	5.11116	-0.816581	4.38317	0.000517909	0.0191665
NW_022270367.1:12330539-12330616;-	2.97894	0.389639	4.3067	0.000532214	0.0196229
NW_022271732.1:11156935-11157027;-	1.9975	4.41014	4.28822	0.000534545	0.0196362
NW_022266059.1:13431839-13431857;+	-2.163	2.90826	-4.28298	0.000541032	0.0198014
NW_022272931.1:2974264-2974348;-1	4.22598	1.32131	4.30513	0.000567913	0.020709
NW_022269199.1:4529607-4530035;+2	-2.528	5.76384	-4.24848	0.000580469	0.0210188
NW_022266898.1:5476979-5477616;+2	-1.43083	6.46342	-4.23901	0.000580629	0.0210188
NW_022269208.1:2554377-2554519;-1	2.80934	3.78793	4.23494	0.000600506	0.0216077
NW_022266059.1:6737213-6737486;-1	-3.21041	3.75575	-4.24392	0.000601238	0.0216077
NW_022271732.1:10149302-10149391;+	2.51469	1.34426	4.2263	0.00060355	0.0216127
NW_022276972.1:11706935-11707073;+1	1.66678	4.75542	4.2111	0.000610606	0.021787
NW_022266524.1:12718777-12719045;-	-1.74078	4.36928	-4.20913	0.000613061	0.021787
NW_022273655.1:9466501-9466650;-	-2.45466	1.31327	-4.21473	0.000614982	0.021787
NW_022268635.1:1821244-1821443;-	-1.45589	4.65764	-4.20361	0.000618214	0.0218238
NW_022271163.1:2140864-2140921;+1	2.63399	1.98354	4.21155	0.000622028	0.0218809
NW_022267677.1:11008802-11008955;-	-4.81769	-0.744702	-4.26269	0.000632815	0.022182
NW_022269208.1:3963144-3963201;-1	2.78861	1.18799	4.20213	0.000636171	0.0222213
NW_022271732.1:8993690-8993750;+	3.96442	-1.37896	4.2107	0.000663283	0.0230874
NW_022270124.1:7776415-7776739;-	2.35617	2.02237	4.16645	0.00066835	0.0231827
NW_022269199.1:6243254-6243385;-	-1.69678	5.22951	-4.13608	0.000697795	0.0240962
NW_022267478.1:2331226-2331315;-1	2.8097	1.49409	4.1495	0.000699529	0.0240962
NW_022269380.1:3419448-3419794;-1	1.44895	7.75364	4.12508	0.000710774	0.0243992
NW_022277701.1:1882457-1882682;-	1.49694	7.30125	4.11477	0.000724062	0.0247699
NW_022269208.1:5165427-5165720;-	-3.60764	4.66425	-4.1483	0.00072811	0.0248231
NW_022277701.1:7525922-7526232;+	-3.69435	1.74406	-4.14025	0.000742186	0.0251828
NW_022266898.1:8047364-8047755;-	2.14509	8.89206	4.10256	0.000745355	0.0251828
NW_022272931.1:8115071-8115187;+1	-2.37566	3.38168	-4.10506	0.00074625	0.0251828
NW_022269380.1:1603053-1603281;-	-1.78655	7.95248	-4.09528	0.000751036	0.0252587
NW_022270124.1:4267539-4267597;-	-3.56529	4.31399	-4.12386	0.000759235	0.0253981
NW_022271163.1:7407512-7407761;-1	3.48027	-1.05808	4.11997	0.000761186	0.0253981
NW_022275502.1:4990408-4990564;+1	2.41605	2.55896	4.09345	0.000762837	0.0253981
NW_022269869.1:4074970-4075107;-1	1.90748	3.73788	4.08011	0.000772749	0.0255956
NW_022268635.1:9699005-9699487;+	-1.5911	3.3616	-4.07769	0.000773909	0.0255956
NW_022267608.1:442-535;+	4.07671	0.311663	4.125	0.000779097	0.0256818
NW_022271732.1:9366253-9366343;+	-3.60078	-0.346077	-4.10877	0.000781703	0.0256827
NW_022273655.1:7232028-7232095;-	-2.67968	7.86189	-4.07217	0.000799656	0.0261861
NW_022267478.1:11837876-11838496;-1	1.50938	7.41529	4.04987	0.000813096	0.0264821
NW_022269380.1:6077011-6077138;+1	4.04933	0.600237	4.09998	0.000814016	0.0264821
NW_022268972.1:10749477-10749578;+	1.96123	2.77953	4.04767	0.000819604	0.0265771
NW_022271732.1:13011024-13011260;-	-2.66843	1.42034	-4.04887	0.000833575	0.0269144
NW_022266898.1:4415417-4415519;-1	1.73989	1.61541	4.03553	0.000835414	0.0269144
NW_022269199.1:9010729-9010960;+	1.54526	3.35059	4.03036	0.000842125	0.0270431
NW_022270367.1:7221186-7221478;+	-3.4398	1.05814	-4.0593	0.000847692	0.0271343
NW_022273655.1:7239397-7239436;+1	-2.90983	2.27359	-4.04179	0.000852691	0.0272069
NW_022269199.1:8003294-8003428;+	-5.98256	1.73696	-4.12933	0.000855717	0.0272162
NW_022271459.1:6984766-6984907;-1	5.2719	1.30364	4.1028	0.000866312	0.0274654
NW_022267478.1:3691857-3692091;+1	-5.57572	2.45821	-4.10384	0.000878446	0.0277617
NW_022271732.1:11306056-11306136;+1	1.82815	1.76939	4.00562	0.000882261	0.0277869
NW_022267349.1:2819403-2819702;+1	2.0928	8.60957	4.00633	0.000884825	0.0277869
NW_022269380.1:10767958-10768202;+	-2.40709	2.57291	-4.00613	0.000892256	0.0279321
NW_022272931.1:3627971-3628239;-1	-1.43209	7.09291	-3.99138	0.00090277	0.0281726
NW_022266129.1:1822662-1822742;-1	-5.43609	-0.406797	-4.07435	0.000920437	0.0286342
NW_022270367.1:878310-878463;+1	2.39082	5.47743	3.98301	0.000929793	0.0288352
NW_022268635.1:14196240-14196293;+	3.02613	2.1192	3.99294	0.000936489	0.0289526
NW_022268972.1:10315103-10315288;+	-2.39655	1.95241	-3.97597	0.000941858	0.0290108
NW_022266524.1:9436163-9436517;-	-2.79131	1.76864	-3.98262	0.000944199	0.0290108
NW_022270367.1:5592300-5592625;-	3.93057	4.78014	4.00631	0.000958966	0.0293739
NW_022266938.1:2607822-2607856;-1	-3.38047	1.42433	-3.98468	0.000967742	0.0295517
NW_022266524.1:9315207-9315349;-1	1.83561	1.99577	3.93445	0.00100294	0.0305329
NW_022266938.1:1159491-1159547;-	4.59769	-0.535047	3.99557	0.00101584	0.0308315
NW_022272446.1:2691651-2691712;-1	5.44718	-0.705332	4.01549	0.00102592	0.030936
NW_022271459.1:4146503-4146509;+1	2.60424	-0.0606306	3.93107	0.00102895	0.030936
NW_022272931.1:4849606-4849738;-1	1.71377	2.76375	3.91806	0.00103171	0.030936
NW_022271732.1:13413400-13413545;+1	1.72502	7.18869	3.91799	0.00103194	0.030936
NW_022267677.1:12400126-12400275;+	-2.80279	0.272779	-3.93239	0.00103483	0.030936
NW_022266898.1:4915976-4916077;-1	-3.95535	0.527862	-3.96309	0.0010393	0.0309767
NW_022271732.1:542364-542468;-1	2.6782	-0.300757	3.916	0.00106057	0.0314925
NW_022271459.1:9879239-9879273;-	1.69071	2.01387	3.90025	0.00106521	0.0314925
NW_022276972.1:2935907-2936018;-	-3.7779	-0.681567	-3.94367	0.0010661	0.0314925
NW_022269869.1:5218375-5218582;-1	-3.36333	1.68553	-3.92897	0.00107031	0.0315234
NW_022272931.1:11961809-11961881;+1	2.68032	5.00861	3.90808	0.00107603	0.0315984
NW_022269208.1:8003497-8003736;+1	2.96872	3.26868	3.9123	0.00108148	0.0316332
NW_022269199.1:9083613-9083756;+1	-1.97888	4.58713	-3.89047	0.0010882	0.0316332
NW_022266129.1:3331600-3331697;-	1.35976	3.7169	3.88737	0.00108859	0.0316332
NW_022266898.1:888552-888599;+	-4.27079	-1.05932	-3.94505	0.00109394	0.0316332
NW_022270367.1:2916231-2916254;+1	2.67496	0.809915	3.89771	0.00109628	0.0316332
NW_022271163.1:7407080-7407463;-	3.16945	0.297565	3.9102	0.00109645	0.0316332
NW_022268972.1:4676749-4677095;-	-1.63752	6.12264	-3.88123	0.00110201	0.0316332
NW_022271163.1:6670043-6670058;+1	2.83658	-0.142234	3.89833	0.00110263	0.0316332
NW_022271459.1:6371009-6371118;+2	-1.75916	4.22554	-3.87629	0.00111306	0.0318406
NW_022268972.1:10225024-10225586;-	1.34883	6.80157	3.86826	0.00112682	0.0321419
NW_022267677.1:9773707-9773881;-	-2.18616	0.64432	-3.86484	0.001145	0.0324807
NW_022266059.1:2651683-2651708;+	3.81096	-1.22533	3.90446	0.00114779	0.0324807
NW_022266059.1:1897145-1897270;+1	2.09082	1.13975	3.85957	0.00115341	0.0324807
NW_022267677.1:3775230-3775303;+1	2.06143	1.94753	3.85904	0.0011538	0.0324807
NW_022269208.1:6383370-6383417;+	1.9907	4.73465	3.85769	0.00115501	0.0324807
NW_022272931.1:7312592-7312908;+	-3.43423	6.27304	-3.88488	0.00116476	0.0326624
NW_022269869.1:7138529-7138729;+1	2.64695	3.46114	3.86145	0.00116981	0.0327118
NW_022266898.1:1072661-1072801;-	-2.3863	1.47986	-3.85349	0.00117562	0.0327823
NW_022267478.1:8421421-8421563;-	-2.43481	2.79435	-3.84738	0.00119069	0.0331099
NW_022275502.1:9182384-9182917;+	-1.5329	3.84632	-3.82975	0.00120888	0.033522
NW_022269380.1:1709247-1709467;+1	1.56442	5.7241	3.82693	0.00121527	0.0336055
NW_022266059.1:5368513-5368807;+1	2.81767	7.58032	3.83597	0.00123453	0.0340435
NW_022267349.1:2546366-2546384;+	-2.17764	1.64896	-3.81884	0.00124456	0.0342253
NW_022266059.1:8166788-8166879;-	3.09591	-0.300228	3.83237	0.00125958	0.0345431
NW_022271647.1:2818752-2819057;+1	-1.99598	3.23907	-3.79349	0.001298	0.0354458
NW_022270124.1:4001944-4001967;-	3.57239	-1.05372	3.82951	0.00129962	0.0354458
NW_022275502.1:3020108-3020826;+	-1.72154	6.64024	-3.78873	0.00130409	0.0354705
NW_022272446.1:6437209-6437530;+	-2.1004	6.07457	-3.78845	0.00131286	0.0356117
NW_022271647.1:1416828-1419107;-1	-2.20656	10.0232	-3.7867	0.00132058	0.0356864
NW_022271459.1:4572759-4573095;-1	-2.04645	7.5323	-3.78366	0.00132278	0.0356864
NW_022269199.1:9103426-9103562;-	2.51983	1.92098	3.78953	0.00132731	0.0357078
NW_022267349.1:1509095-1509160;-1	5.53225	-1.37387	3.8764	0.00133228	0.0357078
NW_022277701.1:14387790-14387949;-1	2.2162	-0.46249	3.78063	0.00133563	0.0357078
NW_022277701.1:9595894-9596064;-	1.56848	4.18623	3.77397	0.00133792	0.0357078
NW_022266898.1:5409702-5409735;-	-4.305	-0.500091	-3.83343	0.0013468	0.0358253
NW_022269664.1:10764792-10764840;-	3.19482	0.737886	3.7933	0.00136039	0.0358253
NW_022271163.1:7324499-7324681;-	-4.15126	0.598454	-3.82214	0.00136284	0.0358253
NW_022272931.1:6208481-6208599;-1	2.5205	0.973878	3.77459	0.00136412	0.0358253
NW_022269199.1:6933058-6933072;+	-3.99559	1.48419	-3.81648	0.00136459	0.0358253
NW_022269208.1:3055311-3055382;-	-6.98056	1.7363	-3.90028	0.0013651	0.0358253
NW_022277701.1:11749230-11749380;-	-3.28371	-0.699392	-3.79308	0.00136751	0.0358253
NW_022270367.1:11015345-11015412;+1	-2.23029	2.92424	-3.76355	0.00137846	0.0359931
NW_022266129.1:3704669-3704827;+1	1.82711	2.90218	3.75785	0.00138115	0.0359931
NW_022269380.1:353495-354209;+2	-1.44663	10.0439	-3.75105	0.00139409	0.0361835
NW_022269380.1:4841036-4841085;-	-5.1036	1.84325	-3.8389	0.00139573	0.0361835
NW_022266524.1:3318132-3318484;-2	-1.7926	4.16559	-3.74545	0.00141205	0.0365115
NW_022271163.1:7144493-7144948;-1	1.99089	5.33436	3.74194	0.00142566	0.0367681
NW_022269208.1:5762371-5762674;-	-1.93384	1.73465	-3.73898	0.00143185	0.0368322
NW_022271459.1:9432812-9433052;+1	1.9327	3.99066	3.72648	0.00146485	0.0375839
NW_022268635.1:2019097-2019189;+1	-3.03769	1.9133	-3.74388	0.00147772	0.0378166
NW_022267478.1:5933990-5934064;+	2.97123	0.981568	3.73865	0.00148697	0.0378944
NW_022270367.1:10171614-10171651;+1	7.0697	2.98252	3.85579	0.00148837	0.0378944
NW_022270367.1:2857031-2857128;-	-3.30392	1.0175	-3.74606	0.00149314	0.0379189
NW_022266524.1:12727482-12727555;+	-2.37576	0.916457	-3.719	0.00150237	0.0379474
NW_022269380.1:236062-236408;-2	-1.99244	3.21021	-3.71275	0.00150376	0.0379474
NW_022266059.1:12048021-12048279;-1	-2.26428	2.83224	-3.71512	0.0015076	0.0379474
NW_022270124.1:3901795-3901883;+	2.80783	3.09906	3.72612	0.00150951	0.0379474
NW_022270666.1:11882423-11882597;-	-2.6419	3.56316	-3.71505	0.00152903	0.0383413
NW_022275502.1:7707790-7707931;-	-4.55548	-0.800901	-3.7665	0.00154777	0.0387137
NW_022266524.1:5999412-5999696;+	-1.88373	3.25031	-3.68869	0.00156821	0.0390863
NW_022266059.1:12592836-12593048;-	1.32175	9.36432	3.68546	0.00157052	0.0390863
NW_022272446.1:7355253-7355430;+	-1.90141	4.01387	-3.68608	0.00157617	0.0391291
NW_022277701.1:16944155-16944249;+	2.23549	1.39387	3.68611	0.00158853	0.0392744
NW_022272446.1:10076934-10077013;-	-3.91854	4.90215	-3.73162	0.00158991	0.0392744
NW_022271163.1:5750524-5750848;+	-2.35618	2.88525	-3.67923	0.00161498	0.0397247
NW_022267815.1:1912-2045;-1	1.85345	2.12488	3.67197	0.00161612	0.0397247
NW_022266129.1:5749928-5750385;+	-1.59059	6.20451	-3.66313	0.00163765	0.0401546
NW_022267478.1:2480333-2480449;+1	-1.65637	3.30925	-3.65935	0.00164986	0.0403547
NW_022271459.1:3093439-3093478;+	3.5045	1.80506	3.69605	0.00165709	0.0404321
NW_022271459.1:9461808-9461931;-1	2.1965	1.225	3.65819	0.00167007	0.0406492
NW_022266898.1:5231795-5231926;+	-3.00617	-0.194261	-3.67216	0.00168422	0.0408224
NW_022271459.1:6110709-6110906;+	-1.35747	4.04842	-3.64684	0.00168539	0.0408224
NW_022270124.1:5765374-5765639;+	-2.68671	2.17383	-3.66137	0.00169128	0.0408657
NW_022267478.1:5848537-5848638;+	-1.26087	5.82751	-3.64308	0.00169673	0.0408982
NW_022266938.1:563881-563894;+	2.31031	1.72752	3.64672	0.0017117	0.0411593
NW_022269380.1:5871563-5871659;+	-1.92085	3.44934	-3.63167	0.00174187	0.0417839
NW_022266898.1:9134292-9134518;-	1.38061	3.59987	3.62106	0.00176684	0.0422809
NW_022273655.1:7678947-7679238;-1	2.27761	8.21538	3.61622	0.0018085	0.0431742
NW_022266938.1:4657280-4657340;+	1.80345	2.12777	3.60205	0.0018355	0.0437139
NW_022272931.1:2400724-2400798;-	-2.02414	2.38933	-3.60222	0.00184252	0.0437764
NW_022270367.1:860346-860616;+1	1.16078	7.09583	3.59506	0.00185237	0.0438354
NW_022268635.1:1879905-1880002;+	3.31732	0.178594	3.6298	0.00185381	0.0438354
NW_022276972.1:3472002-3472065;-	2.58563	2.68726	3.60047	0.00188401	0.0444438
NW_022277701.1:10424822-10425189;-1	-2.47818	3.42981	-3.59644	0.00188951	0.0444682
NW_022269380.1:9111550-9111620;-	-1.94351	4.01518	-3.57879	0.00192024	0.0450849
NW_022267478.1:7060974-7061228;-	-1.63421	6.8719	-3.57508	0.00192479	0.0450853
NW_022267677.1:8464636-8464872;+1	2.60629	6.1863	3.5758	0.00197381	0.046125
NW_022271619.1:509-711;+	1.99923	9.51646	3.56171	0.00198386	0.0462513
NW_022273655.1:9660314-9660401;-1	2.28282	0.785508	3.56397	0.00199164	0.0463242
NW_022266059.1:12143979-12144017;-2	-3.97243	2.07072	-3.60159	0.00203355	0.0471337
NW_022269208.1:3634418-3634503;-1	-1.27848	6.79719	-3.54359	0.00203591	0.0471337
NW_022270124.1:743932-743958;+	4.82557	-1.37486	3.62421	0.00205259	0.0474097
NW_022267478.1:1520054-1520196;-1	2.06325	3.76725	3.54019	0.00206725	0.0475243
NW_022271732.1:15114722-15114849;+1	1.41523	5.7526	3.53374	0.00207373	0.0475243
NW_022271459.1:8923527-8923702;+1	-1.81492	4.32307	-3.53386	0.00208078	0.0475243
NW_022269380.1:3796039-3796105;-	1.49779	3.99226	3.53136	0.00208357	0.0475243
NW_022269208.1:5196216-5196343;-1	-6.44263	3.92545	-3.66098	0.00208533	0.0475243
NW_022270124.1:755497-755602;-	2.15879	2.40647	3.53668	0.0020862	0.0475243
NW_022266898.1:4445026-4445100;-	-2.87861	1.95873	-3.54642	0.00211244	0.0479059
NW_022267677.1:1819951-1820103;+	-2.00427	2.10988	-3.52763	0.00211258	0.0479059
NW_022266898.1:4880565-4880896;+1	1.44192	6.55421	3.52201	0.00211913	0.0479452
NW_022271459.1:9814627-9814846;-1	2.14078	8.99935	3.52569	0.0021278	0.0480323
NW_022277701.1:9763405-9763587;-	-2.18282	0.862977	-3.51884	0.00215761	0.0485061
NW_022270367.1:4199282-4199509;-1	-2.68013	0.559716	-3.5294	0.00215853	0.0485061
NW_022268972.1:14371890-14372014;-	-4.39768	0.242337	-3.58111	0.00216966	0.0485933
NW_022271951.1:715895-716052;-	2.93275	8.8263	3.53103	0.00218014	0.0485933
NW_022270367.1:10189725-10189739;-	4.65073	-0.783527	3.58668	0.0021802	0.0485933
NW_022269380.1:5935916-5936078;+	-3.87404	1.06602	-3.56079	0.00218194	0.0485933
NW_022275502.1:12359536-12359577;+	2.18925	1.5339	3.51059	0.00219116	0.0486897
NW_022272446.1:8630951-8631031;-1	1.73226	2.99459	3.49553	0.00223018	0.0494464
NW_022273655.1:12213002-12213321;+1	-1.37572	7.15801	-3.49003	0.00224686	0.0497055
NW_022267349.1:1328309-1328379;-	-3.11996	3.67058	-3.51923	0.00225226	0.0497144
NW_022270926.1:3664479-3664653;-	2.53131	2.21656	3.49852	0.00227016	0.0499987
NW_022269380.1:10453300-10453517;-2	-4.99638	4.99033	-10.7101	9.50229e-08	0.000609862
NW_022275502.1:15063450-15063693;-2	-5.495	3.47558	-10.1629	1.71264e-07	0.000609862
NW_022269199.1:1586323-1586609;+2	-3.91532	6.04504	-10.0445	1.83786e-07	0.000609862
NW_022271163.1:7846830-7846996;-3	7.34581	4.10333	9.63064	3.27923e-07	0.000664006
NW_022275502.1:833429-834153;+2	-2.02056	11.9455	-9.47056	3.33504e-07	0.000664006
NW_022269380.1:11113655-11113727;-3	-2.46285	5.12422	-9.04136	5.46844e-07	0.000907306
NW_022272446.1:536485-536596;+3	4.54178	3.86448	8.53788	1.05291e-06	0.00111323
NW_022276972.1:6997833-6998002;-2	-5.13274	5.91388	-8.55503	1.05483e-06	0.00111323
NW_022271647.1:2729630-2729927;-2	-2.56598	6.19813	-8.482	1.06745e-06	0.00111323
NW_022272931.1:14706345-14706604;-2	2.33216	4.20494	8.35244	1.24835e-06	0.00111323
NW_022270367.1:7183826-7184007;+	-9.81344	2.50132	-8.50978	1.31714e-06	0.00111323
NW_022269869.1:6557335-6557524;-	-2.2261	4.04344	-8.29336	1.34192e-06	0.00111323
NW_022275502.1:14718403-14718499;+	-2.34746	4.68976	-8.15461	1.59789e-06	0.00115781
NW_022271163.1:2950900-2950988;+2	-2.7641	4.49858	-8.14422	1.62826e-06	0.00115781
NW_022269380.1:6099932-6100688;-2	3.14921	2.97289	7.97138	2.04421e-06	0.0013195
NW_022271647.1:5645971-5646039;-2	5.29116	-1.8392	8.00118	2.12074e-06	0.0013195
NW_022268972.1:8635069-8635142;+2	-2.84399	6.7352	-7.87906	2.28645e-06	0.00133892
NW_022266898.1:2900863-2901014;-2	3.41364	5.55458	7.77866	2.64019e-06	0.00138814
NW_022269199.1:6588985-6589095;+	-3.7799	2.7475	-7.78217	2.65797e-06	0.00138814
NW_022272446.1:7355253-7355430;+1	-3.31654	4.01387	-7.71244	2.87107e-06	0.00138814
NW_022267478.1:1980589-1980637;-3	4.08181	2.77598	7.71607	2.92826e-06	0.00138814
NW_022273655.1:12213002-12213321;+2	-2.29353	7.15801	-7.59378	3.2922e-06	0.00139107
NW_022270367.1:7219616-7219915;+2	-2.16983	9.66892	-7.55224	3.47461e-06	0.00139107
NW_022267349.1:1068270-1068376;-	-8.4857	4.49177	-7.69362	3.57121e-06	0.00139107
NW_022276972.1:7884246-7884456;+	-8.6431	2.71599	-7.68771	3.61793e-06	0.00139107
NW_022271459.1:7343455-7343589;+2	3.81901	3.55352	7.54595	3.63313e-06	0.00139107
NW_022267478.1:8426355-8426559;+2	-5.44702	2.56654	-7.52335	3.98972e-06	0.00141568
NW_022270011.1:55-225;-2	3.72785	8.1358	7.45007	4.11761e-06	0.00141568
NW_022271163.1:8028427-8028780;-2	-3.09223	6.77589	-7.43513	4.12404e-06	0.00141568
NW_022270177.1:8629-8696;+2	2.42694	1.98065	7.30727	4.84052e-06	0.00160624
NW_022270666.1:3176644-3176880;+1	-3.24923	3.77565	-7.28261	5.08996e-06	0.00163453
NW_022270124.1:757309-757485;-2	3.80843	1.14045	7.27043	5.26637e-06	0.00163833
NW_022268972.1:1154862-1154928;+2	-6.54688	0.508659	-7.23258	6.19235e-06	0.00186803
NW_022270367.1:689974-690051;+2	3.21083	3.2117	7.09768	6.55597e-06	0.00191955
NW_022268635.1:9699005-9699487;+1	-2.30127	3.3616	-7.05132	6.86941e-06	0.00195386
NW_022269380.1:5871563-5871659;+1	-3.12413	3.44934	-7.02773	7.2088e-06	0.00196373
NW_022269380.1:9111550-9111620;-1	-3.21636	4.01518	-7.02063	7.29865e-06	0.00196373
NW_022276972.1:9229350-9229545;+2	2.74234	6.94764	6.96005	7.85551e-06	0.00202002
NW_022269208.1:5652888-5652910;-	-3.16421	4.46834	-6.9429	8.12666e-06	0.00202002
NW_022271163.1:4730912-4731000;-2	-3.43179	4.61269	-6.94472	8.16936e-06	0.00202002
NW_022269208.1:7241519-7241605;-2	2.82355	4.77818	6.92037	8.31954e-06	0.00202002
NW_022276972.1:4272029-4272214;+2	3.39231	3.18685	6.83597	9.51518e-06	0.00218371
NW_022272931.1:6978114-6978159;-	-3.42825	3.01587	-6.82891	9.62184e-06	0.00218371
NW_022267677.1:4482289-4482472;+	-2.9099	5.8078	-6.81672	9.65175e-06	0.00218371
NW_022269199.1:3936333-3936455;+1	-2.2878	4.32152	-6.77228	1.01726e-05	0.0022504
NW_022269208.1:8899200-8899347;-3	4.15785	1.60284	6.77601	1.06499e-05	0.00229946
NW_022269869.1:12097869-12098022;-2	-3.04789	3.13067	-6.73667	1.08563e-05	0.00229946
NW_022268972.1:4676749-4677095;-1	-2.38927	6.12264	-6.66379	1.18985e-05	0.00243371
NW_022266898.1:5476979-5477616;+3	-1.91097	6.46342	-6.64831	1.21139e-05	0.00243371
NW_022266524.1:14327676-14327753;+2	4.77196	-0.221043	6.69397	1.22885e-05	0.00243371
NW_022266524.1:10125698-10125873;+2	-1.87774	4.88626	-6.62823	1.2468e-05	0.00243371
NW_022273655.1:12875203-12875381;+	-3.25413	3.25422	-6.61255	1.30572e-05	0.0024997
NW_022270367.1:3056778-3056964;-1	-2.04254	4.37102	-6.57688	1.34432e-05	0.00252504
NW_022275502.1:16478420-16478679;+3	3.00733	2.90092	6.47174	1.5925e-05	0.00293581
NW_022269664.1:86238-86420;+2	-2.6244	4.91559	-6.33593	1.92929e-05	0.00349201
NW_022276972.1:6622802-6623033;-2	-2.37467	6.58069	-6.24137	2.21221e-05	0.00379548
NW_022277701.1:4056649-4056702;+	-3.68045	4.54696	-6.25514	2.24394e-05	0.00379548
NW_022271732.1:2264876-2265030;+2	3.17568	4.65819	6.21885	2.32971e-05	0.00379548
NW_022276972.1:4261600-4261916;+2	5.34646	3.59372	6.2734	2.34183e-05	0.00379548
NW_022275502.1:8978888-8978989;-	-4.75678	2.89477	-6.25558	2.3439e-05	0.00379548
NW_022267478.1:11906597-11906929;-2	2.72038	8.12232	6.20488	2.35124e-05	0.00379548
NW_022275502.1:2828920-2829098;-	-4.30114	5.88378	-6.23694	2.36383e-05	0.00379548
NW_022270367.1:4924313-4924485;+2	-1.8445	5.62939	-6.1712	2.44594e-05	0.00386497
NW_022268972.1:8654573-8654688;+	-2.44717	5.81269	-6.12876	2.62372e-05	0.00408112
NW_022268635.1:5863235-5863389;+2	2.7909	2.01476	6.11349	2.70346e-05	0.00414045
NW_022268635.1:9684852-9685005;+2	-4.49053	1.91888	-6.11967	2.8463e-05	0.00429317
NW_022267677.1:12383062-12383177;-3	4.09842	0.0656973	6.08265	2.96185e-05	0.00440078
NW_022266129.1:3704669-3704827;+2	3.13278	2.90218	6.02951	3.10072e-05	0.00447657
NW_022272931.1:14624227-14624268;+	-5.13359	2.39809	-6.08181	3.1028e-05	0.00447657
NW_022268635.1:2003111-2003283;-2	-2.08231	4.9575	-5.99237	3.21424e-05	0.00457111
NW_022267677.1:5827125-5827180;-	-8.18625	2.44309	-6.10331	3.39927e-05	0.00470991
NW_022270367.1:7154975-7155173;+2	-5.13909	6.21393	-6.02117	3.40647e-05	0.00470991
NW_022273655.1:4755617-4755838;+2	-2.43134	5.18378	-5.90177	3.71133e-05	0.00506113
NW_022275502.1:757830-758040;-	-4.95202	4.27349	-5.90261	4.0586e-05	0.0054575
NW_022266524.1:5999412-5999696;+1	-2.6066	3.25031	-5.83779	4.11163e-05	0.0054575
NW_022271163.1:8294752-8294847;+1	-4.15884	3.5549	-5.85201	4.23957e-05	0.00548192
NW_022275502.1:5076431-5076515;+	-3.67226	4.29839	-5.83658	4.25683e-05	0.00548192
NW_022279314.1:37-587;-3	-4.43238	9.34664	-5.85131	4.29523e-05	0.00548192
NW_022266524.1:11699930-11699955;-2	3.48823	3.08996	5.7821	4.60313e-05	0.00580053
NW_022266059.1:13955564-13955636;-2	2.72012	0.565137	5.75465	4.69311e-05	0.00583999
NW_022277701.1:4092725-4092890;+	-3.51866	2.23455	-5.72505	5.04062e-05	0.00619498
NW_022269869.1:8517815-8518047;+2	2.37911	2.67105	5.68527	5.19801e-05	0.00631052
NW_022269869.1:4176210-4176270;+2	3.43464	2.1568	5.68825	5.3254e-05	0.00638727
NW_022270367.1:11819564-11819635;-2	2.45881	2.49376	5.63775	5.61077e-05	0.00661193
NW_022271459.1:8923527-8923702;+2	-2.52962	4.32307	-5.63471	5.64554e-05	0.00661193
NW_022267349.1:9092720-9092899;-2	-2.77044	5.89007	-5.62166	5.79509e-05	0.00670815
NW_022272446.1:8575506-8575584;-2	3.46231	3.22238	5.62284	5.91338e-05	0.0067664
NW_022271163.1:6863175-6863273;+1	-4.17054	-0.200975	-5.6299	6.02092e-05	0.00677376
NW_022271459.1:1191566-1191761;-	-3.13189	3.15869	-5.60057	6.0559e-05	0.00677376
NW_022271732.1:9366253-9366343;+1	-4.62393	-0.346077	-5.61385	6.30517e-05	0.00697421
NW_022272931.1:11574003-11574157;+2	-2.32611	3.95704	-5.52863	6.65856e-05	0.00728417
NW_022269869.1:11303910-11304087;-	-1.58604	4.12449	-5.51608	6.75198e-05	0.00730608
NW_022269208.1:643291-643388;+2	3.84172	4.1086	5.53329	6.92773e-05	0.00741565
NW_022268635.1:5843965-5843981;+2	3.75743	0.343785	5.51922	7.06108e-05	0.00742706
NW_022272446.1:10298640-10298883;-	-2.80011	1.83039	-5.49594	7.08761e-05	0.00742706
NW_022271459.1:6110709-6110906;+1	-1.72454	4.04842	-5.40506	8.07258e-05	0.00828497
NW_022272931.1:11970372-11970469;-2	2.52007	2.6327	5.4002	8.21408e-05	0.00828497
NW_022269208.1:1850438-1850505;-3	4.36917	-0.299052	5.43795	8.27233e-05	0.00828497
NW_022273655.1:9466501-9466650;-1	-2.95333	1.31327	-5.39996	8.31002e-05	0.00828497
NW_022276972.1:2777109-2777194;+1	-2.27235	3.97915	-5.38569	8.37156e-05	0.00828497
NW_022271163.1:6862764-6863227;-2	2.04195	11.3123	5.36653	8.61018e-05	0.00828497
NW_022271732.1:11593833-11593986;-2	3.66545	3.36908	5.38737	8.70535e-05	0.00828497
NW_022266524.1:7695417-7695455;+	-5.14748	3.3283	-5.42844	8.71353e-05	0.00828497
NW_022270124.1:7842514-7842823;-	-1.88303	6.06763	-5.35006	8.83107e-05	0.00828497
NW_022269208.1:2028822-2028956;-2	3.79711	2.6453	5.37294	8.96206e-05	0.00828497
NW_022270124.1:4135199-4135832;+	-1.69139	7.20873	-5.33091	9.10053e-05	0.00828497
NW_022267478.1:2480333-2480449;+2	-2.12568	3.30925	-5.33163	9.11993e-05	0.00828497
NW_022271647.1:2740007-2740195;+2	-2.80614	6.48564	-5.33584	9.18215e-05	0.00828497
NW_022268635.1:543704-543922;-	-1.42017	4.8515	-5.32242	9.22118e-05	0.00828497
NW_022272446.1:545015-545265;+2	2.10231	6.61081	5.31996	9.29214e-05	0.00828497
NW_022267677.1:3756993-3757194;+2	2.61892	5.68153	5.32164	9.35147e-05	0.00828497
NW_022267349.1:5619239-5619366;-	-1.52811	3.79478	-5.31172	9.38452e-05	0.00828497
NW_022269664.1:1558712-1558766;+2	-1.91165	4.05312	-5.3109	9.41288e-05	0.00828497
NW_022269380.1:10709719-10709859;+2	-3.63149	2.31448	-5.32746	9.58502e-05	0.00828497
NW_022269199.1:4621149-4621282;-1	-2.48831	2.98348	-5.30412	9.59431e-05	0.00828497
NW_022273655.1:7120285-7120289;+	-5.37572	-2.41399	-5.37222	9.65401e-05	0.00828497
NW_022272931.1:6740688-6740831;-1	-2.50064	1.25105	-5.29419	9.75354e-05	0.00829885
NW_022266129.1:5472627-5472828;-2	2.92823	2.97394	5.26882	0.000102809	0.00867339
NW_022271647.1:5646064-5646105;-2	4.88172	-0.503523	5.30113	0.000105984	0.00886617
NW_022275502.1:8135710-8135909;+	-3.12808	5.98165	-5.23301	0.000109755	0.00910506
NW_022268972.1:13413187-13413236;-1	2.89095	3.62343	5.18806	0.000117271	0.00956374
NW_022269208.1:5200987-5201162;+2	-4.497	4.06515	-5.22466	0.000118056	0.00956374
NW_022271163.1:737143-737303;+3	-3.05005	5.66978	-5.18657	0.000118166	0.00956374
NW_022276972.1:3486959-3487135;-2	2.48879	3.76852	5.16026	0.000121482	0.00974662
NW_022268972.1:8989908-8990320;+	-1.5773	5.85543	-5.14962	0.000122383	0.00974662
NW_022272931.1:6966898-6967008;-	-5.48746	1.43849	-5.20142	0.000128657	0.0101649
NW_022270666.1:2359300-2359389;-2	2.22789	3.56635	5.10297	0.000132909	0.0103474
NW_022266129.1:977945-978061;+2	1.92169	1.81597	5.10016	0.000133045	0.0103474
NW_022271459.1:5186604-5186760;+	-1.75953	2.14846	-5.09123	0.000134881	0.0104088
NW_022267677.1:1623244-1623306;+2	2.25976	0.500253	5.0849	0.000137023	0.0104928
NW_022266938.1:2028666-2028769;+2	2.34613	4.86125	5.04829	0.000145846	0.0110832
NW_022269208.1:3870079-3870164;-1	-3.45487	1.19998	-5.04928	0.000150764	0.0113507
NW_022268635.1:4653084-4653124;-	-4.44428	-2.14182	-5.06993	0.000152411	0.0113507
NW_022277701.1:10881507-10881527;-2	-4.08225	3.9306	-5.05385	0.000153883	0.0113507
NW_022275502.1:16555358-16555514;+1	1.80698	2.92021	5.00966	0.000154517	0.0113507
NW_022276972.1:709330-709436;+2	-3.38269	4.74322	-5.03071	0.000155068	0.0113507
NW_022277701.1:5152233-5152336;+	-2.69957	1.93079	-5.00585	0.000157855	0.0114349
NW_022275502.1:8223279-8223485;+	-2.86026	2.07299	-5.00075	0.000159973	0.0114349
NW_022277701.1:11483255-11483349;-3	-2.63823	2.12489	-4.99371	0.000160831	0.0114349
NW_022267677.1:4260580-4260702;-3	4.42987	1.79148	5.03396	0.0001618	0.0114349
NW_022271163.1:1031949-1032002;-2	2.74847	2.1411	4.99136	0.000161961	0.0114349
NW_022271459.1:7707393-7707510;-	-4.08743	1.00224	-5.01837	0.000163381	0.0114539
NW_022267815.1:1912-2045;-2	2.53076	2.12488	4.97809	0.00016465	0.0114622
NW_022266059.1:13028844-13028898;+2	2.96476	3.23923	4.9783	0.000166686	0.0115233
NW_022266059.1:7336448-7336521;-	-8.35073	0.0457233	-5.09168	0.000173993	0.0119196
NW_022266129.1:5749928-5750385;+1	-1.93963	6.20451	-4.93656	0.000174813	0.0119196
NW_022270124.1:1274082-1274251;+	-1.84532	2.74652	-4.9185	0.000180056	0.0121517
NW_022266524.1:13431026-13431225;+2	-2.55089	5.94052	-4.92079	0.000181387	0.0121517
NW_022266898.1:8572581-8572704;-2	2.1806	9.77887	4.91475	0.000181878	0.0121517
NW_022266059.1:13431839-13431857;+1	-2.38888	2.90826	-4.90897	0.00018435	0.012181
NW_022269869.1:4657228-4657297;-1	3.21067	0.428951	4.92255	0.000184764	0.012181
NW_022272931.1:7312592-7312908;+1	-4.1847	6.27304	-4.92252	0.000193038	0.0125365
NW_022276972.1:11759110-11759341;-2	2.36751	3.02715	4.8793	0.00019373	0.0125365
NW_022269199.1:2627806-2627881;-2	2.29121	2.5038	4.87403	0.000195172	0.0125365
NW_022266059.1:12046626-12046764;-2	-3.21103	3.00484	-4.89012	0.000195194	0.0125365
NW_022267677.1:1852314-1852364;+	-3.68143	2.3793	-4.89447	0.000197691	0.0126155
NW_022266938.1:4273305-4273355;-	-7.20097	-0.5329	-4.97762	0.000202198	0.0128209
NW_022267677.1:9799871-9800049;-	-1.7108	4.15775	-4.82903	0.00020922	0.0131822
NW_022266524.1:12718777-12719045;-1	-1.90834	4.36928	-4.82257	0.000211818	0.0132122
NW_022269869.1:11470383-11470541;-2	-2.14843	4.78935	-4.82279	0.000212351	0.0132122
NW_022272931.1:3540301-3540474;+	-8.39369	1.34054	-4.93916	0.000225717	0.0139029
NW_022275976.1:507-527;+2	2.47617	4.18454	4.78926	0.000226245	0.0139029
NW_022270666.1:790196-791278;+	-2.5228	3.29476	-4.77717	0.000231218	0.0140437
NW_022271647.1:1490421-1490905;-	-1.88579	9.23169	-4.77049	0.000231358	0.0140437
NW_022271163.1:13241165-13241322;+	-1.60346	3.09118	-4.75354	0.000237729	0.014343
NW_022271732.1:859257-859307;-2	2.24788	2.32097	4.75034	0.000240599	0.0144287
NW_022269664.1:6385197-6385228;+	-3.33654	1.37352	-4.75903	0.000245353	0.0145604
NW_022266524.1:5329717-5329802;+	-2.84295	3.81895	-4.74711	0.00024572	0.0145604
NW_022270367.1:12330539-12330616;-1	3.93524	0.389639	4.76817	0.000248282	0.0146085
NW_022269869.1:11913257-11913287;-	-5.25126	-0.791106	-4.80368	0.000249468	0.0146085
NW_022276972.1:7318357-7318382;-	-6.01211	-2.26643	-4.8158	0.000253403	0.0146677
NW_022269208.1:5745444-5745483;+3	2.88416	3.92282	4.72991	0.000253425	0.0146677
NW_022269208.1:4581510-4581593;+2	2.98676	1.90718	4.72373	0.000257064	0.0147923
NW_022269208.1:2001680-2001907;-	-2.69257	3.265	-4.70523	0.000262742	0.0149481
NW_022271732.1:542364-542468;-2	4.65655	-0.300757	4.75623	0.000262775	0.0149481
NW_022266898.1:1082455-1082466;+1	2.8733	0.808832	4.70407	0.000264819	0.0149694
NW_022267478.1:7459942-7460043;-1	-2.16369	3.50686	-4.68783	0.000267363	0.0149694
NW_022272446.1:2248263-2248389;+2	4.57167	0.397784	4.74307	0.00026766	0.0149694
NW_022267677.1:12307087-12307179;-	-7.71296	-1.7545	-4.78693	0.000286148	0.015914
NW_022266898.1:888660-888671;+	-5.55358	0.710569	-4.7122	0.000296636	0.0164056
NW_022275502.1:14360300-14360404;+	-4.48516	0.611068	-4.67766	0.000298465	0.0164156
NW_022268635.1:10501680-10501774;-	-2.24752	3.35281	-4.61825	0.000301792	0.0164698
NW_022270367.1:10223594-10223732;-	-3.74143	1.37193	-4.64688	0.000303297	0.0164698
NW_022272446.1:363751-363817;-2	4.20634	4.1204	4.6581	0.000304415	0.0164698
NW_022266524.1:1198492-1198647;-2	3.25442	2.41004	4.61639	0.000312707	0.0164996
NW_022266524.1:3365344-3365444;+2	2.51049	0.792086	4.60109	0.000312745	0.0164996
NW_022271459.1:769924-769983;-1	3.1002	1.11537	4.61122	0.000313509	0.0164996
NW_022266059.1:3372637-3372921;+2	1.82735	6.40868	4.59231	0.000313811	0.0164996
NW_022271459.1:9063336-9063343;-2	2.95259	-0.86829	4.60182	0.000316839	0.0164996
NW_022271732.1:18038430-18038462;-	-6.95375	-1.75062	-4.7091	0.000317821	0.0164996
NW_022266129.1:5767993-5768107;+	-2.22745	1.97215	-4.5861	0.000318892	0.0164996
NW_022269869.1:2331590-2331690;+	-1.92199	3.02252	-4.58238	0.000319522	0.0164996
NW_022269208.1:8902044-8902122;-2	3.42834	3.35151	4.60767	0.000319927	0.0164996
NW_022270124.1:5765374-5765639;+1	-3.19935	2.17383	-4.59742	0.000322424	0.0164996
NW_022266938.1:4321469-4321528;+	-5.4147	-2.40472	-4.65604	0.000324897	0.0164996
NW_022268972.1:11885248-11885619;+	-1.87118	5.11369	-4.57196	0.000325157	0.0164996
NW_022269199.1:9010729-9010960;+1	1.71081	3.35059	4.56886	0.000326511	0.0164996
NW_022270031.1:3777-4016;-	-4.88218	0.0578277	-4.62473	0.00033405	0.0167953
NW_022267349.1:5642745-5642822;-	-7.43635	0.967394	-4.66541	0.000349784	0.0173549
NW_022272446.1:2261148-2261214;+2	3.44273	-0.430226	4.5563	0.000350099	0.0173549
NW_022266059.1:12959421-12959505;-1	1.63955	2.47144	4.52686	0.000350998	0.0173549
NW_022270666.1:4905730-4905849;-1	3.58936	4.23316	4.5569	0.000352154	0.0173549
NW_022269208.1:6383370-6383417;+1	2.27521	4.73465	4.50993	0.000364256	0.0178629
NW_022272446.1:2701914-2701977;-2	4.80245	1.23585	4.55975	0.000372799	0.0180737
NW_022266129.1:2341420-2341586;+2	2.37035	2.19807	4.49564	0.000374227	0.0180737
NW_022275502.1:9146404-9146739;-	-1.92173	4.17585	-4.4888	0.000375779	0.0180737
NW_022271647.1:1491488-1491631;+	-3.76205	3.18012	-4.52254	0.00037715	0.0180737
NW_022277701.1:3902753-3903049;+	-1.58463	8.28614	-4.4844	0.000377759	0.0180737
NW_022273655.1:3480594-3480678;-2	1.75458	2.94198	4.47945	0.000381369	0.0180737
NW_022270367.1:2857031-2857128;-1	-3.83815	1.0175	-4.51636	0.000382716	0.0180737
NW_022266059.1:1597001-1597104;+2	1.75263	2.45605	4.47571	0.000383852	0.0180737
NW_022266059.1:6351863-6351946;-	-3.94817	1.51444	-4.51631	0.000384894	0.0180737
NW_022269380.1:10935498-10935749;+3	-2.16485	9.98903	-4.46852	0.000390652	0.0181438
NW_022269380.1:10441232-10441507;+2	-1.95363	6.24342	-4.46646	0.000390827	0.0181438
NW_022266524.1:12161496-12161506;+	-4.54081	-1.18315	-4.52365	0.000391855	0.0181438
NW_022277701.1:8770307-8770363;-	3.92857	-1.45342	4.485	0.000406274	0.0187243
NW_022268635.1:2002272-2002457;-1	-2.48532	2.48339	-4.44002	0.000413611	0.0189272
NW_022268635.1:8957562-8958072;-2	2.45787	8.9607	4.43693	0.00041554	0.0189272
NW_022269199.1:11830923-11831071;+1	-2.39883	3.71786	-4.43362	0.00041731	0.0189272
NW_022267478.1:7919984-7920194;+2	2.99585	7.7461	4.44358	0.00041828	0.0189272
NW_022269380.1:236487-236747;-1	-1.32085	5.52118	-4.42134	0.000421384	0.0189813
NW_022269664.1:5310095-5310174;-1	2.61132	3.4265	4.42795	0.000424013	0.0190137
NW_022267478.1:7060974-7061228;-1	-1.87859	6.8719	-4.4122	0.000429289	0.019164
NW_022269199.1:10282372-10282522;-	-1.72881	3.12238	-4.39913	0.00043866	0.0194949
NW_022271459.1:9461808-9461931;-2	2.97278	1.225	4.41325	0.000440776	0.0195019
NW_022268635.1:6279000-6279055;-	-3.55971	1.91898	-4.41301	0.000452791	0.0197418
NW_022268972.1:10934199-10934338;-1	2.01902	6.12773	4.38046	0.000454616	0.0197418
NW_022273655.1:7164955-7165001;+	-8.91239	1.37239	-4.54365	0.000456627	0.0197418
NW_022273655.1:7239397-7239436;+2	-3.10985	2.27359	-4.39425	0.000458381	0.0197418
NW_022269380.1:5879765-5879835;+	-1.5687	3.13342	-4.37284	0.000458937	0.0197418
NW_022277701.1:14387790-14387949;-2	2.76746	-0.46249	4.38328	0.000461048	0.0197418
NW_022271647.1:2748626-2748850;+	-2.04845	4.60433	-4.37119	0.000462271	0.0197418
NW_022269199.1:8401403-8401408;+	-5.65482	-2.34869	-4.46185	0.000462812	0.0197418
NW_022273655.1:12488275-12488431;-	-1.20367	5.98485	-4.36522	0.000464823	0.0197418
NW_022269869.1:5729317-5729369;+	-9.337	-0.893837	-4.53958	0.00046603	0.0197418
NW_022275502.1:9182384-9182917;+1	-1.66369	3.84632	-4.35961	0.000469914	0.0198053
NW_022266524.1:12885775-12885802;-	-5.76888	-1.50247	-4.45452	0.000471506	0.0198053
NW_022269380.1:3573988-3574140;+	-1.63459	2.92638	-4.35412	0.000474391	0.0198427
NW_022271163.1:1553114-1553386;+	2.05466	7.68044	4.34074	0.00048772	0.0203141
NW_022268635.1:2019097-2019189;+2	-3.42741	1.9133	-4.36503	0.000489743	0.0203141
NW_022273655.1:9025087-9025215;+	-1.93179	4.39334	-4.33147	0.00049489	0.0204424
NW_022273655.1:12139204-12139364;+2	3.12646	0.626035	4.32978	0.000514112	0.0210765
NW_022266059.1:6231247-6231284;-2	3.55489	0.83908	4.3408	0.000514473	0.0210765
NW_022272446.1:9797669-9797968;+	-1.36551	10.5722	-4.29931	0.000521956	0.0212954
NW_022266059.1:11864526-11864641;+	-1.86133	2.30908	-4.29322	0.000528949	0.0214064
NW_022272931.1:4717062-4717190;-1	1.90026	1.54025	4.29343	0.000528977	0.0214064
NW_022270666.1:3071147-3071339;+	-2.8021	3.05543	-4.27875	0.000555346	0.0223825
NW_022271163.1:5810709-5810856;+	-5.21356	2.32238	-4.33293	0.000569617	0.0228651
NW_022271459.1:4572759-4573095;-2	-2.22393	7.5323	-4.24494	0.000579434	0.0231582
NW_022270666.1:4592935-4593066;-	-1.78979	6.83232	-4.23913	0.000581572	0.0231582
NW_022277701.1:4156834-4156933;-	-1.72563	5.91784	-4.22778	0.000593064	0.0233496
NW_022272446.1:5392902-5393081;-	-1.57969	5.02788	-4.2267	0.000593684	0.0233496
NW_022267677.1:4271796-4271911;-3	2.50898	4.82589	4.23463	0.000594573	0.0233496
NW_022269380.1:8452195-8452420;-	-4.133	5.09434	-4.27558	0.000595761	0.0233496
NW_022271459.1:9554144-9554222;+	-9.59316	-0.245605	-4.39879	0.000603114	0.0234903
NW_022269208.1:1345740-1345886;+	-2.82589	1.80128	-4.23198	0.000604069	0.0234903
NW_022269208.1:8844950-8844975;-	2.63136	1.08862	4.22481	0.000607464	0.0235304
NW_022270367.1:7204503-7204875;-	-2.4006	7.22531	-4.21638	0.000612244	0.0236236
NW_022269380.1:2484-2705;-2	-1.54897	3.57442	-4.20517	0.000616691	0.0236399
NW_022266938.1:623909-624030;+1	-2.40296	4.60048	-4.20931	0.000620022	0.0236399
NW_022266059.1:11839322-11839389;+	-6.60848	-2.00675	-4.32306	0.000620238	0.0236399
NW_022272446.1:2144313-2144400;+1	2.31409	1.82157	4.20306	0.000625484	0.0236399
NW_022273655.1:13523082-13523094;-	-2.20614	1.69818	-4.20125	0.000625906	0.0236399
NW_022266059.1:8180151-8180224;+	-2.7745	2.35622	-4.20838	0.000628772	0.0236399
NW_022268972.1:2067750-2067800;+	-5.45004	1.65645	-4.28426	0.00062929	0.0236399
NW_022273655.1:811415-811565;-	-1.25934	4.97003	-4.18675	0.000636786	0.0238316
NW_022268972.1:15018281-15018531;-1	1.43797	5.77705	4.18326	0.000640903	0.0238958
NW_022266898.1:4617054-4617188;+	-3.89354	-0.426404	-4.2241	0.00064502	0.0239596
NW_022268635.1:5085628-5085722;+	-3.68301	2.33019	-4.21268	0.000651039	0.0240933
NW_022269199.1:9103426-9103562;-1	2.98474	1.92098	4.19	0.000655362	0.0241634
NW_022269208.1:3012505-3012606;+1	6.23794	4.09741	4.28015	0.000658875	0.0242033
NW_022269199.1:8807726-8807806;+	-1.76528	4.62363	-4.16417	0.00066414	0.024307
NW_022271459.1:5202694-5203000;+	-1.62229	4.34287	-4.15261	0.00067725	0.0246014
NW_022269380.1:658536-658679;+	-2.60087	2.56499	-4.16279	0.000677802	0.0246014
NW_022277701.1:1898299-1898371;+	-3.20288	1.31694	-4.17332	0.000681983	0.0246014
NW_022277701.1:6927618-6927623;-1	-3.19655	0.721286	-4.17309	0.000682068	0.0246014
NW_022269380.1:11503945-11504007;+	-1.94423	2.28517	-4.14814	0.000684741	0.0246069
NW_022271459.1:2862680-2862780;+1	-5.03015	1.84688	-4.22331	0.000687164	0.0246069
NW_022266059.1:11883932-11884053;-	-6.47604	0.849406	-4.25641	0.000695291	0.0246887
NW_022271647.1:1153480-1153836;-1	-2.33389	7.73594	-4.14386	0.000695426	0.0246887
NW_022271647.1:5797142-5797350;-1	2.77808	4.65194	4.15091	0.000696888	0.0246887
NW_022270926.1:2904561-2904691;+	-1.19418	4.89068	-4.13092	0.000703198	0.0248239
NW_022270666.1:13176220-13176370;-2	2.30763	5.65419	4.1339	0.00070743	0.024885
NW_022276972.1:2729757-2730376;+1	-1.38138	10.8859	-4.1247	0.000711153	0.0249279
NW_022271732.1:9586135-9586151;-	-3.09047	1.52144	-4.13662	0.00072463	0.0251723
NW_022276972.1:7006995-7007200;-	-3.20403	2.44548	-4.13656	0.000728596	0.0251723
NW_022266898.1:8307444-8307805;-1	1.70297	5.45358	4.11144	0.000729162	0.0251723
NW_022270367.1:8502134-8502394;+	-1.56748	8.77209	-4.11093	0.00072923	0.0251723
NW_022271163.1:13981975-13982302;-2	2.11262	4.14916	4.11244	0.000731827	0.0251723
NW_022268992.1:654-847;+	1.78815	7.54513	4.10868	0.000733298	0.0251723
NW_022268635.1:1687845-1687976;+	-3.37987	0.118318	-4.12999	0.000743703	0.0254418
NW_022269380.1:236062-236408;-3	-2.13681	3.21021	-4.09663	0.000753171	0.0255988
NW_022271732.1:19107699-19107820;+2	-4.98159	0.129536	-4.17101	0.000753436	0.0255988
NW_022272446.1:6626976-6627233;+	-1.44551	10.0423	-4.08278	0.000766478	0.0259534
NW_022275502.1:15758222-15758304;+	4.04575	0.00840326	4.12967	0.000771201	0.0260248
NW_022270367.1:5593912-5594048;-1	1.93165	7.51113	4.07597	0.000778755	0.0260421
NW_022269208.1:1352004-1352532;+	-3.71628	3.27264	-4.11422	0.000778859	0.0260421
NW_022271647.1:3333832-3333859;+	-4.44195	-0.34287	-4.13401	0.000782227	0.0260421
NW_022276972.1:9787440-9787457;-	-5.85154	-1.88224	-4.17033	0.00078908	0.0260421
NW_022266059.1:11586068-11586149;+	-2.77663	5.1654	-4.08104	0.000789978	0.0260421
NW_022267478.1:8424777-8424983;+1	-5.17049	2.09759	-4.14765	0.000794064	0.0260421
NW_022266524.1:11863381-11863516;+	-2.81439	2.25132	-4.07735	0.000796468	0.0260421
NW_022271163.1:157416-157567;-1	-4.56985	-0.853268	-4.12788	0.000796623	0.0260421
NW_022269869.1:12106435-12106532;+	3.84233	-0.866698	4.10405	0.000798812	0.0260421
NW_022272931.1:3517848-3517899;-	-2.16439	3.18171	-4.0627	0.000800841	0.0260421
NW_022269380.1:10010302-10010456;-	-2.99546	0.584769	-4.07772	0.000802206	0.0260421
NW_022269380.1:2389716-2390006;+2	1.83604	5.33717	4.05809	0.000803107	0.0260421
NW_022269664.1:948128-948396;-	-3.22573	5.07625	-4.07661	0.00081263	0.0262653
NW_022267478.1:10602162-10602179;-	2.81218	-0.434158	4.05692	0.000826259	0.0264204
NW_022273655.1:4006993-4007118;+	-2.47323	1.81888	-4.04782	0.000829447	0.0264204
NW_022269380.1:5935916-5936078;+1	-4.34985	1.06602	-4.09857	0.000829968	0.0264204
NW_022269664.1:1333615-1333746;+1	-2.13957	3.63295	-4.04234	0.00083019	0.0264204
NW_022269199.1:5201959-5202134;+	-1.51903	4.27179	-4.03793	0.000830697	0.0264204
NW_022277701.1:6852330-6852366;-	-7.76319	-1.37625	-4.1828	0.000838058	0.0265696
NW_022269664.1:7407918-7408029;-	-1.94586	3.97511	-4.0281	0.000848686	0.0268212
NW_022273655.1:6408760-6408953;-2	-2.69056	8.91281	-4.03603	0.000853809	0.0268654
NW_022269380.1:5451959-5451988;+	-4.40335	-0.424489	-4.08355	0.00085552	0.0268654
NW_022269199.1:1732304-1732450;+	-1.45226	3.68142	-4.01964	0.000858182	0.0268654
NW_022266938.1:4244204-4244318;-	-4.03202	-1.06039	-4.06572	0.000865472	0.0270087
NW_022267677.1:11008802-11008955;-1	-4.667	-0.744702	-4.08017	0.000873601	0.027123
NW_022276972.1:8348583-8348679;-	-3.59412	1.58849	-4.04663	0.000874583	0.027123
NW_022269199.1:6232136-6232293;-1	-2.92647	1.78098	-4.02471	0.000880071	0.0272084
NW_022271951.1:697401-697584;-1	3.53267	5.81306	4.03606	0.000888586	0.0273572
NW_022271459.1:6984766-6984907;-2	4.55568	1.30364	4.06517	0.000892268	0.0273572
NW_022266129.1:3366909-3367098;-	-1.29926	6.32007	-3.99723	0.000893129	0.0273572
NW_022270666.1:11882423-11882597;-1	-2.80471	3.56316	-4.01181	0.000896106	0.0273642
NW_022273655.1:1046104-1046690;-3	-1.56219	9.71272	-3.99079	0.000904151	0.0275094
NW_022267349.1:1509095-1509160;-2	5.80779	-1.37387	4.0923	0.000907756	0.0275094
NW_022266898.1:1112340-1112491;+2	2.38876	3.91501	3.99542	0.000909149	0.0275094
NW_022270367.1:4465989-4466654;+	-1.79195	8.44991	-3.98646	0.000912809	0.0275364
NW_022269664.1:4981395-4981574;+	-2.90552	7.14051	-4.00186	0.000916388	0.0275609
NW_022267608.1:442-535;+1	3.88904	0.311663	4.02093	0.000931527	0.0279022
NW_022269869.1:12098606-12098727;-1	-1.26246	4.70124	-3.97057	0.000936904	0.0279022
NW_022273655.1:2247198-2247209;-	-2.87047	-0.0630578	-3.98665	0.000940523	0.0279022
NW_022269199.1:9083613-9083756;+2	-2.00935	4.58713	-3.97119	0.000941107	0.0279022
NW_022269664.1:6209676-6209780;-	-4.10987	-1.11195	-4.02157	0.000942135	0.0279022
NW_022270367.1:9758828-9758969;-2	2.3268	1.25954	3.97171	0.000947176	0.0279022
NW_022266898.1:888552-888599;+1	-4.35596	-1.05932	-4.02571	0.000948207	0.0279022
NW_022266898.1:4415417-4415519;-2	1.74497	1.61541	3.9639	0.000950161	0.0279022
NW_022266129.1:3001697-3001797;-	-2.9613	5.35994	-3.97722	0.000960687	0.0281284
NW_022275502.1:10465550-10465755;+	-3.3943	1.76963	-3.98205	0.000973103	0.0284083
NW_022269199.1:6285943-6285965;-	-2.59395	0.288557	-3.9588	0.000978119	0.0284713
NW_022268972.1:2090948-2091383;+	-1.19368	4.68473	-3.92607	0.001015	0.0294588
NW_022267349.1:7737850-7737912;-2	2.20157	3.97759	3.92708	0.00102328	0.0296127
NW_022272931.1:8106002-8106137;+	-3.85994	2.20939	-3.96395	0.00103204	0.0297796
NW_022272446.1:5162324-5162412;-	-2.48176	3.01268	-3.92306	0.00103939	0.0298369
NW_022266898.1:5218658-5218768;-1	-3.11666	1.24178	-3.93654	0.00104221	0.0298369
NW_022277701.1:8569286-8569451;+	-1.91061	3.66933	-3.91331	0.00104302	0.0298369
NW_022267478.1:7014462-7014633;-	-2.35605	2.78374	-3.91193	0.00105625	0.0300534
NW_022267278.1:117-248;+2	2.11851	6.21868	3.90828	0.00105662	0.0300534
NW_022276594.1:3005-3021;+	-5.91081	-1.92315	-4.01032	0.00106045	0.0300764
NW_022268635.1:1821244-1821443;-1	-1.39394	4.65764	-3.89405	0.00107561	0.0303092
NW_022272931.1:11411264-11411464;+	-1.36186	4.13331	-3.89378	0.00107607	0.0303092
NW_022272446.1:2427547-2427574;+	-3.55425	1.19137	-3.93085	0.00107779	0.0303092
NW_022275502.1:9053799-9054155;-2	-2.68272	3.67225	-3.90461	0.00108295	0.0303118
NW_022269869.1:1941181-1941466;+	-2.14459	5.49821	-3.89449	0.00108398	0.0303118
NW_022266059.1:6757072-6757296;-1	-2.64309	6.18025	-3.90136	0.00108764	0.030329
NW_022269380.1:10767958-10768202;+1	-2.36237	2.57291	-3.88765	0.00110403	0.0306288
NW_022269199.1:10496811-10497014;+	-1.42442	5.73439	-3.87791	0.00110752	0.0306288
NW_022272446.1:7214799-7215086;+	-1.27534	7.63862	-3.87771	0.00110762	0.0306288
NW_022267478.1:6866199-6866343;-	-1.45516	4.01091	-3.87393	0.00111562	0.0307645
NW_022271459.1:9715656-9715943;-2	2.32449	4.80978	3.87953	0.00111914	0.0307763
NW_022267677.1:1819951-1820103;+1	-2.1417	2.10988	-3.87123	0.00113058	0.0309232
NW_022269380.1:6346571-6346955;+	-1.40632	7.54026	-3.86643	0.00113069	0.0309232
NW_022267478.1:7406228-7406403;-	-1.20755	5.69672	-3.86045	0.00114267	0.0311174
NW_022275976.1:615-776;+2	2.63913	0.520503	3.87349	0.00114405	0.0311174
NW_022270367.1:841309-841426;+1	-1.56505	2.87531	-3.85694	0.00115098	0.0311357
NW_022275502.1:8241036-8241201;-	-1.69774	2.3016	-3.8564	0.00115319	0.0311357
NW_022267478.1:12757862-12758669;-1	-1.19419	7.20016	-3.85495	0.0011541	0.0311357
NW_022268635.1:9678792-9679009;+	-2.9906	1.56864	-3.87342	0.00116224	0.0311761
NW_022267349.1:5142276-5142299;+	3.39515	-0.230273	3.88119	0.00117016	0.0311761
NW_022271163.1:2140864-2140921;+2	2.40359	1.98354	3.8555	0.00117199	0.0311761
NW_022266059.1:12050911-12051059;-	-2.51419	0.624401	-3.85713	0.00117302	0.0311761
NW_022272446.1:9823564-9823829;+1	-1.32391	10.4242	-3.84565	0.00117384	0.0311761
NW_022276972.1:7380712-7380794;+	-2.22539	1.39639	-3.85093	0.00117548	0.0311761
NW_022270666.1:3208935-3208987;+	-1.64108	2.52191	-3.84462	0.00117752	0.0311761
NW_022266059.1:9005762-9005938;+	-2.13806	2.28976	-3.84461	0.00118644	0.0313288
NW_022270666.1:788081-789122;+	-2.38625	2.85992	-3.84613	0.00119148	0.0313788
NW_022276972.1:13712603-13712861;-1	-1.37276	4.5846	-3.83564	0.00119541	0.0313993
NW_022266059.1:13954716-13954897;-1	3.74725	0.948045	3.87408	0.00120929	0.0316802
NW_022266898.1:5443345-5443475;+1	1.56433	3.04931	3.81839	0.00123422	0.0321865
NW_022272446.1:2691651-2691712;-2	4.49202	-0.705332	3.88614	0.00123508	0.0321865
NW_022278231.1:1259-1287;-	-7.72101	-1.57046	-3.96435	0.00124892	0.032462
NW_022269380.1:353495-354209;+3	-1.45927	10.0439	-3.80363	0.00126711	0.0328493
NW_022269208.1:329617-329690;-	-6.47908	0.548668	-3.91993	0.00128746	0.0332796
NW_022268635.1:5085537-5085605;+	-5.01053	0.240925	-3.8784	0.0012904	0.0332796
NW_022269199.1:10429341-10429576;-	-2.3134	3.49297	-3.7914	0.00131338	0.0337848
NW_022268972.1:5007587-5007729;-	-1.32595	3.58394	-3.77898	0.00132467	0.0339874
NW_022276972.1:2456584-2456732;-	-3.70613	6.55264	-3.8211	0.00133016	0.0340405
NW_022270666.1:1611638-1611683;-	-3.86225	1.2983	-3.82339	0.00133669	0.03412
NW_022277701.1:7666594-7666690;+	-3.30967	0.699956	-3.79548	0.00136343	0.0347135
NW_022268972.1:9181902-9182085;-	-3.46804	-0.353171	-3.79395	0.00137947	0.0350321
NW_022269199.1:3819771-3819995;+	-2.56182	1.24528	-3.75951	0.00140457	0.0355788
NW_022273655.1:6018273-6018390;+	-2.70659	0.136571	-3.76143	0.00140816	0.0355793
NW_022270367.1:7045041-7045155;-	-1.31609	5.0209	-3.74382	0.00141207	0.0355878
NW_022268972.1:8302527-8302751;+2	1.82977	2.92521	3.74272	0.00141978	0.0356918
NW_022267349.1:5272500-5272542;+	-4.39649	4.63468	-3.80445	0.00142883	0.0358288
NW_022269208.1:1850536-1850558;-1	4.05976	-0.832825	3.78167	0.00146106	0.0365448
NW_022272446.1:9185466-9185618;+	-3.65159	2.54217	-3.76485	0.00147126	0.0367078
NW_022266938.1:3447077-3447116;-	-2.60786	-0.482415	-3.73285	0.00147771	0.0367765
NW_022269208.1:3588935-3588985;-	-5.08252	-1.12117	-3.80492	0.00148506	0.0368672
NW_022276972.1:6826896-6827128;-2	-1.32986	5.12578	-3.71274	0.00149433	0.0369212
NW_022270666.1:804971-805046;+	-2.09871	5.04977	-3.71736	0.00149465	0.0369212
NW_022277701.1:11480225-11480374;-1	-2.0702	4.1588	-3.71399	0.00150288	0.0370326
NW_022268635.1:6371388-6371481;+	3.82717	-0.952333	3.75735	0.00150744	0.0370532
NW_022271459.1:6371009-6371118;+3	-1.71213	4.22554	-3.70575	0.00151663	0.0371874
NW_022272446.1:1253760-1253937;-	-1.25448	4.25669	-3.69542	0.0015421	0.0377189
NW_022267677.1:11002995-11003117;+	-1.23495	3.70658	-3.69213	0.00155134	0.0378042
NW_022266059.1:8166788-8166879;-1	3.07109	-0.300228	3.71784	0.00155318	0.0378042
NW_022270926.1:3551878-3551946;+	3.34048	1.99983	3.72375	0.00155924	0.037859
NW_022276972.1:762791-762933;-2	-3.3598	6.98617	-3.7216	0.00156718	0.0379593
NW_022271732.1:15678640-15678901;+	-1.39532	4.64423	-3.68369	0.00157584	0.0380765
NW_022271732.1:17206422-17206528;-	3.32619	1.18074	3.7096	0.00159935	0.0385276
NW_022268635.1:9790020-9790102;-2	2.21814	1.21206	3.68058	0.00160388	0.0385276
NW_022271732.1:9188065-9188108;+	-5.04399	-1.64625	-3.76174	0.00160612	0.0385276
NW_022272931.1:3588079-3588488;-1	-1.39104	7.51459	-3.66831	0.00162071	0.0386173
NW_022269208.1:1351464-1351635;+	-3.17632	1.97585	-3.69782	0.00162094	0.0386173
NW_022269869.1:5375755-5376227;-1	-1.50245	7.76953	-3.66827	0.0016215	0.0386173
NW_022277629.1:1437-1930;+3	-1.79354	8.74379	-3.66313	0.00164103	0.0389496
NW_022266898.1:5044356-5044598;-	-2.96273	3.75709	-3.68424	0.00164328	0.0389496
NW_022271459.1:7691907-7691952;+	-2.78542	0.160467	-3.6763	0.0016529	0.0390847
NW_022269233.1:2778-2806;+	-3.69898	-0.423444	-3.6962	0.0016759	0.0395346
NW_022271732.1:7971482-7971805;+	-1.54742	6.40246	-3.64775	0.00168388	0.0396259
NW_022269208.1:5267210-5267402;-	-4.94516	2.99733	-3.73147	0.00169009	0.0396259
NW_022271163.1:6857755-6862316;-	1.47248	8.22489	3.64448	0.00169331	0.0396259
NW_022269664.1:6253689-6253761;+	-2.37856	0.824347	-3.65211	0.00169884	0.0396259
NW_022271163.1:7282961-7283033;+1	2.04321	0.640981	3.64571	0.00170195	0.0396259
NW_022270666.1:4943144-4943163;-	-3.67885	-0.134881	-3.68672	0.00170365	0.0396259
NW_022277701.1:1751835-1751974;+2	-2.73381	2.45534	-3.65534	0.00171392	0.0397717
NW_022267349.1:676536-676755;-	-1.70024	4.62447	-3.63447	0.00172743	0.0399627
NW_022275502.1:3020108-3020826;+1	-1.67621	6.64024	-3.63317	0.00173114	0.0399627
NW_022271951.1:167646-167775;+	-1.66173	2.6903	-3.63195	0.00173475	0.0399627
NW_022270926.1:3314594-3314687;-	-2.0761	1.36977	-3.63239	0.00174542	0.0399627
NW_022271647.1:881994-882113;-	-1.35001	5.33258	-3.62747	0.00174611	0.0399627
NW_022266898.1:4289775-4289897;+	-1.23965	4.89732	-3.62613	0.0017501	0.0399627
NW_022277701.1:6700681-6700738;-1	-2.18038	2.68138	-3.62962	0.00175921	0.0399627
NW_022266524.1:3994427-3994699;+1	1.42402	4.56275	3.62312	0.00176042	0.0399627
NW_022267478.1:6845716-6845782;-	-1.58114	2.47699	-3.62191	0.00176575	0.0399627
NW_022268972.1:1019171-1019369;+	-2.2659	4.09306	-3.62839	0.00176779	0.0399627
NW_022267677.1:8039783-8039877;+	-3.24781	1.60663	-3.65061	0.00177633	0.0399627
NW_022266898.1:5228170-5228261;-	-1.84124	2.72686	-3.61958	0.00177846	0.0399627
NW_022270666.1:6383256-6383320;+	-4.04276	-0.456587	-3.67446	0.00178202	0.0399627
NW_022266059.1:11770958-11771050;-	-3.40001	1.22094	-3.65257	0.00178556	0.0399627
NW_022271951.1:3358829-3358939;-	-1.45627	4.34361	-3.61533	0.00178592	0.0399627
NW_022270124.1:483753-485884;+2	-2.33059	9.22677	-3.62388	0.00178638	0.0399627
NW_022267478.1:5463819-5464068;+	-2.85241	1.48249	-3.63344	0.00179506	0.0399841
NW_022268635.1:8632611-8632685;-	-1.86529	2.57562	-3.61342	0.00179936	0.0399841
NW_022269380.1:11640593-11640810;+2	1.93776	6.93421	3.61413	0.00179939	0.0399841
NW_022270666.1:5104813-5104903;+	-4.9832	-1.32761	-3.69787	0.00180375	0.0399917
NW_022270926.1:599529-599612;-	-3.67884	-1.0322	-3.64338	0.00184698	0.0408594
NW_022274757.1:2105-2234;-1	-1.63414	3.3411	-3.58627	0.0018857	0.0414063
NW_022270666.1:10795886-10796146;-2	1.88888	5.41914	3.58618	0.00189236	0.0414063
NW_022272931.1:2949961-2950085;+	-2.38421	1.65454	-3.59287	0.00189507	0.0414063
NW_022277701.1:10185953-10186147;-	-3.11369	1.21978	-3.61106	0.00189735	0.0414063
NW_022273655.1:9055317-9055379;+1	-3.54528	0.393451	-3.62386	0.00190003	0.0414063
NW_022272446.1:4408680-4408724;-	-3.02736	2.4677	-3.6073	0.00190157	0.0414063
NW_022276972.1:9897718-9897919;-2	-2.4414	5.22472	-3.5906	0.00190722	0.0414063
NW_022275502.1:11460771-11460789;-	-2.13819	1.43687	-3.58493	0.00190759	0.0414063
NW_022272931.1:3627971-3628239;-2	-1.34593	7.09291	-3.57847	0.00190997	0.0414063
NW_022270367.1:11318358-11318490;+	3.75742	0.767192	3.62682	0.00191415	0.0414063
NW_022276972.1:10243040-10243157;+	-1.20633	4.39282	-3.57541	0.00192035	0.0414063
NW_022272931.1:2936202-2936448;-	-2.69355	1.39065	-3.59137	0.00192545	0.0414063
NW_022276972.1:664185-664196;+	-8.36621	-1.11646	-3.74414	0.00192578	0.0414063
NW_022277701.1:16037934-16037953;+	-5.78539	-2.31656	-3.68231	0.00193991	0.0416202
NW_022269664.1:8225089-8225297;+1	-1.443	6.58978	-3.56788	0.001948	0.041704
NW_022270926.1:3537198-3537281;-	3.41314	-0.539112	3.60417	0.00195553	0.0417275
NW_022270666.1:5345552-5345595;-2	3.01989	2.73772	3.58876	0.0019674	0.0417275
NW_022269380.1:1574092-1574193;+	-3.71242	-2.01314	-3.60936	0.00197221	0.0417275
NW_022268972.1:10384662-10384760;-	-1.35564	2.92034	-3.56089	0.00197261	0.0417275
NW_022273655.1:8887828-8887929;-1	-2.5381	1.82743	-3.57437	0.00197309	0.0417275
NW_022269208.1:5762371-5762674;-1	-1.88248	1.73465	-3.56306	0.00197425	0.0417275
NW_022267478.1:2361117-2361377;+	-1.28495	5.1372	-3.55173	0.00200575	0.042225
NW_022276972.1:7068925-7068983;-	-5.90157	-2.04763	-3.66758	0.00200627	0.042225
NW_022270124.1:6783876-6783906;-	-2.52949	0.0236465	-3.56251	0.00201612	0.0422566
NW_022268972.1:14075624-14075659;-2	2.12503	1.8241	3.55464	0.00201626	0.0422566
NW_022267349.1:6054207-6054314;-	-1.77694	1.79005	-3.54842	0.00202467	0.0423436
NW_022272931.1:1569765-1569783;+	-4.17598	-0.260433	-3.60757	0.00203637	0.0424263
NW_022276972.1:9483369-9483425;-	3.56225	-0.101424	3.58711	0.00203714	0.0424263
NW_022268972.1:5578488-5578536;+	-3.27182	0.466884	-3.57635	0.00204251	0.0424493
NW_022267677.1:9773707-9773881;-1	-2.06996	0.64432	-3.54483	0.00205001	0.0425164
NW_022269380.1:6321572-6321922;-1	-1.76078	4.90119	-3.53903	0.00205943	0.0425408
NW_022271732.1:7492744-7492975;-	2.04075	1.76759	3.54186	0.00205974	0.0425408
NW_022269380.1:4512337-4512460;+	-1.8811	3.2	-3.53546	0.002077	0.0427387
NW_022266898.1:3374381-3374614;-	-1.1998	6.62743	-3.53241	0.0020779	0.0427387
NW_022267349.1:854863-854954;-	2.74908	2.14161	3.54756	0.00209399	0.0429808
NW_022272931.1:3907422-3907504;+	-5.06844	-1.3942	-3.61795	0.00210632	0.0431449
NW_022275502.1:3572686-3572781;-	3.33467	1.08629	3.55712	0.00212511	0.0433844
NW_022270367.1:9706001-9706066;-	-2.98973	1.28094	-3.54602	0.00212673	0.0433844
NW_022277701.1:12481969-12482077;-	-5.3837	-1.46862	-3.61772	0.00214466	0.0436608
NW_022271163.1:9905997-9906102;-	-3.39635	1.52654	-3.55147	0.00215567	0.0437954
NW_022269199.1:8464098-8464107;+	-6.40635	-2.05391	-3.64041	0.00216412	0.0438774
NW_022269208.1:1330826-1331052;+	-3.67941	2.18946	-3.55571	0.00217621	0.0440328
NW_022270666.1:9893888-9893901;+	-7.04673	-1.90555	-3.64289	0.00221614	0.0447498
NW_022271459.1:5105384-5105479;-1	-1.50102	2.58964	-3.49478	0.0022285	0.0448151
NW_022277701.1:3993317-3993479;-	-2.66547	-0.134433	-3.51181	0.00222863	0.0448151
NW_022269869.1:8568719-8568855;-1	-2.37915	1.11227	-3.50336	0.00223561	0.0448151
NW_022271459.1:2786636-2787256;-	-2.38144	5.59473	-3.50171	0.00224265	0.0448151
NW_022268635.1:10785578-10785644;+	3.51829	-0.934362	3.53412	0.00224354	0.0448151
NW_022267349.1:5500466-5500752;+1	-1.18594	5.57771	-3.48997	0.00224638	0.0448151
NW_022272931.1:4045772-4045958;+	-2.17291	1.31514	-3.48576	0.00229287	0.045651
NW_022272446.1:3149559-3149631;-	3.25399	-0.334603	3.51228	0.00229984	0.0456984
NW_022268635.1:6932729-6932881;-	3.6052	4.46984	3.52209	0.00230722	0.0457538
NW_022268972.1:8985785-8985977;-	-1.2318	5.44556	-3.47402	0.00231335	0.045784
NW_022270124.1:3901795-3901883;+1	2.68088	3.09906	3.4892	0.00232605	0.0458745
NW_022271732.1:12972368-12972426;-	-1.76529	1.47013	-3.47185	0.00233064	0.0458745
NW_022269199.1:4529607-4530035;+3	-2.17635	5.76384	-3.47673	0.00233174	0.0458745
NW_022271888.1:1959-2030;-	-2.71591	3.18724	-3.48749	0.00233754	0.0458979
NW_022268635.1:5945106-5945115;+	-4.15038	-1.91132	-3.52916	0.00235628	0.0461748
NW_022271732.1:4867446-4867790;+	-1.91568	6.13892	-3.45763	0.00239899	0.0469193
NW_022276972.1:3472002-3472065;-1	2.59534	2.68726	3.46651	0.00241634	0.047166
NW_022266898.1:5409702-5409735;-1	-4.0408	-0.500091	-3.50769	0.00243676	0.0474591
NW_022266524.1:3318132-3318484;-3	-1.70344	4.16559	-3.44633	0.00244089	0.0474591
NW_022271163.1:6670043-6670058;+2	2.44001	-0.142234	3.4491	0.00247847	0.0480558
NW_022267478.1:5848537-5848638;+1	-1.22244	5.82751	-3.43595	0.00248123	0.0480558
NW_022271163.1:657864-658010;-	1.98131	5.39931	3.43455	0.00250718	0.0484641
NW_022271163.1:929327-929440;-	2.17252	2.65547	3.43173	0.00253398	0.0488684
NW_022276972.1:4237027-4237061;+2	1.91103	0.62631	3.4271	0.00253792	0.0488684
NW_022272931.1:2461026-2461142;-	3.71474	0.425958	3.47005	0.00256221	0.0492023
NW_022268972.1:9194384-9194471;-	-3.43402	2.14982	-3.45998	0.00256514	0.0492023
NW_022277701.1:12025837-12026142;+	-1.71117	2.6592	-3.41767	0.00257364	0.0492704
NW_022266524.1:5999032-5999327;+	-1.12956	6.50344	-3.41429	0.00258209	0.0493372
NW_022276972.1:6079586-6079907;-	-1.45053	7.23385	-3.4133	0.00258859	0.0493667
NW_022270666.1:3249595-3249638;-	4.00147	-1.01647	3.46631	0.00262817	0.0499285
NW_022267349.1:2819403-2819702;+2	1.86629	8.60957	3.40761	0.00262859	0.0499285
NW_022269869.1:6435737-6435784;-	-5.56018	-2.24701	-3.51434	0.00263309	0.0499285
NW_022266524.1:8190654-8190869;-2	2.98444	3.01203	12.06	2.42361e-08	0.00024127
NW_022269380.1:6062594-6062815;+2	6.87545	8.82738	11.1466	6.57839e-08	0.000327439
NW_022267677.1:3756993-3757194;+3	4.81734	5.68153	10.4612	1.21986e-07	0.000404791
NW_022269208.1:683930-684207;-1	2.74436	5.51566	9.97857	1.91973e-07	0.000477773
NW_022270177.1:8629-8696;+3	4.88549	1.98065	9.55381	3.2544e-07	0.000624595
NW_022270367.1:4218505-4218702;+2	-4.40668	7.95727	-9.37454	3.91425e-07	0.000624595
NW_022266898.1:2900863-2901014;-3	4.31423	5.55458	9.27072	4.39193e-07	0.000624595
NW_022269664.1:7302159-7302277;-1	2.65057	3.67018	8.65385	8.67544e-07	0.00107955
NW_022267478.1:8490863-8491132;+1	2.26075	6.87019	8.54644	9.835e-07	0.00108786
NW_022270011.1:55-225;-3	4.06445	8.1358	8.22957	1.5151e-06	0.00150828
NW_022272931.1:14706345-14706604;-3	2.49394	4.20494	8.02887	1.87659e-06	0.00169831
NW_022269380.1:6099932-6100688;-3	3.47927	2.97289	7.78179	2.63445e-06	0.00218549
NW_022269528.1:2122-2129;-1	-3.88417	5.31336	-7.66392	3.11441e-06	0.0023684
NW_022276972.1:6622802-6623033;-3	-2.76169	6.58069	-7.55172	3.5042e-06	0.0023684
NW_022272931.1:11964659-11964828;+2	3.95335	6.13891	7.56289	3.56867e-06	0.0023684
NW_022270124.1:473830-476199;+1	1.86247	10.0256	7.39373	4.287e-06	0.00245532
NW_022271163.1:13720797-13720968;+1	-4.06572	2.98468	-7.3823	4.56516e-06	0.00245532
NW_022269208.1:3087107-3087660;-1	1.96315	5.41827	7.31432	4.77477e-06	0.00245532
NW_022269208.1:7241519-7241605;-3	3.18637	4.77818	7.32683	4.78485e-06	0.00245532
NW_022275502.1:833429-834153;+3	-1.69494	11.9455	-7.28962	4.93283e-06	0.00245532
NW_022270367.1:7219616-7219915;+3	-2.09088	9.66892	-7.15121	5.97157e-06	0.00283081
NW_022271647.1:5645971-5646039;-3	4.96287	-1.8392	7.17662	6.26528e-06	0.00283504
NW_022276972.1:4865282-4865422;+2	2.89539	6.53398	7.00484	7.40175e-06	0.00320367
NW_022271732.1:13413400-13413545;+2	2.60808	7.18869	6.94083	8.05042e-06	0.00326414
NW_022269208.1:2351604-2351773;+1	1.65374	5.49954	6.90933	8.34551e-06	0.00326414
NW_022269199.1:3551418-3551860;-1	2.04081	7.74412	6.89536	8.52512e-06	0.00326414
NW_022269664.1:7338442-7338572;-1	1.99368	5.23752	6.86794	8.8588e-06	0.00326627
NW_022268972.1:8302527-8302751;+3	3.72069	2.92521	6.66178	1.23468e-05	0.00438975
NW_022271459.1:7395338-7395430;-1	4.23265	0.276653	6.62558	1.3268e-05	0.0045546
NW_022272931.1:11970372-11970469;-3	3.91988	2.6327	6.55963	1.44272e-05	0.00469715
NW_022276972.1:6826896-6827128;-3	-1.99991	5.12578	-6.49942	1.50441e-05	0.00469715
NW_022276972.1:11955108-11955284;+	2.55738	2.66238	6.50143	1.50988e-05	0.00469715
NW_022276972.1:7147158-7147446;-2	-2.8801	7.53732	-6.41269	1.73157e-05	0.00522358
NW_022276972.1:3486959-3487135;-3	3.04573	3.76852	6.38619	1.80835e-05	0.00529474
NW_022272226.1:1479-1993;-2	3.25301	6.95939	6.32132	2.00319e-05	0.00539138
NW_022266524.1:4172889-4173110;+1	2.66912	5.90558	6.30783	2.0134e-05	0.00539138
NW_022271163.1:13981975-13982302;-3	3.13197	4.14916	6.30309	2.05095e-05	0.00539138
NW_022267349.1:9092720-9092899;-3	-3.23203	5.89007	-6.30279	2.05799e-05	0.00539138
NW_022271647.1:2729630-2729927;-3	-1.99934	6.19813	-6.17223	2.44439e-05	0.0062363
NW_022271163.1:6866239-6866284;+1	4.03033	0.917557	6.19087	2.5058e-05	0.0062363
NW_022270367.1:4224407-4224917;+1	-3.1163	12.3497	-6.12016	2.69942e-05	0.00655433
NW_022267478.1:7919984-7920194;+3	3.9654	7.7461	6.10561	2.84442e-05	0.00674194
NW_022271163.1:6862764-6863227;-3	2.22975	11.3123	6.04967	2.94947e-05	0.00682838
NW_022270367.1:3726615-3726736;+1	2.8258	0.347459	5.99623	3.23548e-05	0.00732026
NW_022269380.1:6077011-6077138;+2	5.73404	0.600237	5.93415	4.00242e-05	0.00872732
NW_022273655.1:6408760-6408953;-3	-3.65993	8.91281	-5.87099	4.03272e-05	0.00872732
NW_022269869.1:11470383-11470541;-3	-2.38593	4.78935	-5.83371	4.12107e-05	0.00872879
NW_022271163.1:279292-279315;-2	4.81289	-0.358058	5.85441	4.3481e-05	0.00901778
NW_022267677.1:1623244-1623306;+3	3.95135	0.500253	5.81094	4.48111e-05	0.00910398
NW_022273655.1:12138953-12138984;+2	2.64272	3.71765	5.66438	5.39968e-05	0.0105279
NW_022275502.1:12332960-12333080;+2	2.56511	2.76898	5.65296	5.48884e-05	0.0105279
NW_022269380.1:6124729-6124989;-1	3.18555	13.3618	5.65997	5.52067e-05	0.0105279
NW_022276972.1:9229350-9229545;+3	2.35201	6.94764	5.63724	5.60501e-05	0.0105279
NW_022266938.1:2028666-2028769;+3	2.56573	4.86125	5.62403	5.74609e-05	0.010593
NW_022269208.1:2028822-2028956;-3	4.22025	2.6453	5.64556	5.88559e-05	0.0106529
NW_022269869.1:2929687-2929997;+	1.50019	5.7759	5.56612	6.23342e-05	0.010993
NW_022276972.1:7109520-7109530;-2	-5.85002	-0.21901	-5.65011	6.29434e-05	0.010993
NW_022272931.1:9309941-9310039;-2	3.03846	5.11832	5.55505	6.49239e-05	0.0111434
NW_022272446.1:363751-363817;-3	5.84595	4.1204	5.59611	6.86154e-05	0.0115774
NW_022276972.1:9897718-9897919;-3	-3.09873	5.22472	-5.48906	7.2304e-05	0.0119392
NW_022266524.1:7158257-7158472;-1	-1.80242	4.54384	-5.46513	7.3316e-05	0.0119392
NW_022270367.1:4209076-4209421;+2	-3.68149	4.19008	-5.48116	7.4837e-05	0.0119392
NW_022268635.1:2003111-2003283;-3	-1.97671	4.9575	-5.44713	7.55571e-05	0.0119392
NW_022268972.1:15406225-15406454;-2	2.51232	7.51327	5.43979	7.7045e-05	0.0119841
NW_022268972.1:8635069-8635142;+3	-2.16138	6.7352	-5.37674	8.48045e-05	0.0129881
NW_022267349.1:5763601-5763806;+	-1.3431	5.30317	-5.36157	8.65346e-05	0.0130523
NW_022276972.1:5119137-5119228;+1	1.65252	5.63343	5.34145	8.94502e-05	0.0132907
NW_022275502.1:16909576-16909733;+1	1.67028	7.40033	5.33	9.11333e-05	0.0133416
NW_022266524.1:13431026-13431225;+3	-2.56483	5.94052	-5.29081	9.82119e-05	0.0141696
NW_022273655.1:10866095-10866252;-1	1.48055	4.73825	5.26461	0.000101323	0.0144096
NW_022271163.1:14007690-14007939;+2	2.66903	12.2725	5.24933	0.000105372	0.0147744
NW_022273655.1:8928298-8928652;-	-1.40585	6.43908	-5.19352	0.00011382	0.0157372
NW_022269380.1:10784989-10785258;-1	1.47135	4.67801	5.17928	0.000116525	0.0158905
NW_022269199.1:1586323-1586609;+3	-2.06647	6.04504	-5.15327	0.000122039	0.0164175
NW_022269380.1:5067064-5067193;+1	-2.34204	4.06531	-5.14019	0.000125209	0.0166194
NW_022266938.1:1400942-1401021;-	1.87424	2.92871	5.12702	0.000127216	0.0166636
NW_022270367.1:11015345-11015412;+2	-3.19387	2.92424	-5.13318	0.000129745	0.0167742
NW_022270666.1:13278633-13278772;+1	1.65906	3.61669	5.09996	0.000132883	0.0169596
NW_022266059.1:6737213-6737486;-2	-2.69203	3.75575	-5.08794	0.000137623	0.0171734
NW_022268972.1:8654573-8654688;+1	-2.24648	5.81269	-5.08045	0.000138008	0.0171734
NW_022266524.1:11699930-11699955;-3	3.31948	3.08996	5.07939	0.000142579	0.0175232
NW_022270367.1:3056778-3056964;-2	-1.79301	4.37102	-5.03133	0.000149021	0.0180916
NW_022272446.1:8575506-8575584;-3	3.43164	3.22238	5.04407	0.000151939	0.0181495
NW_022271459.1:9461808-9461931;-3	3.62975	1.225	5.04337	0.000153406	0.0181495
NW_022271459.1:10961316-10961533;-	2.15961	4.92863	5.00801	0.0001555	0.0181495
NW_022266129.1:2341420-2341586;+3	2.99138	2.19807	5.01532	0.000156791	0.0181495
NW_022268635.1:10997552-10997698;-	1.89836	2.36441	4.99067	0.000159602	0.0182625
NW_022277701.1:14981823-14982074;-1	2.66353	6.69615	4.98673	0.000162834	0.0184206
NW_022272931.1:8115071-8115187;+2	-2.71449	3.38168	-4.97493	0.000166325	0.0186041
NW_022271459.1:9662962-9663067;-	2.6623	5.45449	4.96703	0.000168302	0.0186161
NW_022268635.1:5863235-5863389;+3	3.01785	2.01476	4.94625	0.000176248	0.0190109
NW_022267349.1:7737850-7737912;-3	3.11535	3.97759	4.9452	0.000177188	0.0190109
NW_022267478.1:11906597-11906929;-3	2.29661	8.12232	4.93005	0.000177601	0.0190109
NW_022266524.1:14327676-14327753;+3	4.50604	-0.221043	4.90952	0.000200504	0.0212342
NW_022272931.1:11470146-11470178;-1	1.8646	4.00166	4.84136	0.000205107	0.0213086
NW_022270666.1:11755146-11755586;+	2.407	6.93474	4.84498	0.000205487	0.0213086
NW_022266129.1:3704669-3704827;+3	2.18294	2.90218	4.80577	0.000218691	0.0224441
NW_022269380.1:11640593-11640810;+3	2.40552	6.93421	4.79718	0.000222853	0.0226378
NW_022267478.1:3691857-3692091;+2	-3.5064	2.45821	-4.80563	0.000228212	0.022948
NW_022275502.1:12889955-12890027;+1	2.34344	3.44973	4.75704	0.000238309	0.0237237
NW_022271459.1:7597937-7598316;+1	1.91264	3.34276	4.74328	0.000242396	0.0237787
NW_022268635.1:9790020-9790102;-3	2.6046	1.21206	4.73721	0.000248092	0.0237787
NW_022271459.1:4384185-4384999;+1	1.72945	2.63844	4.71549	0.000253816	0.0237787
NW_022270367.1:2111790-2111844;-1	1.98272	2.22494	4.71362	0.000255176	0.0237787
NW_022267478.1:3163900-3163918;-1	4.15281	-0.399499	4.75693	0.000255863	0.0237787
NW_022271732.1:14693265-14693459;-1	-3.50758	1.80914	-4.73551	0.000257396	0.0237787
NW_022275502.1:14992740-14992981;+	1.60678	5.77417	4.70646	0.000257619	0.0237787
NW_022269380.1:6078435-6078797;+	5.62548	-1.32807	4.79191	0.000259278	0.0237787
NW_022269380.1:6079988-6080394;+	6.04448	-0.874219	4.80097	0.00026036	0.0237787
NW_022266129.1:4779157-4779286;+	-1.78053	4.91115	-4.68421	0.000267856	0.024241
NW_022269199.1:1061734-1061793;-1	5.84351	1.715	4.76331	0.000275275	0.0243186
NW_022269380.1:1709247-1709467;+2	1.79684	5.7241	4.66731	0.000275761	0.0243186
NW_022269869.1:4074970-4075107;-2	2.20161	3.73788	4.66958	0.000276043	0.0243186
NW_022271459.1:9814627-9814846;-2	2.67293	8.99935	4.6527	0.000287417	0.0250986
NW_022268635.1:5843965-5843981;+3	3.7637	0.343785	4.67194	0.000290715	0.0251658
NW_022267349.1:5500466-5500752;+2	1.3606	5.57771	4.62696	0.000295078	0.0251966
NW_022269199.1:9694162-9694274;-1	2.77658	-0.0728099	4.63729	0.000296133	0.0251966
NW_022272931.1:11573223-11573558;+	-1.30792	6.18748	-4.58779	0.000315656	0.0264428
NW_022275502.1:15434120-15434317;-	-1.94309	3.43363	-4.58876	0.000316092	0.0264428
NW_022267677.1:9643795-9644358;-	1.85968	7.71367	4.58015	0.000320557	0.0265777
NW_022266898.1:9134292-9134518;-1	1.55391	3.59987	4.57464	0.000323044	0.0265777
NW_022268912.1:2894-3003;-1	3.41734	7.89164	4.58125	0.000334808	0.0273198
NW_022276972.1:7115850-7115890;-1	-3.78896	1.19547	-4.581	0.000340939	0.0275939
NW_022275502.1:15063450-15063693;-3	-2.90666	3.47558	-4.55187	0.00034496	0.0276942
NW_022272931.1:3721554-3721986;-	1.67925	4.83577	4.51302	0.000359593	0.028638
NW_022266898.1:8307444-8307805;-2	1.79853	5.45358	4.48016	0.000381021	0.0301037
NW_022270367.1:5959087-5959171;+2	-3.41018	1.52118	-4.48016	0.000399417	0.0313087
NW_022267478.1:4339426-4339901;-2	2.01742	6.20172	4.42464	0.000420763	0.0327242
NW_022273655.1:7232028-7232095;-1	-2.87704	7.86189	-4.42904	0.000427113	0.0329605
NW_022272931.1:11574003-11574157;+3	-2.00751	3.95704	-4.41046	0.000431268	0.0330165
NW_022271459.1:4753714-4753748;-	5.67018	0.431067	4.49792	0.000434471	0.0330165
NW_022270367.1:6583763-6583847;-	4.10154	2.10682	4.43287	0.00044945	0.0337028
NW_022267478.1:11837876-11838496;-2	1.59015	7.41529	4.38377	0.000450274	0.0337028
NW_022267478.1:3689996-3690262;+2	-3.98518	7.44445	-4.41313	0.000462614	0.0341507
NW_022271459.1:8750266-8750457;+	1.8182	4.55339	4.36856	0.000463118	0.0341507
NW_022267349.1:1509095-1509160;-3	6.27261	-1.37387	4.44884	0.000487807	0.0353877
NW_022267478.1:1950128-1950350;-2	1.53927	6.29107	4.33653	0.000489078	0.0353877
NW_022272446.1:1448094-1448228;+1	1.32552	4.59861	4.33456	0.000490557	0.0353877
NW_022270367.1:3536276-3536661;+	-1.8794	4.13174	-4.32746	0.000498084	0.0356721
NW_022267349.1:2156836-2157039;+	1.44647	6.0045	4.31703	0.000506004	0.0359805
NW_022269380.1:6105434-6106288;-1	2.95112	5.96619	4.3268	0.000512992	0.0360093
NW_022267478.1:12757862-12758669;-2	1.25561	7.20016	4.30837	0.000513643	0.0360093
NW_022272931.1:7897070-7897311;-1	1.70236	2.19912	4.29746	0.000524296	0.036499
NW_022270666.1:5696812-5696948;+	-2.83324	2.19881	-4.30722	0.000528628	0.0365177
NW_022276972.1:6687190-6687365;-	2.41219	1.35573	4.28609	0.000541209	0.0365177
NW_022269380.1:6109060-6109345;-1	3.02114	11.9842	4.29184	0.000547403	0.0365177
NW_022270367.1:9073532-9073626;+1	2.02704	0.290412	4.27483	0.000547572	0.0365177
NW_022271459.1:3270849-3270888;-1	1.47693	4.08289	4.26993	0.000549824	0.0365177
NW_022268972.1:3485156-3485385;-	-1.24882	6.48668	-4.26693	0.000552552	0.0365177
NW_022276972.1:11759110-11759341;-3	2.64256	3.02715	4.27422	0.000556626	0.0365177
NW_022270666.1:9119725-9119798;+	-2.29735	6.38143	-4.26793	0.000557252	0.0365177
NW_022271732.1:14693200-14693234;-	-2.95982	1.46094	-4.28003	0.000557578	0.0365177
NW_022275502.1:15053312-15053474;+2	-2.55978	3.47631	-4.2475	0.000582061	0.037872
NW_022276972.1:7008257-7008375;+2	-2.0812	3.15146	-4.2215	0.000602324	0.0389359
NW_022272931.1:4849606-4849738;-2	1.84994	2.76375	4.21355	0.000608892	0.0391066
NW_022266059.1:13028844-13028898;+3	2.80315	3.23923	4.21306	0.000624231	0.0398348
NW_022271732.1:11593833-11593986;-3	3.06464	3.36908	4.20938	0.000635269	0.0402809
NW_022266524.1:2264937-2265193;+1	2.23731	4.94615	4.18586	0.000643723	0.0405586
NW_022267478.1:7954467-7954676;+2	2.05241	2.9303	4.16846	0.000661518	0.0414177
NW_022269869.1:7849416-7849582;+1	2.00562	3.2916	4.15313	0.000679302	0.0422653
NW_022277701.1:7542853-7543152;-	-1.8339	5.85295	-4.14402	0.000688847	0.0423679
NW_022277701.1:11735080-11735177;-1	3.94584	-0.600341	4.18864	0.000689463	0.0423679
NW_022270124.1:1703755-1704222;+2	2.68812	5.20667	4.14968	0.000696046	0.0425101
NW_022271647.1:5646064-5646105;-3	5.31281	-0.503523	4.21888	0.000703089	0.0426287
NW_022268972.1:12460485-12460941;-1	1.77569	8.15865	4.12814	0.000708191	0.0426287
NW_022273655.1:12139204-12139364;+3	3.76883	0.626035	4.16336	0.000714719	0.0426287
NW_022272446.1:4661069-4661260;+	-1.3202	4.70597	-4.12153	0.000715118	0.0426287
NW_022266524.1:13080071-13080107;+	2.88105	0.714563	4.12906	0.000727779	0.0426346
NW_022268635.1:8957562-8958072;-3	2.36163	8.9607	4.11464	0.000733276	0.0426346
NW_022266524.1:2837044-2837176;+1	-1.37536	4.39143	-4.10643	0.000734685	0.0426346
NW_022271459.1:4079595-4079611;-	2.35497	2.25378	4.11285	0.000735496	0.0426346
NW_022277629.1:1437-1930;+4	1.88263	8.74379	4.10672	0.000736629	0.0426346
NW_022270367.1:4177248-4177458;-1	-2.48997	0.877098	-4.10228	0.00075257	0.0428704
NW_022269664.1:10283957-10284173;+1	2.22837	2.21813	4.09511	0.000756754	0.0428704
NW_022267349.1:4995922-4995937;-1	-5.59513	2.89423	-4.18573	0.000757536	0.0428704
NW_022272446.1:7095560-7095660;+1	2.06351	4.54861	4.09232	0.000757929	0.0428704
NW_022268635.1:1790331-1790426;+	-2.6862	4.46413	-4.09173	0.000772215	0.0434316
NW_022268972.1:7534218-7534665;+	1.44845	3.98207	4.0703	0.000783769	0.0438338
NW_022275502.1:14774561-14774959;-	1.63961	7.60698	4.04315	0.000823455	0.0457645
NW_022267349.1:3068206-3068271;-	-1.83675	3.56319	-4.04075	0.000828448	0.0457645
NW_022277701.1:5947801-5947892;+	3.93297	1.10685	4.08432	0.000832082	0.0457645
NW_022271459.1:7691907-7691952;+1	2.87141	0.160467	4.05086	0.000837441	0.0458022
NW_022269208.1:643291-643388;+3	2.82402	4.1086	4.04676	0.00084197	0.0458022
NW_022277701.1:8972157-8972179;-1	-4.0464	-0.508854	-4.0752	0.000851362	0.0458325
NW_022269380.1:10453300-10453517;-3	2.95162	4.99033	4.04344	0.000851735	0.0458325
NW_022269380.1:2389716-2390006;+3	1.85494	5.33717	4.0127	0.000871397	0.0466385
NW_022272446.1:2878175-2878331;+	-1.5028	4.14564	-4.00676	0.000878379	0.0467428
NW_022270666.1:11502036-11502133;-1	1.57271	2.14125	4.00417	0.000882738	0.0467428
NW_022269208.1:3161895-3162067;+1	1.28492	4.3292	3.99309	0.000899779	0.0469712
NW_022271163.1:6857755-6862316;-1	1.55726	8.22489	3.99056	0.000904512	0.0469712
NW_022273655.1:1702350-1702601;+	-1.89569	5.37279	-3.99051	0.000907331	0.0469712
NW_022270124.1:411320-411544;+	-1.56958	5.59846	-3.98812	0.000908541	0.0469712
NW_022271163.1:2950900-2950988;+3	-1.67242	4.49858	-3.98335	0.000916931	0.0469712
NW_022267478.1:3692969-3693150;+1	-3.17592	2.13352	-4.00546	0.000922128	0.0469712
NW_022266898.1:8572581-8572704;-3	1.87807	9.77887	3.98069	0.000923274	0.0469712
NW_022272931.1:6208481-6208599;-2	2.75228	0.973878	3.99319	0.000924798	0.0469712
NW_022270367.1:638670-638954;+	-1.84713	3.90339	-3.97306	0.000935672	0.047118
NW_022276972.1:6372706-6372736;-1	-2.79086	1.82662	-3.98674	0.000937153	0.047118
NW_022267478.1:8924950-8924981;-1	1.50318	1.77411	3.96598	0.000945157	0.0472816
NW_022270367.1:4205554-4205696;-2	-2.94147	2.85933	-3.98103	0.000953196	0.0474454
NW_022266898.1:4949043-4949077;-1	2.77852	0.547561	3.96843	0.000968275	0.0478147
NW_022271951.1:1026662-1026738;-	-2.54928	1.49455	-3.96238	0.000970224	0.0478147
NW_022276972.1:762791-762933;-3	-3.64053	6.98617	-3.97765	0.000994175	0.0484342
NW_022272931.1:781727-781814;-1	1.36	3.31744	3.93679	0.000995761	0.0484342
NW_022276972.1:4236943-4237005;+	2.24639	0.633079	3.94189	0.000997389	0.0484342
NW_022271732.1:542364-542468;-3	4.49614	-0.300757	3.99746	0.00100653	0.0486407
NW_022275976.1:507-527;+3	2.25549	4.18454	3.9273	0.0010243	0.0489764
NW_022270367.1:689974-690051;+3	1.94313	3.2117	3.92178	0.0010277	0.0489764
NW_022271459.1:4965994-4966009;+1	2.15525	3.21779	3.92051	0.00103436	0.0489764
NW_022272446.1:7095689-7095802;+1	3.09096	1.46122	3.93748	0.0010391	0.0489764
NW_022275502.1:12859397-12859473;+	-3.2213	2.55523	-3.94088	0.0010395	0.0489764
NW_022270367.1:11574972-11575435;+	1.66463	4.5558	3.91181	0.00104299	0.0489764
NW_022277701.1:9595894-9596064;-1	1.60603	4.18623	3.90568	0.00105417	0.0492684
NW_022271459.1:9063336-9063343;-3	3.93857	-0.86829	3.95226	0.00105911	0.0492684
NW_022268635.1:10395245-10395435;-	1.87583	5.36548	3.90009	0.00106769	0.0494365
NW_022271951.1:1925351-1925617;+2	2.21004	5.30417	3.89886	0.00107715	0.0494486
NW_022269208.1:6036309-6036409;+	2.88723	0.757567	3.91205	0.00107789	0.0494486
NW_022271459.1:9058767-9058867;-	3.81078	2.42406	3.93583	0.00108356	0.049481
NW_022271459.1:4092085-4092223;+	2.65752	1.29681	3.90081	0.00108936	0.0495187
NW_022266059.1:3002006-3002175;-1	-1.32576	8.62963	-3.87951	0.00110411	0.0497863
NW_022272931.1:13070392-13070487;-	-1.47079	4.04407	-3.87913	0.00110525	0.0497863
NW_022275502.1:1385764-1386761;-2	-1.12252	14.52	-3.87466	0.00111366	0.0499391
NW_022269208.1:683930-684207;-2	3.2335	5.51566	12.1816	2.17806e-08	0.000136436
NW_022270367.1:7219616-7219915;+4	-3.07972	9.66892	-11.9288	2.74106e-08	0.000136436
NW_022270367.1:4218505-4218702;+3	-5.00126	7.95727	-10.8797	8.00306e-08	0.000265568
NW_022270666.1:13278633-13278772;+2	2.93707	3.61669	10.1264	1.64356e-07	0.0002917
NW_022266898.1:8307444-8307805;-3	3.48622	5.45358	10.1306	1.65597e-07	0.0002917
NW_022270177.1:8629-8696;+4	4.25906	1.98065	10.0188	1.91037e-07	0.0002917
NW_022266524.1:8190654-8190869;-3	2.27991	3.01203	9.80838	2.29722e-07	0.0002917
NW_022275502.1:15053312-15053474;+3	-5.12163	3.47631	-9.85869	2.34415e-07	0.0002917
NW_022275502.1:16555358-16555514;+2	2.79496	2.92021	9.28754	4.13578e-07	0.000429622
NW_022270124.1:473830-476199;+2	2.18323	10.0256	9.24415	4.31564e-07	0.000429622
NW_022269199.1:1586323-1586609;+4	-3.20404	6.04504	-9.17433	4.74748e-07	0.000429647
NW_022271163.1:13468860-13468939;-1	2.20239	4.16799	9.07999	5.21569e-07	0.000432685
NW_022268635.1:11222427-11222755;+1	-2.98593	11.6268	-8.72167	8.04372e-07	0.000615964
NW_022272226.1:1479-1993;-3	4.21285	6.95939	8.57645	9.92686e-07	0.00069144
NW_022266898.1:8572581-8572704;-4	3.37371	9.77887	8.51522	1.04185e-06	0.00069144
NW_022269208.1:3087107-3087660;-2	2.16297	5.41827	8.37479	1.21263e-06	0.000754486
NW_022276972.1:3486959-3487135;-4	4.57147	3.76852	8.37426	1.28883e-06	0.000754721
NW_022271163.1:8028427-8028780;-3	-3.31012	6.77589	-8.26244	1.42081e-06	0.00078579
NW_022269380.1:6062594-6062815;+3	5.15139	8.82738	8.15144	1.74194e-06	0.000912684
NW_022267478.1:8426355-8426559;+3	-3.59557	2.56654	-8.06295	1.8412e-06	0.000916457
NW_022272931.1:14706345-14706604;-4	2.42471	4.20494	7.99922	1.94716e-06	0.000923047
NW_022267677.1:3756993-3757194;+4	3.58269	5.68153	7.91436	2.22569e-06	0.00100713
NW_022270367.1:7223668-7223811;+1	-3.37373	2.42331	-7.79604	2.57822e-06	0.00111169
NW_022266898.1:2900863-2901014;-4	3.49321	5.55458	7.75118	2.7429e-06	0.00111169
NW_022266938.1:2028666-2028769;+4	3.44331	4.86125	7.73655	2.79179e-06	0.00111169
NW_022276972.1:11955108-11955284;+1	2.96989	2.66238	7.58127	3.38372e-06	0.00129118
NW_022270011.1:55-225;-4	3.78123	8.1358	7.57264	3.50195e-06	0.00129118
NW_022275502.1:833429-834153;+4	-1.72	11.9455	-7.46651	3.8864e-06	0.00135654
NW_022271647.1:5645971-5646039;-4	5.16086	-1.8392	7.50118	4.06182e-06	0.00135654
NW_022266524.1:13431026-13431225;+4	-3.35534	5.94052	-7.44686	4.08801e-06	0.00135654
NW_022269199.1:3551418-3551860;-2	2.13925	7.74412	7.36722	4.45002e-06	0.00142903
NW_022276972.1:6622802-6623033;-4	-2.68818	6.58069	-7.30449	4.8782e-06	0.00151758
NW_022267349.1:5763601-5763806;+1	-1.60892	5.30317	-7.25784	5.14996e-06	0.00155357
NW_022268972.1:15406225-15406454;-3	3.14184	7.51327	7.2159	5.55994e-06	0.00162792
NW_022268396.1:197-323;+1	3.69379	7.49178	7.17592	5.97191e-06	0.00169858
NW_022270367.1:3726615-3726736;+2	3.76829	0.347459	7.13178	6.36323e-06	0.00172228
NW_022276972.1:6826896-6827128;-4	-2.12903	5.12578	-7.10107	6.40123e-06	0.00172228
NW_022273655.1:6408760-6408953;-4	-4.29752	8.91281	-7.11884	6.60645e-06	0.00173072
NW_022269664.1:7338442-7338572;-2	2.02067	5.23752	7.0308	7.05127e-06	0.00175679
NW_022269869.1:11470383-11470541;-4	-2.75492	4.78935	-7.03674	7.05894e-06	0.00175679
NW_022267478.1:8924950-8924981;-2	2.41006	1.77411	6.98391	7.55624e-06	0.00183469
NW_022269664.1:86238-86420;+3	-2.58577	4.91559	-6.93984	8.05867e-06	0.00187874
NW_022269380.1:6099932-6100688;-4	2.79725	2.97289	6.93767	8.11511e-06	0.00187874
NW_022276972.1:3974315-3974434;-	-1.53263	7.40613	-6.90046	8.44868e-06	0.00191151
NW_022269664.1:7302159-7302277;-2	2.09292	3.67018	6.82466	9.42495e-06	0.00208501
NW_022270666.1:3176644-3176880;+2	-3.01637	3.77565	-6.81309	9.72653e-06	0.00210495
NW_022270124.1:1703755-1704222;+3	4.09255	5.20667	6.79728	1.03047e-05	0.00218262
NW_022270367.1:9073532-9073626;+2	5.26988	0.290412	6.76478	1.13352e-05	0.00235088
NW_022270367.1:2111790-2111844;-2	2.72068	2.22494	6.63015	1.25599e-05	0.0025517
NW_022275502.1:11202838-11203132;+1	-4.15248	7.88079	-6.57503	1.42351e-05	0.00279928
NW_022272931.1:11970372-11970469;-4	3.44831	2.6327	6.54304	1.45347e-05	0.00279928
NW_022269208.1:3161895-3162067;+2	1.74362	4.3292	6.51806	1.46221e-05	0.00279928
NW_022272931.1:11964659-11964828;+3	3.38042	6.13891	6.45869	1.64112e-05	0.00307156
NW_022266059.1:6920584-6920879;-	1.79805	4.33769	6.42904	1.66614e-05	0.00307156
NW_022271163.1:6866239-6866284;+2	4.89681	0.917557	6.44466	1.77853e-05	0.00321915
NW_022269869.1:2929687-2929997;+1	1.62873	5.7759	6.35229	1.86504e-05	0.00331544
NW_022268635.1:9699005-9699487;+2	-2.64732	3.3616	-6.3282	1.95246e-05	0.00340995
NW_022268635.1:10997552-10997698;-1	2.29034	2.36441	6.28801	2.06099e-05	0.00353744
NW_022271163.1:2950900-2950988;+4	-2.27581	4.49858	-6.26004	2.14846e-05	0.00362506
NW_022267478.1:11906597-11906929;-4	2.75251	8.12232	6.23275	2.25644e-05	0.00374381
NW_022266059.1:4224923-4225087;-1	-1.81056	5.8808	-6.19648	2.3543e-05	0.00378588
NW_022268972.1:5875758-5876037;+	-2.98578	2.74347	-6.20728	2.35786e-05	0.00378588
NW_022270666.1:11502036-11502133;-2	2.1974	2.14125	6.15924	2.49719e-05	0.00394596
NW_022266898.1:9134292-9134518;-2	1.90355	3.59987	6.10405	2.70788e-05	0.00411047
NW_022266938.1:2960622-2960693;-	2.53749	2.02994	6.09782	2.75396e-05	0.00411047
NW_022271163.1:279292-279315;-3	5.0394	-0.358058	6.15517	2.76259e-05	0.00411047
NW_022269208.1:643291-643388;+4	5.27565	4.1086	6.16115	2.76646e-05	0.00411047
NW_022269380.1:6077011-6077138;+3	5.66504	0.600237	6.16111	2.81461e-05	0.00412051
NW_022268635.1:2003111-2003283;-4	-2.13151	4.9575	-6.06285	2.8878e-05	0.00416638
NW_022268972.1:8302527-8302751;+4	3.00013	2.92521	6.06133	2.94231e-05	0.00418438
NW_022275502.1:16909576-16909733;+2	1.81328	7.40033	6.03469	3.00757e-05	0.00421596
NW_022270124.1:1717356-1717402;-1	4.31187	2.9161	6.06941	3.04976e-05	0.00421596
NW_022271647.1:2729630-2729927;-4	-1.96311	6.19813	-6.0172	3.09157e-05	0.00421596
NW_022267349.1:6209506-6209680;+	2.95999	2.85382	5.97956	3.33091e-05	0.00448098
NW_022276972.1:9897718-9897919;-4	-3.31989	5.22472	-5.97547	3.38894e-05	0.00449825
NW_022269869.1:11060806-11061095;-1	-2.92032	7.2236	-5.94318	3.51892e-05	0.00460932
NW_022268635.1:9684852-9685005;+3	-3.7543	1.91888	-5.90702	3.82727e-05	0.00494812
NW_022270666.1:12343327-12343381;-	3.82915	2.48661	5.89021	3.9402e-05	0.00498649
NW_022272931.1:11574003-11574157;+4	-2.45323	3.95704	-5.85379	3.99901e-05	0.00498649
NW_022275502.1:9053799-9054155;-3	-2.77779	3.67225	-5.84791	4.0631e-05	0.00498649
NW_022275502.1:12332960-12333080;+3	2.5849	2.76898	5.83931	4.10013e-05	0.00498649
NW_022270124.1:584062-584174;-1	2.59046	1.87002	5.83824	4.1074e-05	0.00498649
NW_022272931.1:7897070-7897311;-2	2.15422	2.19912	5.7888	4.4058e-05	0.0052843
NW_022267677.1:9643795-9644358;-1	2.19165	7.71367	5.76759	4.55609e-05	0.00539506
NW_022271459.1:7395338-7395430;-2	7.03506	0.276653	5.87931	4.60653e-05	0.00539506
NW_022271163.1:13981975-13982302;-4	2.76588	4.14916	5.72327	4.93547e-05	0.00570292
NW_022268635.1:9790020-9790102;-4	3.42518	1.21206	5.723	5.03943e-05	0.00570292
NW_022271163.1:8294752-8294847;+2	-4.09164	3.5549	-5.73976	5.04125e-05	0.00570292
NW_022267349.1:9092720-9092899;-4	-2.96752	5.89007	-5.6728	5.37317e-05	0.00596308
NW_022269208.1:5200987-5201162;+3	-3.928	4.06515	-5.69099	5.4072e-05	0.00596308
NW_022276972.1:7008257-7008375;+3	-2.55575	3.15146	-5.65508	5.46939e-05	0.00596308
NW_022270124.1:1701633-1701677;-2	3.74268	4.16325	5.67416	5.51083e-05	0.00596308
NW_022266524.1:13076011-13076085;+	2.54907	1.1605	5.62608	5.72546e-05	0.00612871
NW_022269380.1:10784989-10785258;-2	1.53614	4.67801	5.58802	6.02071e-05	0.0062494
NW_022272931.1:9309941-9310039;-3	3.01879	5.11832	5.60141	6.02621e-05	0.0062494
NW_022272446.1:363751-363817;-4	5.3319	4.1204	5.66263	6.02654e-05	0.0062494
NW_022266524.1:7987842-7988113;-1	1.85343	3.84487	5.57152	6.18763e-05	0.00632012
NW_022266129.1:2341420-2341586;+4	3.5842	2.19807	5.59387	6.22171e-05	0.00632012
NW_022266898.1:4150065-4150214;+	1.83946	4.03036	5.54582	6.44548e-05	0.00648129
NW_022269380.1:6079988-6080394;+1	7.01644	-0.874219	5.65569	6.55628e-05	0.00652678
NW_022276972.1:7109520-7109530;-3	-5.79268	-0.21901	-5.59957	6.80722e-05	0.00668367
NW_022266938.1:979218-979434;+	-1.56314	9.17303	-5.5072	6.84816e-05	0.00668367
NW_022276972.1:4865282-4865422;+3	2.38685	6.53398	5.50242	6.9507e-05	0.00671788
NW_022268972.1:8635069-8635142;+4	-2.19051	6.7352	-5.48305	7.14852e-05	0.00678176
NW_022272446.1:9338772-9338903;+1	2.84353	-0.111204	5.49096	7.15304e-05	0.00678176
NW_022271647.1:1490421-1490905;-1	-2.08831	9.23169	-5.44695	7.56598e-05	0.0071056
NW_022266524.1:2264937-2265193;+2	2.76761	4.94615	5.42307	7.96284e-05	0.00740842
NW_022266938.1:1400942-1401021;-1	1.91697	2.92871	5.39876	8.16409e-05	0.00749925
NW_022270124.1:1712567-1712683;+1	3.83959	6.34922	5.42033	8.31262e-05	0.00749925
NW_022275502.1:9087121-9087499;-2	1.88154	4.18971	5.37882	8.42924e-05	0.00749925
NW_022269380.1:6078435-6078797;+1	6.35179	-1.32807	5.4824	8.4303e-05	0.00749925
NW_022276972.1:4236943-4237005;+1	3.29842	0.633079	5.39777	8.43713e-05	0.00749925
NW_022273655.1:1412063-1412229;-	-1.74966	6.69016	-5.35584	8.74215e-05	0.00764229
NW_022276972.1:762791-762933;-4	-4.71003	6.98617	-5.4131	8.75159e-05	0.00764229
NW_022271163.1:9803513-9803704;-	-1.43725	11.119	-5.33895	8.97721e-05	0.00777041
NW_022273655.1:10866095-10866252;-2	1.48346	4.73825	5.32194	9.22922e-05	0.00777041
NW_022269208.1:2028822-2028956;-4	6.23075	2.6453	5.42264	9.24266e-05	0.00777041
NW_022268635.1:2002272-2002457;-2	-2.99325	2.48339	-5.33182	9.29412e-05	0.00777041
NW_022276972.1:2414455-2414592;-	1.53161	3.94197	5.31067	9.40056e-05	0.00777041
NW_022272931.1:11573223-11573558;+1	-1.4216	6.18748	-5.30942	9.41817e-05	0.00777041
NW_022269199.1:9694162-9694274;-2	3.27201	-0.0728099	5.32784	9.4447e-05	0.00777041
NW_022266129.1:4779157-4779286;+1	-1.93416	4.91115	-5.30376	9.5246e-05	0.00777192
NW_022273655.1:7232028-7232095;-2	-3.32596	7.86189	-5.31554	9.65575e-05	0.00781488
NW_022267478.1:7614123-7614452;-1	1.65781	3.67288	5.28448	9.81333e-05	0.00781927
NW_022269869.1:578009-578181;-	1.82332	2.62544	5.28464	9.81826e-05	0.00781927
NW_022266524.1:10125698-10125873;+3	-1.64573	4.88626	-5.2569	0.000102647	0.00806856
NW_022266059.1:11603125-11603235;+	1.76378	2.94101	5.25549	0.000102934	0.00806856
NW_022270367.1:4205554-4205696;-3	-3.67511	2.85933	-5.26678	0.00010607	0.00824945
NW_022267478.1:12978891-12978918;-2	2.05865	2.19384	5.23204	0.000107206	0.00827318
NW_022275502.1:14369919-14370021;+	2.30415	3.24934	5.21626	0.00011039	0.00845332
NW_022266059.1:1317037-1317428;-	-2.10913	6.2599	-5.20343	0.000112424	0.00854337
NW_022267349.1:3068206-3068271;-1	-2.1673	3.56319	-5.19247	0.000114553	0.00863917
NW_022269208.1:5167389-5167531;-	2.65326	2.66463	5.1926	0.000115619	0.00865407
NW_022267478.1:7459942-7460043;-2	-2.64331	3.50686	-5.16276	0.000121423	0.00902063
NW_022266938.1:591627-591735;+	1.92418	1.7218	5.14839	0.000122853	0.00905927
NW_022270367.1:7222125-7222510;+1	-2.704	0.90281	-5.14569	0.000125095	0.0091568
NW_022267478.1:12757862-12758669;-3	1.38336	7.20016	5.1311	0.000126141	0.00916594
NW_022272446.1:7355253-7355430;+2	-3.00628	4.01387	-5.11257	0.000133375	0.00962137
NW_022266129.1:3704669-3704827;+4	2.25353	2.90218	5.09464	0.000134813	0.00965513
NW_022277701.1:16207574-16207807;-1	1.55531	6.22726	5.08017	0.00013727	0.00973203
NW_022269528.1:2122-2129;-2	-2.77812	5.31336	-5.08844	0.000137842	0.00973203
NW_022272931.1:8128860-8128901;+	2.03899	3.1673	5.06969	0.000140103	0.00978134
NW_022269208.1:8849508-8849761;-	-1.98745	6.61558	-5.06764	0.000140505	0.00978134
NW_022271163.1:6862764-6863227;-4	1.95425	11.3123	5.05206	0.000144144	0.00996496
NW_022269199.1:2627806-2627881;-3	2.44711	2.5038	5.05	0.000145726	0.0100049
NW_022268972.1:13137424-13137698;+1	1.81864	6.5392	5.02306	0.000151113	0.0103034
NW_022270666.1:4842101-4842400;+1	1.7763	6.30318	5.01882	0.000152145	0.0103034
NW_022275502.1:15063450-15063693;-4	-3.11455	3.47558	-4.99587	0.0001627	0.0109437
NW_022266059.1:3757404-3757743;-1	1.53195	6.10096	4.95931	0.000167895	0.0112174
NW_022277701.1:10582189-10582394;-1	2.35219	5.71877	4.95348	0.000170924	0.0113437
NW_022273655.1:5518378-5518507;+1	1.37983	4.6494	4.94109	0.00017306	0.0114093
[truncated: 1,280 more rows]
