# Supplementary material for: Iron regulatory pathways differentially expressed during Madurella mycetomatis grain development in Galleria mellonella
Source: Nat Commun. 2025 Jun 25;16:5324. doi: 10.1038/s41467-025-60875-2 (PMC12198395; doi:10.1038/s41467-025-60875-2)
Supplement: Supplementary file 12 — Supplementary Data 10 [file 41467_2025_60875_MOESM12_ESM.xlsx]

## Sheet: Legend
Iron regulatory pathways differentially expressed during Madurella mycetomatis grain development in Galleria mellonella
Imad Abugessaisa1,2,3,¶,§,*, Mickey Konings4,¶, Ri-Ichiroh Manabe5, Cathal M. Murphy6, Tsugumi Kawashima5, Akira Hasegawa1, Chitose Takahashi5, Michihira Tagami5, Yasushi Okazaki5, Kimberly Eadie4, Wilson Lim4, Sean Doyle6, Annelies Verbon4,7, Ahmed H. Fahal8, Takeya Kasukawa1, Wendy W.J. van de Sande4, §,*
1Laboratory for Large-Scale Biomedical Data Technology, RIKEN Center for Integrative Medical Sciences, 1-7-22 Suehiro-cho, Tsurumi-ku, Yokohama City, Kanagawa, 230-0045, Japan.
2Premium Research Institute for Human Metaverse Medicine (WPI-PRIMe), The University of Osaka, 2-2, Yamadaoka, Suita, Osaka, 565-0871, Japan
3Graduate School of Medicine and Faculty of Medicine, The University of Osaka, 2-2, Yamadaoka, Suita, Osaka, 565-0871, Japan
4Department of Medical Microbiology and Infectious Diseases, Erasmus MC, University Medical Center Rotterdam, Dr. Molewaterplein 40, 3015GD Rotterdam, The Netherlands.
5Laboratory for Comprehensive Genomic Analysis, RIKEN Center for Integrative Medical Sciences, 1-7-22 Suehiro-cho, Tsurumi-ku, Yokohama City, Kanagawa, 230-0045, Japan
6Department of Biology, Maynooth University, Maynooth, Co. Kildare, W23 F2H6, Ireland.
7Department of Internal medicine, University Medical Center Utrecht, Heidelberglaan 100, 3584 CX Utrecht, The Netherlands.
8Mycetoma Research Center, University of Khartoum, Khartoum, Sudan.
¶These authors contributed equally
§ These authors jointly supervised this work
*e-mail: imad.abugessaisa@a.riken.jp ; w.vandesande@erasmusmc.nl
Supplementary Data 10. List of all predicted TF and associated GO terms. The associated log P-value, were computer by HOMER Motif Discovery and Analysis.

## Sheet: Supplementary Data 10
TF	Protein name	GM gene name	log P-pvalue	GO terms
Tgif1(Homeobox)/mES-Tgif1-ChIP-Seq(GSE55404)/Homer(0.699)	iroquois-class homeodomain protein IRX-4-like isoform X1	LOC113521785	-1112	GO:0005634;GO:0003677;GO:0006355
MF0002.1_bZIP_CREB/G-box-like_subclass/Jaspar(0.903)	cyclic AMP response element-binding protein B	LOC113517220	-537.9	GO:0003677; GO:0003700; GO:0005634
RFX1/MA0365.1/Jaspar(0.819)	uncharacterized protein	LOC113522659	-521.1	GO:0003677;GO:0003700
exd/dmmpmm(Noyes_hd)/fly(0.690)	homeobox protein homothorax	LOC113519897	-399.6	GO:0003677; GO:0005634; GO:0006355
RFX1/MA0365.1/Jaspar(0.798)	myocyte-specific enhancer factor 2	LOC113518370	-359.2	GO:0000977; GO:0005634; GO:0045944; GO:0046983
YY1/MA0095.2/Jaspar(0.912)	transcriptional repressor protein YY1-like	LOC113514249	-286.9	LOC113514249
Pknox1(Homeobox)/ES-Prep1-ChIP-Seq(GSE63282)	homeobox protein extradenticle	LOC113522841	-185.2	GO:0000981; GO:0003677; GO:0005634
Foxd3/MA0041.1/Jaspar(0.646)	forkhead box protein K1-like	LOC113510415	-176.7	GO:0003700; GO:0005634; GO:0043565
HSF1/MA0319.1/Jaspar(0.691)	heat shock factor-binding protein 1	LOC113516688	-162.8	GO:0003714
UNC-75(RRM)/Caenorhabditis_elegans-RNCMPT00081-PBM/HughesRNA(0.743)	CUGBP Elav-like family member 4 isoform X2	LOC113519268	-161.1	GO:0003723
DAZAP1(RRM)/Homo_sapiens-RNCMPT00013-PBM/HughesRNA(0.648)	RNA-binding protein Musashi homolog Rbp6 isoform X2	LOC113517205	-148.1	GO:0003723
Lm_0254(RRM)/Leishmania_major-RNCMPT00254-PBM/HughesRNA(0.646)	polyadenylate-binding protein 1	LOC113518479	-136.1	GO:0003723; GO:0005737
EIF-2ALPHA(S1)/Drosophila_melanogaster-RNCMPT00273-PBM/HughesRNA(0.726)	eukaryotic translation initiation factor 2 subunit 1	LOC11511073	-129.7
HRB27C(RRM)/Drosophila_melanogaster-RNCMPT00028-PBM/HughesRNA(0.767)	TAR DNA-binding protein 43-like	LOC113517305	-128	GO:0003677; GO:0003723; GO:0005634; GO:0006397; GO:0008380
Tb_0216(RRM)/Trypanosoma_brucei-RNCMPT00216-PBM/HughesRNA(0.635)	RNA-binding protein 42-like	LOC113513409	-114.3	GO:0003723
YNR063W/MA0432.1/Jaspar(0.752)	lasminogen activator inhibitor 1 RNA-binding protein-like	LOC113517228	-108	GO:0003723; GO:0005634; GO:0005737
YAP1(MacIsaac)/Yeast(0.633)	transcriptional coactivator yorkie	LOC113518510	-101.4
LARK(RRM,Znf)/Drosophila_melanogaster-RNCMPT00035-PBM/HughesRNA(0.916)	RNA-binding protein lark	LOC113516103	-100.4	GO:0003723; GO:0008270
REB1/REB1_YPD/61-REB1(Harbison)/Yeast(0.767)	transcription initiation factor TFIID subunit 12	LOC113519331	-97.88	GO:0000124; GO:0003743; GO:0005669; GO:0006352; GO:0046695; GO:0046982
FNE(RRM)/Drosophila_melanogaster-RNCMPT00120-PBM/HughesRNA(0.805)	ELAV-like protein 1	LOC113512842	-93	GO:0003723; GO:1990904
ERF115(AP2EREBP)/colamp-ERF115-DAP-Seq(GSE60143)/Homer(0.662)	transcription factor AP-1	LOC113521578	-82.31	GO:0003677; GO:0003700; GO:0005634; GO:0006357
PDR1/MA0352.1/Jaspar(0.647)	hsp90 co-chaperone Cdc37	LOC113520287	-82.16
NRF(NRF)/Promoter/Homer(0.954)	nuclear factor NF-kappa-B p110 subunit	LOC113515637	-75.05	GO:0003677; GO:0003700; GO:0005634; GO:0005737
Ot_0263(RRM)/Ostreococcus_tauri-RNCMPT00263-PBM/HughesRNA(0.734)	probable RNA-binding protein 18	LOC113517455	-74.23	GO:0003723
At5g08520/MA1399.1/Jaspar(0.716)	uncharacterized LOC116413528	LOC116413528	-70.04	GO:0003677; GO:0005634; GO:0006915
ELT-3(Gata)/cElegans-L1-ELT3-ChIP-Seq(modEncode)	GATA-binding factor C	LOC113511740	-58.36	GO:0003700; GO:0005634; GO:0006357; GO:0008270; GO:0043565
Smad2(MAD)/ES-SMAD2-ChIP-Seq(GSE29422)/Homer(0.698)	RNA binding protein fox-1 homolog 3	LOC113517611	-42.49	GO:0003723; GO:0005634
SWI6/SWI6_YPD/9-SWI4,9-SWI6(Harbison)/Yeast(0.698)	membrane-bound transcription factor site-2 protease	LOC113509595	-36.83	GO:0004222; GO:0016021
