# Supplementary material for: Iron regulatory pathways differentially expressed during Madurella mycetomatis grain development in Galleria mellonella
Source: Nat Commun. 2025 Jun 25;16:5324. doi: 10.1038/s41467-025-60875-2 (PMC12198395; doi:10.1038/s41467-025-60875-2)
Supplement: Supplementary file 15 — Source Data [file 41467_2025_60875_MOESM15_ESM.xlsx]

## Sheet: Fig.1
Fig.1
b left panel	Time	Melanisation
	4h	0.231
	4h	0.09
	4h	0.129
	4h	0.126
	4h	0.249
	24h	0.063
	24h	0.234
	24h	0.372
	24h	0.221
	24h	0.259
	24h	0.248
	24h	0.277
	24h	0.153
	24h	0.356
	24h	0.259
	72h	0.164
	72h	0.16
	72h	0.268
	72h	0.475
	72h	0.278
	72h	0.551
	72h	0.65
	72h	0.3
	72h	0.195
	72h	0.188
	168h	0.356
	168h	0.317
	168h	0.108
b middle panel	Time	NumberOfGrains
	4h	22.75
	4h	17.25
	4h	12.5
	4h	12.5
	4h	17
	24h	27
	24h	21.75
	24h	23.75
	24h	26.5
	24h	12.25
	24h	19.25
	24h	33.5
	24h	18.75
	24h	21
	24h	15.75
	72h	27
	72h	20.75
	72h	41
	72h	31.5
	72h	17.5
	72h	21.5
	72h	13
	72h	22.25
	72h	26.75
	72h	24.75
	168h	33
	168h	20
	168h	22
b right panel	Time	TotalSizeOfGrain
	4h	0.23
	4h	0.15375
	4h	0.14125
	4h	0.07625
	4h	0.18375
	24h	0.16375
	24h	0.16625
	24h	0.1525
	24h	0.1725
	24h	0.08125
	24h	0.14625
	24h	0.22
	24h	0.13375
	24h	0.15875
	24h	0.11
	72h	0.16875
	72h	0.1425
	72h	0.265
	72h	0.2075
	72h	0.0975
	72h	0.17875
	72h	0.09375
	72h	0.17875
	72h	0.17125
	72h	0.1875
	168h	0.19875
	168h	0.1175
	168h	0.13625
d	x	y	col
	-15.3267	38.7131	GMT0
	-8.43916	36.8163	GMT0
	-13.1136	26.1344	GMT0
	-51.551	-27.6027	MM55T0
	-49.3859	-19.2075	MM55T0
	-57.7178	-21.5503	MM55T0
	1.91081	-20.4781	T24
	-6.03761	-18.2173	T24
	-1.0257	-10.8397	T24
	18.5149	35.2694	T4
	5.98739	32.9944	T4
	13.8558	29.1877	T4
	16.7485	0.906296	T72
	15.2946	-15.5986	T72
	14.3152	-7.48279	T72
	42.7148	-20.5093	T7d
	37.6592	-13.817	T7d
	35.5963	-24.7182	T7d
e	lib_id	mapped_reads	Time_point
	T0_Galleria_RNA_1	3346	T0
	T0_Galleria_RNA_2	3064	T0
	T0_Galleria_RNA_3	4750	T0
	T24_infected_Galleria_RNA_1	15858	T24
	T24_infected_Galleria_RNA_2	12440	T24
	T24_infected_Galleria_RNA_3	14170	T24
	T4_infected_Galleria_RNA_1	13360	T4
	T4_infected_Galleria_RNA_2	13956	T4
	T4_infected_Galleria_RNA_3	11274	T4
	T72_infected_Galleria_RNA_1	15326	T72
	T72_infected_Galleria_RNA_2	19376	T72
	T72_infected_Galleria_RNA_3	14984	T72
	T7d_infected_Galleria_RNA_1	7868	T7d
	T7d_infected_Galleria_RNA_2	8504	T7d
	T7d_infected_Galleria_RNA_3	9802	T7d

## Sheet: Fig.4
Fig.4
b left panel	Var1	Timepoint	value
	LOC113509921	T0	19086.7
	LOC113516016	T0	1867.56
	LOC113516266	T0	29468.9
	LOC113509921	T0	30706.1
	LOC113516016	T0	13527
	LOC113516266	T0	44937.3
	LOC113509921	T0	36147.4
	LOC113516016	T0	7570.58
	LOC113516266	T0	48069.5
	LOC113509921	T24	2440.1
	LOC113516016	T24	36.7199
	LOC113516266	T24	3620.37
	LOC113509921	T24	2562.71
	LOC113516016	T24	42.5004
	LOC113516266	T24	4962.43
	LOC113509921	T24	2721.67
	LOC113516016	T24	29.1002
	LOC113516266	T24	4524.9
	LOC113509921	T4	13743.4
	LOC113516016	T4	6113.31
	LOC113516266	T4	28691.1
	LOC113509921	T4	11977.8
	LOC113516016	T4	5580.06
	LOC113516266	T4	31534.3
	LOC113509921	T4	16211.3
	LOC113516016	T4	4765.96
	LOC113516266	T4	26736.2
	LOC113509921	T72	4996.15
	LOC113516016	T72	274.011
	LOC113516266	T72	24320
	LOC113509921	T72	996.317
	LOC113516016	T72	27.5224
	LOC113516266	T72	3617.56
	LOC113509921	T72	2199
	LOC113516016	T72	70.2345
	LOC113516266	T72	8843.44
	LOC113509921	T168	12179.9
	LOC113516016	T168	820.165
	LOC113516266	T168	16657.2
	LOC113509921	T168	7582.97
	LOC113516016	T168	587.618
	LOC113516266	T168	9737.26
	LOC113509921	T168	5651.9
	LOC113516016	T168	829.142
	LOC113516266	T168	12027.1
b middle panel	Var1	Timepoint	value
	LOC113510568	T0	126.54
	LOC113520872	T0	3123.89
	LOC113522937	T0	5954.71
	LOC113510568	T0	123.491
	LOC113520872	T0	3480.95
	LOC113522937	T0	6927.69
	LOC113510568	T0	512.222
	LOC113520872	T0	2508.3
	LOC113522937	T0	9451.71
	LOC113510568	T24	586.77
	LOC113520872	T24	3085.93
	LOC113522937	T24	8597.56
	LOC113510568	T24	757.63
	LOC113520872	T24	3294.46
	LOC113522937	T24	9364.36
	LOC113510568	T24	902.815
	LOC113520872	T24	3385.8
	LOC113522937	T24	10264.8
	LOC113510568	T4	2603.4
	LOC113520872	T4	10606.2
	LOC113522937	T4	18199.2
	LOC113510568	T4	7524.54
	LOC113520872	T4	12092.1
	LOC113522937	T4	15324.7
	LOC113510568	T4	4308.9
	LOC113520872	T4	11761.8
	LOC113522937	T4	19619.7
	LOC113510568	T72	652.237
	LOC113520872	T72	3084.28
	LOC113522937	T72	10265.6
	LOC113510568	T72	957.926
	LOC113520872	T72	3320.9
	LOC113522937	T72	9087.53
	LOC113510568	T72	690.176
	LOC113520872	T72	2890.92
	LOC113522937	T72	10465.4
	LOC113510568	T168	849.556
	LOC113520872	T168	4332.59
	LOC113522937	T168	11907.1
	LOC113510568	T168	783.014
	LOC113520872	T168	3795.34
	LOC113522937	T168	10496.3
	LOC113510568	T168	1090.34
	LOC113520872	T168	4633.44
	LOC113522937	T168	10118.8
b 2nd middle panel	Var1	Timepoint	value
	LOC113510687	T0	21.4255
	LOC113510687	T0	21.4422
	LOC113510687	T0	5.33971
	LOC113510687	T24	21.6937
	LOC113510687	T24	25.04
	LOC113510687	T24	21.8252
	LOC113510687	T4	14.0238
	LOC113510687	T4	11.0445
	LOC113510687	T4	17.2339
	LOC113510687	T72	29.8618
	LOC113510687	T72	29.4205
	LOC113510687	T72	36.1627
	LOC113510687	T168	44.5037
	LOC113510687	T168	37.3517
	LOC113510687	T168	38.1372
b right panel	Var1	Timepoint	value
	LOC113518704	T0	49.0943
	LOC113518704	T0	87.3893
	LOC113518704	T0	57.9183
	LOC113518704	T24	111.851
	LOC113518704	T24	114.677
	LOC113518704	T24	129.656
	LOC113518704	T4	90.1655
	LOC113518704	T4	76.8164
	LOC113518704	T4	84.4577
	LOC113518704	T72	55.0366
	LOC113518704	T72	34.8392
	LOC113518704	T72	51.0391
	LOC113518704	T168	39.1787
	LOC113518704	T168	48.9074
	LOC113518704	T168	30.0873
d left panel	Tags	Timepoint	value
	MMYC01_201119	T0	6161.37
	MMYC01_208588	T0	2723.41
	MMYC01_201119	T0	6047.62
	MMYC01_208588	T0	2878.87
	MMYC01_201119	T0	6186.53
	MMYC01_208588	T0	2660.49
	MMYC01_201119	T24	6399.07
	MMYC01_208588	T24	1454.33
	MMYC01_201119	T24	2440.02
	MMYC01_208588	T24	2440.02
	MMYC01_201119	T24	5466.61
	MMYC01_208588	T24	1561.89
	MMYC01_201119	T4	8849.56
	MMYC01_208588	T4	4424.78
	MMYC01_201119	T4	4237.29
	MMYC01_208588	T4	8474.58
	MMYC01_201119	T4	4608.29
	MMYC01_208588	T4	4608.29
	MMYC01_201119	T72	3203.07
	MMYC01_208588	T72	320.307
	MMYC01_201119	T72	4311.32
	MMYC01_208588	T72	680.735
	MMYC01_201119	T72	3874.6
	MMYC01_208588	T72	1056.71
	MMYC01_201119	T168	1460.92
	MMYC01_208588	T168	2921.84
	MMYC01_201119	T168	4575.16
	MMYC01_208588	T168	653.595
	MMYC01_201119	T168	3359.46
	MMYC01_208588	T168	2799.55
d middle panel	Tags	Timepoint	value
	MMYC01_200892	T0	330.95
	MMYC01_202536	T0	348.159
	MMYC01_200892	T0	336.935
	MMYC01_202536	T0	348.672
	MMYC01_200892	T0	327.75
	MMYC01_202536	T0	339.897
	MMYC01_200892	T24	5526.47
	MMYC01_202536	T24	581.734
	MMYC01_200892	T24	4880.03
	MMYC01_202536	T24	1626.68
	MMYC01_200892	T24	5466.61
	MMYC01_202536	T24	1952.36
	MMYC01_200892	T4	0
	MMYC01_202536	T4	0
	MMYC01_200892	T4	0
	MMYC01_202536	T4	0
	MMYC01_200892	T4	0
	MMYC01_202536	T4	0
	MMYC01_200892	T72	6406.15
	MMYC01_202536	T72	2882.77
	MMYC01_200892	T72	5899.71
	MMYC01_202536	T72	1588.38
	MMYC01_200892	T72	4931.31
	MMYC01_202536	T72	2113.42
	MMYC01_200892	T168	4382.76
	MMYC01_202536	T168	730.46
	MMYC01_200892	T168	5882.35
	MMYC01_202536	T168	653.595
	MMYC01_200892	T168	2799.55
	MMYC01_202536	T168	1119.82
d right panel	Tags	Timepoint	value
	MMYC01_205420	T0	1774.76
	MMYC01_210259	T0	797.549
	MMYC01_205420	T0	1729.31
	MMYC01_210259	T0	806.917
	MMYC01_205420	T0	1784.32
	MMYC01_210259	T0	794.33
	MMYC01_205420	T24	0
	MMYC01_210259	T24	1163.47
	MMYC01_205420	T24	406.669
	MMYC01_210259	T24	0
	MMYC01_205420	T24	0
	MMYC01_210259	T24	1561.89
	MMYC01_205420	T4	0
	MMYC01_210259	T4	0
	MMYC01_205420	T4	0
	MMYC01_210259	T4	0
	MMYC01_205420	T4	0
	MMYC01_210259	T4	0
	MMYC01_205420	T72	0
	MMYC01_210259	T72	2882.77
	MMYC01_205420	T72	0
	MMYC01_210259	T72	2042.21
	MMYC01_205420	T72	704.473
	MMYC01_210259	T72	2465.66
	MMYC01_205420	T168	730.46
	MMYC01_210259	T168	2921.84
	MMYC01_205420	T168	653.595
	MMYC01_210259	T168	1960.78
	MMYC01_205420	T168	0
	MMYC01_210259	T168	2799.55

## Sheet: Fig.5
Fig.5
c right panel	Tags	Timepoint	value
	MMYC01_200892	T0	330.95
	MMYC01_201640	T0	0.577911
	MMYC01_202534	T0	61.0017
	MMYC01_203535	T0	26.5197
	MMYC01_204533	T0	0.513699
	MMYC01_207999	T0	0.545805
	MMYC01_209074	T0	78.2748
	MMYC01_200892	T0	336.935
	MMYC01_201640	T0	0.423818
	MMYC01_202534	T0	61.8774
	MMYC01_203535	T0	24.2554
	MMYC01_204533	T0	0.391217
	MMYC01_207999	T0	0.45642
	MMYC01_209074	T0	75.6352
	MMYC01_200892	T0	327.75
	MMYC01_201640	T0	0.586198
	MMYC01_202534	T0	59.3688
	MMYC01_203535	T0	21.9824
	MMYC01_204533	T0	0.553631
	MMYC01_207999	T0	0.74903
	MMYC01_209074	T0	84.3473
	MMYC01_200892	T24	5526.47
	MMYC01_201640	T24	0
	MMYC01_202534	T24	0
	MMYC01_203535	T24	0
	MMYC01_204533	T24	0
	MMYC01_207999	T24	0
	MMYC01_209074	T24	3199.53
	MMYC01_200892	T24	4880.03
	MMYC01_201640	T24	0
	MMYC01_202534	T24	1626.68
	MMYC01_203535	T24	0
	MMYC01_204533	T24	0
	MMYC01_207999	T24	0
	MMYC01_209074	T24	2440.02
	MMYC01_200892	T24	5466.61
	MMYC01_201640	T24	0
	MMYC01_202534	T24	1171.42
	MMYC01_203535	T24	0
	MMYC01_204533	T24	0
	MMYC01_207999	T24	0
	MMYC01_209074	T24	3514.25
	MMYC01_200892	T4	0
	MMYC01_201640	T4	0
	MMYC01_202534	T4	0
	MMYC01_203535	T4	0
	MMYC01_204533	T4	0
	MMYC01_207999	T4	0
	MMYC01_209074	T4	0
	MMYC01_200892	T4	0
	MMYC01_201640	T4	0
	MMYC01_202534	T4	0
	MMYC01_203535	T4	0
	MMYC01_204533	T4	0
	MMYC01_207999	T4	0
	MMYC01_209074	T4	0
	MMYC01_200892	T4	0
	MMYC01_201640	T4	0
	MMYC01_202534	T4	0
	MMYC01_203535	T4	0
	MMYC01_204533	T4	0
	MMYC01_207999	T4	0
	MMYC01_209074	T4	0
	MMYC01_200892	T72	6406.15
	MMYC01_201640	T72	0
	MMYC01_202534	T72	0
	MMYC01_203535	T72	0
	MMYC01_204533	T72	0
	MMYC01_207999	T72	0
	MMYC01_209074	T72	3843.69
	MMYC01_200892	T72	5899.71
	MMYC01_201640	T72	0
	MMYC01_202534	T72	1134.56
	MMYC01_203535	T72	0
	MMYC01_204533	T72	0
	MMYC01_207999	T72	0
	MMYC01_209074	T72	2949.85
	MMYC01_200892	T72	4931.31
	MMYC01_201640	T72	0
	MMYC01_202534	T72	352.237
	MMYC01_203535	T72	0
	MMYC01_204533	T72	0
	MMYC01_207999	T72	0
	MMYC01_209074	T72	2817.89
	MMYC01_200892	T168	4382.76
	MMYC01_201640	T168	0
	MMYC01_202534	T168	730.46
	MMYC01_203535	T168	0
	MMYC01_204533	T168	0
	MMYC01_207999	T168	0
	MMYC01_209074	T168	1460.92
	MMYC01_200892	T168	5882.35
	MMYC01_201640	T168	0
	MMYC01_202534	T168	0
	MMYC01_203535	T168	0
	MMYC01_204533	T168	0
	MMYC01_207999	T168	0
	MMYC01_209074	T168	653.595
	MMYC01_200892	T168	2799.55
	MMYC01_201640	T168	0
	MMYC01_202534	T168	559.91
	MMYC01_203535	T168	0
	MMYC01_204533	T168	0
	MMYC01_207999	T168	0
	MMYC01_209074	T168	559.91
b right panel	Var1	Timepoint	value
	LOC113509694	T0	392.649
	LOC113510017	T0	4322.45
	LOC113510018	T0	3551.35
	LOC113509694	T0	117.056
	LOC113510017	T0	1980.26
	LOC113510018	T0	1396.62
	LOC113509694	T24	125.945
	LOC113510017	T24	5375.29
	LOC113510018	T24	4095.55
	LOC113509694	T24	102.662
	LOC113510017	T24	5553.84
	LOC113510018	T24	3938.04
	LOC113509694	T24	132.82
	LOC113510017	T24	5685.79
	LOC113510018	T24	4223.29
	LOC113509694	T4	386.849
	LOC113510017	T4	3687.94
	LOC113510018	T4	2588.68
	LOC113509694	T4	281.881
	LOC113510017	T4	3253.38
	LOC113510018	T4	2293.73
	LOC113509694	T72	417.274
	LOC113510017	T72	3918.94
	LOC113510018	T72	3503
	LOC113509694	T72	122.044
	LOC113510017	T72	5134.54
	LOC113510018	T72	4341.66
	LOC113509694	T72	193.159
	LOC113510017	T72	3886.01
	LOC113510018	T72	3406.6
	LOC113509694	T168	250.773
	LOC113510017	T168	4030.74
	LOC113510018	T168	3262.03
	LOC113509694	T168	250.325
	LOC113510017	T168	4952.57
	LOC113510018	T168	3993.49
	LOC113509694	T168	159.045
	LOC113510017	T168	4906.91
	LOC113510018	T168	3837.15
a middle panel	Var1	Timepoint	value
	LOC113510586	T0	484.359
	LOC113511518	T0	5.79989
	LOC113516537	T0	20.2314
	LOC113522652	T0	27.703
	LOC113510586	T0	524.939
	LOC113511518	T0	5.95408
	LOC113516537	T0	18.0507
	LOC113522652	T0	24.7584
	LOC113510586	T0	659.824
	LOC113511518	T0	6.85977
	LOC113516537	T0	23.0738
	LOC113522652	T0	31.4536
	LOC113510586	T24	588.299
	LOC113511518	T24	10.8306
	LOC113516537	T24	34.3456
	LOC113522652	T24	43.9728
	LOC113510586	T24	576.597
	LOC113511518	T24	10.5574
	LOC113516537	T24	32.9242
	LOC113522652	T24	40.8761
	LOC113510586	T24	543.748
	LOC113511518	T24	11.3133
	LOC113516537	T24	32.9843
	LOC113522652	T24	43.4345
	LOC113510586	T4	1052.99
	LOC113511518	T4	6.19457
	LOC113516537	T4	17.5513
	LOC113522652	T4	30.9729
	LOC113510586	T4	1012.82
	LOC113511518	T4	5.52225
	LOC113516537	T4	15.1957
	LOC113522652	T4	26.4306
	LOC113510586	T4	1155.05
	LOC113511518	T4	8.06533
	LOC113516537	T4	23.3971
	LOC113522652	T4	34.7342
	LOC113510586	T72	583.459
	LOC113511518	T72	8.20222
	LOC113516537	T72	27.3763
	LOC113522652	T72	38.3126
	LOC113510586	T72	453.247
	LOC113511518	T72	11.4804
	LOC113516537	T72	35.0842
	LOC113522652	T72	44.8808
	LOC113510586	T72	499.559
	LOC113511518	T72	9.18635
	LOC113516537	T72	30.1641
	LOC113522652	T72	39.2477
	LOC113510586	T168	535.68
	LOC113511518	T168	9.54925
	LOC113516537	T168	29.7782
	LOC113522652	T168	37.0368
	LOC113510586	T168	500.162
	LOC113511518	T168	10.0674
	LOC113516537	T168	31.2237
	LOC113522652	T168	40.5616
	LOC113510586	T168	484.28
	LOC113511518	T168	7.02227
	LOC113516537	T168	24.4923
	LOC113522652	T168	29.916
a right panel	Var1	Timepoint	value
	LOC113509694	T0	2261.92
	LOC113510017	T0	7860.21
	LOC113510018	T0	3633.6
	LOC113509694	T0	2932.27
	LOC113510017	T0	5306.44
	LOC113510018	T0	2836.86
	LOC113509694	T0	1111.28
	LOC113510017	T0	3414.14
	LOC113510018	T0	1873.89
	LOC113509694	T24	1123.62
	LOC113510017	T24	6493.21
	LOC113510018	T24	3783.19
	LOC113509694	T24	1035.07
	LOC113510017	T24	6873.49
	LOC113510018	T24	3708.16
	LOC113509694	T24	1503.07
	LOC113510017	T24	6990.89
	LOC113510018	T24	4256.43
	LOC113509694	T4	4515.11
	LOC113510017	T4	6221.72
	LOC113510018	T4	4008.88
	LOC113509694	T4	2682.33
	LOC113510017	T4	5333.66
	LOC113510018	T4	3188.93
	LOC113509694	T4	3498.14
	LOC113510017	T4	6744.4
	LOC113510018	T4	4170.57
	LOC113509694	T72	3431.02
	LOC113510017	T72	5954.71
	LOC113510018	T72	3955.42
	LOC113509694	T72	1032.32
	LOC113510017	T72	6842.51
	LOC113510018	T72	4463.53
	LOC113509694	T72	1723.54
	LOC113510017	T72	5247.33
	LOC113510018	T72	3721.74
	LOC113509694	T168	2102.68
	LOC113510017	T168	4269.38
	LOC113510018	T168	2571.52
	LOC113509694	T168	1899.62
	LOC113510017	T168	5289.55
	LOC113510018	T168	3063.54
	LOC113509694	T168	1216.94
	LOC113510017	T168	5335.16
	LOC113510018	T168	3104.56

## Sheet: Fig.6
Fig.6 A
	Treatment	Replicate	Day 0	Day 7	Day 14
	PBS	Replicate 1	2	7	8
		Replicate 2	2	7	9
	Fe(II)Cl2 25 µM	Replicate 1	2	7	9
		Replicate 2	2	7	9
	Fe(III)Cl3 25 µM	Replicate 1	2	7	9
		Replicate 2	2	7	9
	Transferin holo 25 µM	Replicate 1	2	11	12
		Replicate 2	2	11	12
	Transferin apo 25 µM	Replicate 1	2	11	12
		Replicate 2	2	11	12
	Ferritin holo 25 µM	Replicate 1	2	11	15
		Replicate 2	2	11	15
	Ferritin apo 25 µM	Replicate 1	2	11	14
		Replicate 2	2	11	15
Fig.6 B	Treatment	Replicate	Day 0	Day 7	Day 14
	PBS	Replicate 1	2	2	2
		Replicate 2	2	2	2
	Fe(II)Cl2 25 µM	Replicate 1	2	2	2
		Replicate 2	2	2	2
	Fe(III)Cl3 25 µM	Replicate 1	2	2	2
		Replicate 2	2	2	2
	Transferin holo 25 µM	Replicate 1	2	2	2
		Replicate 2	2	2	2
	Transferin apo 25 µM	Replicate 1	2	2	2
		Replicate 2	2	2	2
	Ferritin holo 25 µM	Replicate 1	2	4	5
		Replicate 2	2	5	6
	Ferritin apo 25 µM	Replicate 1	2	2	2
		Replicate 2	2	2	2

## Sheet: Fig.8
Fig.8 A	Day	Larvae alive	#deaths	Larvae alive	#deaths	Larvae alive	#deaths	Larvae alive	#deaths			Fig.8 C					Fig.8 D
		EDDA		Fe(III)Cl3		Fe(II)Cl2		PBS					4 hour	Without mini				4 h	Large	Medium	Small
	0	44	0	46	0	45	0	45	0				1	0.04125				1 PBS	0	1.75	4.75
	1	44	0	42	4	41	4	45	0				2	0.0825				2 PBS	2	1.5	5.5
	2	43	1	41	1	41	0	45	0				3	0.0875				3 PBS	2.25	1.75	5
	3	40	3	40	1	40	1	44	1				4	0.0529167				4 PBS	0.333333	2	5.25
	4	39	1	39	1	40	0	43	1				5	0.0875				5 PBS	2	2.5	4.5
	5	39	0	39	0	40	0	43	0				6	0.08				6 EDDA	2.25	2.25	2.5
	6	38	1	39	0	40	0	43	0				7	0.04875				7 EDDA	0.25	1.25	6.25
	7	38	0	38	1	40	0	43	0				8	0.1025				8 EDDA	2.25	3.5	4.5
	8	38	0	38	0	40	0	43	0				9	0.065				9 EDDA	1.25	1.75	4.5
	9	38	0	38	0	40	0	43	0				10	0.03375				10 EDDA	1	0	2.75
	10	36	2	38	0	39	1	42	1				11	0.055				11 FeCl3	0.75	2.25	3.5
													12	0.05625				12 FeCl3	1	2	3.25
Fig.8 B	Day	Larvae alive	#deaths	Larvae alive	#deaths	Larvae alive	#deaths	Larvae alive	#deaths				13	0.03625				13 FeCl3	0.75	0.75	2.75
		EDDA		Fe(III)Cl3		Fe(II)Cl2		PBS					14	0.03375				14 FeCl3	0.5	1	2.75
	0	44	0	42	0	44	0	45	0				15	0.04625				15 FeCl3	1.25	0.75	2.75
	1	38	6	38	4	29	15	42	3				16	0.04875				16 FeCl2	0.5	1.25	5.25
	2	35	3	35	3	27	2	37	5				17	0.06875				17 FeCl2	1.75	1.5	3.75
	3	35	0	35	0	27	0	37	0				18	0.035				18 FeCl2	0.25	1.5	3
	4	22	13	20	15	15	12	25	12				19	0.0433333				19 FeCl2	0.666667	2	2
	5	11	11	11	9	11	4	17	8				20	0.065				20 FeCl2	1.25	1.5	5
	6	8	3	7	4	10	1	16	1
	7	5	3	7	0	10	0	15	1				24 hours	Without mini				24 h	Large	Medium	Small
	8	5	0	6	1	8	2	11	4				21	0.11625				21 PBS	1.5	3	11.25
	9	5	0	6	0	8	0	10	1				22	0.09375				22 PBS	2	1.5	7.75
	10	3	2	3	3	4	4	8	2				23	0.0975				23 PBS	0.5	3	11.5
													24	0.0583333				24 PBS	1.16667	0.75	5.5
													25	0.03375				25 PBS	1	0	2.75
Fig.8 e left panel	Gene	Timepoint	value	Treat									26	0.11375				26 EDDA	2.5	3.5	5.75
	LOC113510586	T0	523.549	EDDA									27	0.08				27 EDDA	1.75	1.5	6
	LOC113511518	T0	7.22332	EDDA									28	0.05375				28 EDDA	0.5	1	6.75
	LOC113516537	T0	17.9875	EDDA									29	0.05875				29 EDDA	0	2.25	7.25
	LOC113522652	T0	34.417	EDDA									30	0.085				30 EDDA	3.25	0.25	3.5
	LOC113510586	T0	431.796	EDDA									31	0.0675				31 FeCl3	1.25	2.25	4
	LOC113511518	T0	4.74501	EDDA									32	0.11625				32 FeCl3	2.5	1.75	9.75
	LOC113516537	T0	13.3948	EDDA									33	0.06875				33 FeCl3	0.5	1.75	8.25
	LOC113522652	T0	23.6756	EDDA									34	0.1075				34 FeCl3	1.5	2.5	10.5
	LOC113510586	T0	355.258	EDDA									35	0.1625				35 FeCl3	2.75	4.5	12.5
	LOC113511518	T0	6.00531	EDDA									36	0.05375				36 FeCl2	0.25	1.75	6.25
	LOC113516537	T0	19.4616	EDDA									37	0.0675				37 FeCl2	1.25	1.75	5
	LOC113522652	T0	27.1351	EDDA									38	0.06125				38 FeCl2	1.5	1.25	3.75
	LOC113510586	T0	381.044	FeCl3									39	0.0875				39 FeCl2	1.5	1.5	8.5
	LOC113511518	T0	6.45225	FeCl3									40	0.08875				40 FeCl2	1.5	1.75	8.25
	LOC113516537	T0	19.1155	FeCl3
	LOC113522652	T0	26.9547	FeCl3									72 hours	Without mini				72 h	Large	Medium	Small
	LOC113510586	T0	340.654	FeCl3									41	0.07375				41 PBS	1.5	2	4.75
	LOC113511518	T0	5.62498	FeCl3									42	0.04				44 PBS	0.25	0.75	5.5
	LOC113516537	T0	12.0045	FeCl3									43	0.0775				43 PBS	3.25	0.25	2
	LOC113522652	T0	21.6082	FeCl3									44	0.0883333				44 PBS	0.666667	2.5	10
	LOC113510586	T0	285.493	FeCl3									45	0.11375				45 PBS	1.5	3.25	10.25
	LOC113511518	T0	1.88275	FeCl3									46	0.085				46 EDDA	1	3.75	5.5
	LOC113516537	T0	12.951	FeCl3									47	0.10375				47 EDDA	3	2.5	3.75
	LOC113522652	T0	15.2902	FeCl3									48	0.04125				48 EDDA	0	0.5	7.25
	LOC113510586	T0	388.894	Ctrl									49	0.065				49 EDDA	0.5	2	7
	LOC113511518	T0	2.58245	Ctrl									50	0.06625				50 EDDA	0.25	1.5	9.25
	LOC113516537	T0	13.7927	Ctrl									51	0.13125				51 FeCl3	2.5	4.25	7.75
	LOC113522652	T0	27.0571	Ctrl									52	0.10875				52 FeCl3	2.75	1.75	7.25
	LOC113510586	T0	337.928	Ctrl									53	0.10125				53 FeCl3	2.75	0.75	7.75
	LOC113511518	T0	1.99028	Ctrl									54	0.11625				54 FeCl3	2.5	3	7.25
	LOC113516537	T0	13.1463	Ctrl									55	0.11125				55 FeCl3	2.5	3.5	5.25
	LOC113522652	T0	21.1598	Ctrl									56	0.0575				56 FeCl2	0.25	1.5	7.5
	LOC113510586	T0	234.32	Ctrl									57	0.0675				57 FeCl2	0.5	1.75	8
	LOC113511518	T0	2.66219	Ctrl									58	0.07125				58 FeCl2	1.25	1.25	6.75
	LOC113516537	T0	10.1258	Ctrl									59	0.107917				59 FeCl2	2.33333	1.75	8.75
	LOC113522652	T0	16.0207	Ctrl									60	0.105				60 FeCl2	2.5	1.5	8
	LOC113510586	T4	693.496	EDDA
	LOC113511518	T4	6.91665	EDDA									168 hours	Without mini				168 h	Large	Medium	Small
	LOC113516537	T4	24.7169	EDDA									61	0.04875				61 PBS	1	1.5	2.75
	LOC113522652	T4	40.9405	EDDA									62	0.0625				66 PBS	1	2	4.5
	LOC113510586	T4	842.575	EDDA									63	0.1025				63 PBS	2	2.25	8
	LOC113511518	T4	8.75004	EDDA									64	0.0245833				66 PBS	0.166667	1.25	1.75
	LOC113516537	T4	33.2502	EDDA									65	0.0775				65 PBS	2.5	0.75	4
	LOC113522652	T4	39.3573	EDDA									66	0.02625				66 EDDA	0.25	0.25	3.75
	LOC113510586	T4	705.274	EDDA									67	0.0525				67 EDDA	1	0.75	5
	LOC113511518	T4	8.77025	EDDA									68	0.00875				68 EDDA	0	0	1.75
	LOC113516537	T4	34.1761	EDDA									69	0.06				69 EDDA	1	0.5	7
	LOC113522652	T4	48.0624	EDDA									70	0.04625				70 EDDA	0.75	1	4.25
	LOC113510586	T4	577.993	FeCl3									71	0.055				71 FeCl3	0.5	0.75	7.5
	LOC113511518	T4	5.49476	FeCl3									72	0.09				72 FeCl3	1.5	2.25	7.5
	LOC113516537	T4	20.3098	FeCl3									73	0.0425				73 FeCl3	0.75	0.25	5
	LOC113522652	T4	31.7862	FeCl3									74	0.03875				74 FeCl3	0.5	1	3.75
	LOC113510586	T4	641.596	FeCl3									75	0.11				75 FeCl3	3	1.5	7
	LOC113511518	T4	6.82221	FeCl3									76	0.03375				76 FeCl2	0.5	0	4.75
	LOC113516537	T4	32.6235	FeCl3									77	0.05625				77 FeCl2	0.75	1.25	5.75
	LOC113522652	T4	47.3451	FeCl3									78	0.05625				78 FeCl2	1	0.75	5.75
	LOC113510586	T4	809.43	FeCl3									79	0.06875				79 FeCl2	0.5	1.5	8.75
	LOC113511518	T4	6.5634	FeCl3									80	0.0425				80 FeCl2	0.75	1	3.5
	LOC113516537	T4	30.3087	FeCl3
	LOC113522652	T4	39.9656	FeCl3
	LOC113510586	T4	779.671	Ctrl
	LOC113511518	T4	5.95737	Ctrl
	LOC113516537	T4	22.9607	Ctrl
	LOC113522652	T4	32.2691	Ctrl
	LOC113510586	T4	788.493	Ctrl
	LOC113511518	T4	6.64659	Ctrl
	LOC113516537	T4	26.2595	Ctrl
	LOC113522652	T4	37.7003	Ctrl
	LOC113510586	T4	800.237	Ctrl
	LOC113511518	T4	8.30133	Ctrl
	LOC113516537	T4	23.9816	Ctrl
	LOC113522652	T4	36.9491	Ctrl
	LOC113510586	T24	424.047	EDDA
	LOC113511518	T24	5.30579	EDDA
	LOC113516537	T24	18.4662	EDDA
	LOC113522652	T24	42.0302	EDDA
	LOC113510586	T24	439.781	EDDA
	LOC113511518	T24	6.11515	EDDA
	LOC113516537	T24	28.491	EDDA
	LOC113522652	T24	41.8332	EDDA
	LOC113510586	T24	414.328	EDDA
	LOC113511518	T24	8.18007	EDDA
	LOC113516537	T24	27.0868	EDDA
	LOC113522652	T24	39.2798	EDDA
	LOC113510586	T24	463.601	FeCl3
	LOC113511518	T24	2.9287	FeCl3
	LOC113516537	T24	13.512	FeCl3
	LOC113522652	T24	29.4202	FeCl3
	LOC113510586	T24	373.01	FeCl3
	LOC113511518	T24	4.82549	FeCl3
	LOC113516537	T24	15.9844	FeCl3
	LOC113522652	T24	24.6703	FeCl3
	LOC113510586	T24	426.099	FeCl3
	LOC113511518	T24	5.93789	FeCl3
	LOC113516537	T24	17.0439	FeCl3
	LOC113522652	T24	30.8441	FeCl3
	LOC113510586	T24	354.203	Ctrl
	LOC113511518	T24	5.33477	Ctrl
	LOC113516537	T24	17.124	Ctrl
	LOC113522652	T24	33.721	Ctrl
	LOC113510586	T24	343.348	Ctrl
	LOC113511518	T24	6.07804	Ctrl
	LOC113516537	T24	26.4395	Ctrl
	LOC113522652	T24	43.8227	Ctrl
	LOC113510586	T24	512.634	Ctrl
	LOC113511518	T24	6.22309	Ctrl
	LOC113516537	T24	23.8286	Ctrl
	LOC113522652	T24	35.0514	Ctrl
	LOC113510586	T72	394.865	EDDA
	LOC113511518	T72	3.33257	EDDA
	LOC113516537	T72	20.127	EDDA
	LOC113522652	T72	27.1867	EDDA
	LOC113510586	T72	477.767	EDDA
	LOC113511518	T72	6.75591	EDDA
	LOC113516537	T72	25.8818	EDDA
	LOC113522652	T72	31.0677	EDDA
	LOC113510586	T72	599.294	EDDA
	LOC113511518	T72	11.0834	EDDA
	LOC113516537	T72	29.9138	EDDA
	LOC113522652	T72	42.6936	EDDA
	LOC113510586	T72	507.227	FeCl3
	LOC113511518	T72	6.96707	FeCl3
	LOC113516537	T72	32.3787	FeCl3
	LOC113522652	T72	50.2595	FeCl3
	LOC113510586	T72	375.059	FeCl3
	LOC113511518	T72	8.29167	FeCl3
	LOC113516537	T72	30.5776	FeCl3
	LOC113522652	T72	42.3105	FeCl3
	LOC113510586	T72	356.174	FeCl3
	LOC113511518	T72	7.11074	FeCl3
	LOC113516537	T72	24.4808	FeCl3
	LOC113522652	T72	34.74	FeCl3
	LOC113510586	T72	251.956	Ctrl
	LOC113511518	T72	5.06967	Ctrl
	LOC113516537	T72	19.1181	Ctrl
	LOC113522652	T72	30.3569	Ctrl
	LOC113510586	T72	397.876	Ctrl
	LOC113511518	T72	3.56791	Ctrl
	LOC113516537	T72	20.3263	Ctrl
	LOC113522652	T72	26.5431	Ctrl
	LOC113510586	T72	323.938	Ctrl
	LOC113511518	T72	3.14761	Ctrl
	LOC113516537	T72	13.9936	Ctrl
	LOC113522652	T72	22.9813	Ctrl
Fig.8 e right panel	Gene	Timepoint	value	Treat
	LOC113509694	T0	1573.55	EDDA
	LOC113510017	T0	6942.68	EDDA
	LOC113510018	T0	4574.2	EDDA
	LOC113509694	T0	1037.08	EDDA
	LOC113510017	T0	4753.61	EDDA
	LOC113510018	T0	3105.86	EDDA
	LOC113509694	T0	1310.6	EDDA
	LOC113510017	T0	6318.25	EDDA
	LOC113510018	T0	4143.55	EDDA
	LOC113509694	T0	2119.47	FeCl3
	LOC113510017	T0	5406.44	FeCl3
	LOC113510018	T0	3347.57	FeCl3
	LOC113509694	T0	1636.94	FeCl3
	LOC113510017	T0	7460.51	FeCl3
	LOC113510018	T0	3910.32	FeCl3
	LOC113509694	T0	2471.31	FeCl3
	LOC113510017	T0	7263.87	FeCl3
	LOC113510018	T0	4474.84	FeCl3
	LOC113509694	T0	1001.41	Ctrl
	LOC113510017	T0	8792.08	Ctrl
	LOC113510018	T0	5661.21	Ctrl
	LOC113509694	T0	1860.07	Ctrl
	LOC113510017	T0	10396.4	Ctrl
	LOC113510018	T0	6995.82	Ctrl
	LOC113509694	T0	1825.93	Ctrl
	LOC113510017	T0	5446.55	Ctrl
	LOC113510018	T0	4128.67	Ctrl
	LOC113509694	T4	1934.63	EDDA
	LOC113510017	T4	4005.15	EDDA
	LOC113510018	T4	2575.79	EDDA
	LOC113509694	T4	1740.72	EDDA
	LOC113510017	T4	5457.99	EDDA
	LOC113510018	T4	3610.27	EDDA
	LOC113509694	T4	1882.54	EDDA
	LOC113510017	T4	6508.64	EDDA
	LOC113510018	T4	4527.5	EDDA
	LOC113509694	T4	3006.54	FeCl3
	LOC113510017	T4	4086.64	FeCl3
	LOC113510018	T4	3110.87	FeCl3
	LOC113509694	T4	2054.51	FeCl3
	LOC113510017	T4	4617.56	FeCl3
	LOC113510018	T4	3191.16	FeCl3
	LOC113509694	T4	2452.29	FeCl3
	LOC113510017	T4	5758.1	FeCl3
	LOC113510018	T4	4053.63	FeCl3
	LOC113509694	T4	1912.4	Ctrl
	LOC113510017	T4	6863.8	Ctrl
	LOC113510018	T4	4633.14	Ctrl
	LOC113509694	T4	2781.38	Ctrl
	LOC113510017	T4	5060.94	Ctrl
	LOC113510018	T4	3931.13	Ctrl
	LOC113509694	T4	2667.11	Ctrl
	LOC113510017	T4	7418.84	Ctrl
	LOC113510018	T4	5443.83	Ctrl
	LOC113509694	T24	2109.05	EDDA
	LOC113510017	T24	8725.74	EDDA
	LOC113510018	T24	6734.04	EDDA
	LOC113509694	T24	2055.43	EDDA
	LOC113510017	T24	12980.6	EDDA
	LOC113510018	T24	9783.72	EDDA
	LOC113509694	T24	1626.33	EDDA
	LOC113510017	T24	10902.8	EDDA
	LOC113510018	T24	8972.68	EDDA
	LOC113509694	T24	1268.13	FeCl3
	LOC113510017	T24	11597.7	FeCl3
	LOC113510018	T24	8038.76	FeCl3
	LOC113509694	T24	2212.3	FeCl3
	LOC113510017	T24	8297.91	FeCl3
	LOC113510018	T24	6769.01	FeCl3
	LOC113509694	T24	2534.05	FeCl3
	LOC113510017	T24	9694.93	FeCl3
	LOC113510018	T24	8063.22	FeCl3
	LOC113509694	T24	2991.89	Ctrl
	LOC113510017	T24	9437.48	Ctrl
	LOC113510018	T24	7703.15	Ctrl
	LOC113509694	T24	1413.2	Ctrl
	LOC113510017	T24	13100	Ctrl
	LOC113510018	T24	10066.7	Ctrl
	LOC113509694	T24	2272.86	Ctrl
	LOC113510017	T24	10017.6	Ctrl
	LOC113510018	T24	7770.83	Ctrl
	LOC113509694	T72	2752.48	EDDA
	LOC113510017	T72	7966.28	EDDA
	LOC113510018	T72	6367.88	EDDA
	LOC113509694	T72	3136.74	EDDA
	LOC113510017	T72	8925.18	EDDA
	LOC113510018	T72	6841.12	EDDA
	LOC113509694	T72	2567.78	EDDA
	LOC113510017	T72	10015.1	EDDA
	LOC113510018	T72	7727.6	EDDA
	LOC113509694	T72	2327.24	FeCl3
	LOC113510017	T72	8815.4	FeCl3
	LOC113510018	T72	6184.42	FeCl3
	LOC113509694	T72	730.192	FeCl3
	LOC113510017	T72	9111.24	FeCl3
	LOC113510018	T72	7645.71	FeCl3
	LOC113509694	T72	1038.03	FeCl3
	LOC113510017	T72	8292.54	FeCl3
	LOC113510018	T72	6583.45	FeCl3
	LOC113509694	T72	845.84	Ctrl
	LOC113510017	T72	10436.6	Ctrl
	LOC113510018	T72	9087.71	Ctrl
	LOC113509694	T72	1884.23	Ctrl
	LOC113510017	T72	6820.65	Ctrl
	LOC113510018	T72	5916.34	Ctrl
	LOC113509694	T72	2680.82	Ctrl
	LOC113510017	T72	6925.08	Ctrl
	LOC113510018	T72	5865.7	Ctrl
Fig.8 f	Gene	Timepoint	value	Treat
	MMYC01_202534	T4	5362.63	EDDA
	MMYC01_209074	T4	9326.32	EDDA
	MMYC01_200892	T4	7927.37	EDDA
	MMYC01_202534	T4	3105.24	EDDA
	MMYC01_209074	T4	14064.9	EDDA
	MMYC01_200892	T4	6393.14	EDDA
	MMYC01_202534	T4	0	EDDA
	MMYC01_209074	T4	7871.65	EDDA
	MMYC01_200892	T4	12244.8	EDDA
	MMYC01_202534	T4	2012.98	FeCl3
	MMYC01_209074	T4	5233.74	FeCl3
	MMYC01_200892	T4	2818.17	FeCl3
	MMYC01_202534	T4	5287.97	FeCl3
	MMYC01_209074	T4	8372.61	FeCl3
	MMYC01_200892	T4	7931.95	FeCl3
	MMYC01_202534	T4	962.196	FeCl3
	MMYC01_209074	T4	8339.03	FeCl3
	MMYC01_200892	T4	7056.1	FeCl3
	MMYC01_202534	T4	5151.32	Ctrl
	MMYC01_209074	T4	5151.32	Ctrl
	MMYC01_200892	T4	6868.43	Ctrl
	MMYC01_202534	T4	419.577	Ctrl
	MMYC01_209074	T4	2517.46	Ctrl
	MMYC01_200892	T4	5454.51	Ctrl
	MMYC01_202534	T4	1619.27	Ctrl
	MMYC01_209074	T4	1214.45	Ctrl
	MMYC01_200892	T4	8096.37	Ctrl
	MMYC01_202534	T24	3889.24	EDDA
	MMYC01_209074	T24	2916.93	EDDA
	MMYC01_200892	T24	2673.85	EDDA
	MMYC01_202534	T24	0	EDDA
	MMYC01_209074	T24	7961.76	EDDA
	MMYC01_200892	T24	5224.9	EDDA
	MMYC01_202534	T24	3939.75	EDDA
	MMYC01_209074	T24	1866.2	EDDA
	MMYC01_200892	T24	2902.97	EDDA
	MMYC01_202534	T24	0	FeCl3
	MMYC01_209074	T24	0	FeCl3
	MMYC01_200892	T24	3564.06	FeCl3
	MMYC01_202534	T24	0	FeCl3
	MMYC01_209074	T24	1249.52	FeCl3
	MMYC01_200892	T24	6560	FeCl3
	MMYC01_202534	T24	0	FeCl3
	MMYC01_209074	T24	4783.24	FeCl3
	MMYC01_200892	T24	10933.1	FeCl3
	MMYC01_202534	T24	4382.96	Ctrl
	MMYC01_209074	T24	2062.57	Ctrl
	MMYC01_200892	T24	14438	Ctrl
	MMYC01_202534	T24	0	Ctrl
	MMYC01_209074	T24	406.415	Ctrl
	MMYC01_200892	T24	8534.72	Ctrl
	MMYC01_202534	T24	576.559	Ctrl
	MMYC01_209074	T24	4035.91	Ctrl
	MMYC01_200892	T24	9032.75	Ctrl
	MMYC01_202534	T72	738.884	EDDA
	MMYC01_209074	T72	2955.54	EDDA
	MMYC01_200892	T72	11329.6	EDDA
	MMYC01_202534	T72	1461.43	EDDA
	MMYC01_209074	T72	7933.47	EDDA
	MMYC01_200892	T72	12944.1	EDDA
	MMYC01_202534	T72	1717.63	EDDA
	MMYC01_209074	T72	5343.73	EDDA
	MMYC01_200892	T72	14313.6	EDDA
	MMYC01_202534	T72	1882	FeCl3
	MMYC01_209074	T72	4270.7	FeCl3
	MMYC01_200892	T72	13970.3	FeCl3
	MMYC01_202534	T72	2728.33	FeCl3
	MMYC01_209074	T72	7860.18	FeCl3
	MMYC01_200892	T72	18058.9	FeCl3
	MMYC01_202534	T72	1751.14	FeCl3
	MMYC01_209074	T72	6518.15	FeCl3
	MMYC01_200892	T72	15176.6	FeCl3
	MMYC01_202534	T72	778.319	Ctrl
	MMYC01_209074	T72	7264.31	Ctrl
	MMYC01_200892	T72	14528.6	Ctrl
	MMYC01_202534	T72	0	Ctrl
	MMYC01_209074	T72	2079.09	Ctrl
	MMYC01_200892	T72	4937.84	Ctrl
	MMYC01_202534	T72	3639.94	Ctrl
	MMYC01_209074	T72	3639.94	Ctrl
	MMYC01_200892	T72	6551.9	Ctrl

## Sheet: Fig.S1
Fig.S1
	Day	Larvae alive	#deaths	Larvae alive	#deaths
		PBS		MM55+PBS/larvae
	0	41	0	42	0
	1	41	0	35	7
	2	41	1	26	9
	3	40	0	20	6
	4	40	0	17	3
	5	40	0	15	2
	6	40	2	5	10
	7	38	1	1	4
	8	38	0	0	1
	9	38	0	0	0
	10	37	0	0	0

## Sheet: Fig.S4
Fig.S4	sample	Ct_value	RNA_seq	value
	T24_infected_Galleria_RNA_1	18.5	T24_infected_Galleria_RNA_1	0.491045
	T24_infected_Galleria_RNA_1	27.2	T24_infected_Galleria_RNA_1	12.2761
	T24_infected_Galleria_RNA_1	22	T24_infected_Galleria_RNA_1	2.94627
	T24_infected_Galleria_RNA_1	30.7	T24_infected_Galleria_RNA_1	10.803
	T24_infected_Galleria_RNA_1	24.1	T24_infected_Galleria_RNA_1	1.47313
	T24_infected_Galleria_RNA_1	22.1	T24_infected_Galleria_RNA_1	0.982089
	T24_infected_Galleria_RNA_1	27.1	T24_infected_Galleria_RNA_1	4.91045
	T24_infected_Galleria_RNA_2	19.7	T24_infected_Galleria_RNA_2	1.24763
	T24_infected_Galleria_RNA_2	26.5	T24_infected_Galleria_RNA_2	11.2287
	T24_infected_Galleria_RNA_2	25.7	T24_infected_Galleria_RNA_2	2.49527
	T24_infected_Galleria_RNA_2	30.4	T24_infected_Galleria_RNA_2	8.10962
	T24_infected_Galleria_RNA_2	21.6	T24_infected_Galleria_RNA_2	1.24763
	T24_infected_Galleria_RNA_2	24.5	T24_infected_Galleria_RNA_2	0.623817
	T24_infected_Galleria_RNA_2	23.5	T24_infected_Galleria_RNA_2	4.36672
	T24_infected_Galleria_RNA_3	22.6	T24_infected_Galleria_RNA_3	5.64367
	T24_infected_Galleria_RNA_3	24.3	T24_infected_Galleria_RNA_3	16.2255
	T24_infected_Galleria_RNA_3	27.2	T24_infected_Galleria_RNA_3	2.11638
	T24_infected_Galleria_RNA_3	29.2	T24_infected_Galleria_RNA_3	7.05458
	T24_infected_Galleria_RNA_3	27.8	T24_infected_Galleria_RNA_3	0.705458
	T24_infected_Galleria_RNA_3	24.3	T24_infected_Galleria_RNA_3	1.41092
	T24_infected_Galleria_RNA_3	25.8	T24_infected_Galleria_RNA_3	9.17096
	T4_infected_Galleria_RNA_1	20	T4_infected_Galleria_RNA_1	0
	T4_infected_Galleria_RNA_1	29.7	T4_infected_Galleria_RNA_1	5.22388
	T4_infected_Galleria_RNA_1	30.5	T4_infected_Galleria_RNA_1	0
	T4_infected_Galleria_RNA_1	31.7	T4_infected_Galleria_RNA_1	2.61194
	T4_infected_Galleria_RNA_1	30.6	T4_infected_Galleria_RNA_1	0
	T4_infected_Galleria_RNA_1	29.9	T4_infected_Galleria_RNA_1	0
	T4_infected_Galleria_RNA_1	25.4	T4_infected_Galleria_RNA_1	0
	T4_infected_Galleria_RNA_2	24.2	T4_infected_Galleria_RNA_2	0
	T4_infected_Galleria_RNA_2	29.8	T4_infected_Galleria_RNA_2	0
	T4_infected_Galleria_RNA_2	29.9	T4_infected_Galleria_RNA_2	0
	T4_infected_Galleria_RNA_2	31.2	T4_infected_Galleria_RNA_2	0
	T4_infected_Galleria_RNA_2	31.5	T4_infected_Galleria_RNA_2	0
	T4_infected_Galleria_RNA_2	30.3	T4_infected_Galleria_RNA_2	0
	T4_infected_Galleria_RNA_2	23.7	T4_infected_Galleria_RNA_2	0
	T72_infected_Galleria_RNA_1	18.1	T72_infected_Galleria_RNA_1	1.95471
	T72_infected_Galleria_RNA_1	28.1	T72_infected_Galleria_RNA_1	4.39809
	T72_infected_Galleria_RNA_1	22.8	T72_infected_Galleria_RNA_1	1.46603
	T72_infected_Galleria_RNA_1	31	T72_infected_Galleria_RNA_1	11.2396
	T72_infected_Galleria_RNA_1	26.5	T72_infected_Galleria_RNA_1	1.95471
	T72_infected_Galleria_RNA_1	19.8	T72_infected_Galleria_RNA_1	1.95471
	T72_infected_Galleria_RNA_1	18.8	T72_infected_Galleria_RNA_1	5.37544
	T72_infected_Galleria_RNA_2	15.2	T72_infected_Galleria_RNA_2	0.751006
	T72_infected_Galleria_RNA_2	23	T72_infected_Galleria_RNA_2	6.75906
	T72_infected_Galleria_RNA_2	26.7	T72_infected_Galleria_RNA_2	1.87752
	T72_infected_Galleria_RNA_2	30.8	T72_infected_Galleria_RNA_2	12.0161
	T72_infected_Galleria_RNA_2	26	T72_infected_Galleria_RNA_2	2.25302
	T72_infected_Galleria_RNA_2	20.4	T72_infected_Galleria_RNA_2	2.25302
	T72_infected_Galleria_RNA_2	23.9	T72_infected_Galleria_RNA_2	3.37953
	T72_infected_Galleria_RNA_3	21.6	T72_infected_Galleria_RNA_3	2.18286
	T72_infected_Galleria_RNA_3	28.6	T72_infected_Galleria_RNA_3	8.18574
	T72_infected_Galleria_RNA_3	27.6	T72_infected_Galleria_RNA_3	1.09143
	T72_infected_Galleria_RNA_3	30.7	T72_infected_Galleria_RNA_3	10.3686
	T72_infected_Galleria_RNA_3	27.7	T72_infected_Galleria_RNA_3	2.72858
	T72_infected_Galleria_RNA_3	28.1	T72_infected_Galleria_RNA_3	0.545716
	T72_infected_Galleria_RNA_3	27.4	T72_infected_Galleria_RNA_3	3.82001
	T7d_infected_Galleria_RNA_1	23.9	T7d_infected_Galleria_RNA_1	0
	T7d_infected_Galleria_RNA_1	28.5	T7d_infected_Galleria_RNA_1	4.63769
	T7d_infected_Galleria_RNA_1	25.3	T7d_infected_Galleria_RNA_1	1.85508
	T7d_infected_Galleria_RNA_1	31.1	T7d_infected_Galleria_RNA_1	6.49277
	T7d_infected_Galleria_RNA_1	28	T7d_infected_Galleria_RNA_1	2.78262
	T7d_infected_Galleria_RNA_1	26.7	T7d_infected_Galleria_RNA_1	0.927539
	T7d_infected_Galleria_RNA_1	19.6	T7d_infected_Galleria_RNA_1	3.71016
	T7d_infected_Galleria_RNA_2	19.4	T7d_infected_Galleria_RNA_2	1.13107
	T7d_infected_Galleria_RNA_2	30.2	T7d_infected_Galleria_RNA_2	12.4417
	T7d_infected_Galleria_RNA_2	29.9	T7d_infected_Galleria_RNA_2	3.3932
	T7d_infected_Galleria_RNA_2	33	T7d_infected_Galleria_RNA_2	9.04854
	T7d_infected_Galleria_RNA_2	27.2	T7d_infected_Galleria_RNA_2	4.52427
	T7d_infected_Galleria_RNA_2	30	T7d_infected_Galleria_RNA_2	2.26213
	T7d_infected_Galleria_RNA_2	25.6	T7d_infected_Galleria_RNA_2	5.65534
	T7d_infected_Galleria_RNA_3	20.8	T7d_infected_Galleria_RNA_3	0
	T7d_infected_Galleria_RNA_3	28.8	T7d_infected_Galleria_RNA_3	9.22299
	T7d_infected_Galleria_RNA_3	27.6	T7d_infected_Galleria_RNA_3	1.22973
	T7d_infected_Galleria_RNA_3	31	T7d_infected_Galleria_RNA_3	6.76353
	T7d_infected_Galleria_RNA_3	25	T7d_infected_Galleria_RNA_3	3.6892
	T7d_infected_Galleria_RNA_3	28.2	T7d_infected_Galleria_RNA_3	0
	T7d_infected_Galleria_RNA_3	24.3	T7d_infected_Galleria_RNA_3	6.14866

## Sheet: Fig.S7
Fig.S7 A right	Gene	Timepoint	value
	MMYC01_204018	T0	11.0766
	MMYC01_205948	T0	4.20591
	MMYC01_206943	T0	10.3382
	MMYC01_206944	T0	34.9315
	MMYC01_208144	T0	11.1408
	MMYC01_208405	T0	0.41738
	MMYC01_204018	T0	12.2581
	MMYC01_205948	T0	4.14038
	MMYC01_206943	T0	10.7585
	MMYC01_206944	T0	29.1456
	MMYC01_208144	T0	10.8563
	MMYC01_208405	T0	0.684629
	MMYC01_204018	T0	12.3102
	MMYC01_205948	T0	3.68002
	MMYC01_206943	T0	11.4309
	MMYC01_206944	T0	31.4267
	MMYC01_208144	T0	9.08606
	MMYC01_208405	T0	0.911863
	MMYC01_204018	T24	0
	MMYC01_205948	T24	0
	MMYC01_206943	T24	0
	MMYC01_206944	T24	0
	MMYC01_208144	T24	0
	MMYC01_208405	T24	0
	MMYC01_204018	T24	0
	MMYC01_205948	T24	406.669
	MMYC01_206943	T24	0
	MMYC01_206944	T24	406.669
	MMYC01_208144	T24	0
	MMYC01_208405	T24	0
	MMYC01_204018	T24	0
	MMYC01_205948	T24	0
	MMYC01_206943	T24	0
	MMYC01_206944	T24	0
	MMYC01_208144	T24	0
	MMYC01_208405	T24	0
	MMYC01_204018	T4	0
	MMYC01_205948	T4	0
	MMYC01_206943	T4	0
	MMYC01_206944	T4	0
	MMYC01_208144	T4	0
	MMYC01_208405	T4	0
	MMYC01_204018	T4	0
	MMYC01_205948	T4	0
	MMYC01_206943	T4	0
	MMYC01_206944	T4	0
	MMYC01_208144	T4	0
	MMYC01_208405	T4	0
	MMYC01_204018	T4	0
	MMYC01_205948	T4	0
	MMYC01_206943	T4	0
	MMYC01_206944	T4	0
	MMYC01_208144	T4	0
	MMYC01_208405	T4	0
	MMYC01_204018	T72	0
	MMYC01_205948	T72	0
	MMYC01_206943	T72	0
	MMYC01_206944	T72	0
	MMYC01_208144	T72	0
	MMYC01_208405	T72	0
	MMYC01_204018	T72	0
	MMYC01_205948	T72	0
	MMYC01_206943	T72	453.823
	MMYC01_206944	T72	0
	MMYC01_208144	T72	0
	MMYC01_208405	T72	0
	MMYC01_204018	T72	0
	MMYC01_205948	T72	0
	MMYC01_206943	T72	0
	MMYC01_206944	T72	0
	MMYC01_208144	T72	0
	MMYC01_208405	T72	0
	MMYC01_204018	T168	1460.92
	MMYC01_205948	T168	0
	MMYC01_206943	T168	0
	MMYC01_206944	T168	0
	MMYC01_208144	T168	0
	MMYC01_208405	T168	0
	MMYC01_204018	T168	0
	MMYC01_205948	T168	0
	MMYC01_206943	T168	0
	MMYC01_206944	T168	0
	MMYC01_208144	T168	0
	MMYC01_208405	T168	0
	MMYC01_204018	T168	0
	MMYC01_205948	T168	0
	MMYC01_206943	T168	0
	MMYC01_206944	T168	0
	MMYC01_208144	T168	0
	MMYC01_208405	T168	0
Fig.S7 B right	Gene	Timepoint	value
	MMYC01_202750	T0	46.1045
	MMYC01_203386	T0	403.96
	MMYC01_204795	T0	70.2162
	MMYC01_205420	T0	1774.76
	MMYC01_205421	T0	502.654
	MMYC01_206465	T0	1.5411
	MMYC01_202750	T0	47.5002
	MMYC01_203386	T0	392.814
	MMYC01_204795	T0	71.1036
	MMYC01_205420	T0	1729.31
	MMYC01_205421	T0	511.809
	MMYC01_206465	T0	1.04324
	MMYC01_202750	T0	45.3001
	MMYC01_203386	T0	380.963
	MMYC01_204795	T0	72.2651
	MMYC01_205420	T0	1784.32
	MMYC01_205421	T0	513.281
	MMYC01_206465	T0	1.27009
	MMYC01_202750	T24	0
	MMYC01_203386	T24	581.734
	MMYC01_204795	T24	0
	MMYC01_205420	T24	0
	MMYC01_205421	T24	0
	MMYC01_206465	T24	0
	MMYC01_202750	T24	0
	MMYC01_203386	T24	0
	MMYC01_204795	T24	0
	MMYC01_205420	T24	406.669
	MMYC01_205421	T24	0
	MMYC01_206465	T24	0
	MMYC01_202750	T24	0
	MMYC01_203386	T24	390.472
	MMYC01_204795	T24	0
	MMYC01_205420	T24	0
	MMYC01_205421	T24	0
	MMYC01_206465	T24	0
	MMYC01_202750	T4	0
	MMYC01_203386	T4	0
	MMYC01_204795	T4	0
	MMYC01_205420	T4	0
	MMYC01_205421	T4	8849.56
	MMYC01_206465	T4	0
	MMYC01_202750	T4	0
	MMYC01_203386	T4	0
	MMYC01_204795	T4	0
	MMYC01_205420	T4	0
	MMYC01_205421	T4	0
	MMYC01_206465	T4	0
	MMYC01_202750	T4	0
	MMYC01_203386	T4	0
	MMYC01_204795	T4	0
	MMYC01_205420	T4	0
	MMYC01_205421	T4	0
	MMYC01_206465	T4	0
	MMYC01_202750	T72	0
	MMYC01_203386	T72	1281.23
	MMYC01_204795	T72	0
	MMYC01_205420	T72	0
	MMYC01_205421	T72	0
	MMYC01_206465	T72	0
	MMYC01_202750	T72	226.912
	MMYC01_203386	T72	1134.56
	MMYC01_204795	T72	0
	MMYC01_205420	T72	0
	MMYC01_205421	T72	0
	MMYC01_206465	T72	0
	MMYC01_202750	T72	0
	MMYC01_203386	T72	1056.71
	MMYC01_204795	T72	0
	MMYC01_205420	T72	704.473
	MMYC01_205421	T72	0
	MMYC01_206465	T72	0
	MMYC01_202750	T168	0
	MMYC01_203386	T168	2191.38
	MMYC01_204795	T168	0
	MMYC01_205420	T168	730.46
	MMYC01_205421	T168	730.46
	MMYC01_206465	T168	0
	MMYC01_202750	T168	653.595
	MMYC01_203386	T168	653.595
	MMYC01_204795	T168	0
	MMYC01_205420	T168	653.595
	MMYC01_205421	T168	0
	MMYC01_206465	T168	0
	MMYC01_202750	T168	0
	MMYC01_203386	T168	1679.73
	MMYC01_204795	T168	0
	MMYC01_205420	T168	0
	MMYC01_205421	T168	0
	MMYC01_206465	T168	0
